# Supplementary material for: Applying network and genetic analysis to the potato metabolome
Source: Front Plant Sci. 2023 Apr 19;14:1108351. doi: 10.3389/fpls.2023.1108351 (PMC10154602; doi:10.3389/fpls.2023.1108351)
Supplement: Supplementary file 1 [file DataSheet_1.csv]

List of all of features and the modules that they are in. Data generated from WGCNA run on residualBLUPS
Supplemental Table 1
feature	module color
38	bisque4
83	bisque4
150	bisque4
223	bisque4
433	bisque4
511	bisque4
521	bisque4
540	bisque4
578	bisque4
609	bisque4
627	bisque4
714	bisque4
766	bisque4
780	bisque4
794	bisque4
795	bisque4
797	bisque4
915	bisque4
1	black
2	black
8	black
27	black
47	black
54	black
60	black
70	black
84	black
85	black
90	black
91	black
100	black
109	black
110	black
111	black
114	black
116	black
130	black
134	black
144	black
163	black
165	black
181	black
185	black
207	black
217	black
235	black
239	black
240	black
301	black
313	black
317	black
335	black
368	black
369	black
387	black
424	black
432	black
435	black
449	black
495	black
506	black
514	black
517	black
539	black
552	black
564	black
569	black
582	black
583	black
585	black
608	black
615	black
736	black
740	black
746	black
747	black
749	black
750	black
754	black
767	black
772	black
773	black
805	black
836	black
862	black
864	black
867	black
883	black
903	black
3	blue
14	blue
17	blue
21	blue
45	blue
59	blue
74	blue
75	blue
107	blue
108	blue
167	blue
168	blue
178	blue
179	blue
180	blue
183	blue
229	blue
238	blue
245	blue
286	blue
288	blue
298	blue
314	blue
319	blue
330	blue
333	blue
378	blue
382	blue
419	blue
425	blue
426	blue
436	blue
437	blue
518	blue
526	blue
530	blue
537	blue
538	blue
567	blue
570	blue
572	blue
573	blue
574	blue
576	blue
607	blue
620	blue
653	blue
739	blue
758	blue
781	blue
822	blue
830	blue
848	blue
849	blue
851	blue
853	blue
901	blue
902	blue
920	blue
6	brown
39	brown
80	brown
81	brown
97	brown
140	brown
156	brown
157	brown
158	brown
159	brown
198	brown
199	brown
230	brown
265	brown
269	brown
270	brown
272	brown
303	brown
305	brown
363	brown
364	brown
365	brown
411	brown
447	brown
489	brown
554	brown
590	brown
652	brown
668	brown
669	brown
684	brown
686	brown
695	brown
696	brown
697	brown
698	brown
702	brown
703	brown
802	brown
810	brown
875	brown
921	brown
940	brown
139	brown4
228	brown4
553	brown4
806	brown4
807	brown4
808	brown4
10	cyan
67	cyan
89	cyan
96	cyan
113	cyan
266	cyan
321	cyan
438	cyan
485	cyan
490	cyan
492	cyan
557	cyan
561	cyan
675	cyan
676	cyan
677	cyan
877	cyan
904	cyan
4	darkgreen
62	darkgreen
120	darkgreen
121	darkgreen
173	darkgreen
446	darkgreen
465	darkgreen
466	darkgreen
468	darkgreen
602	darkgreen
633	darkgreen
768	darkgreen
910	darkgreen
393	darkgrey
504	darkgrey
522	darkgrey
626	darkgrey
707	darkgrey
717	darkgrey
728	darkgrey
729	darkgrey
783	darkgrey
893	darkgrey
922	darkgrey
941	darkgrey
352	darkmagenta
649	darkmagenta
965	darkmagenta
967	darkmagenta
968	darkmagenta
970	darkmagenta
979	darkmagenta
980	darkmagenta
981	darkmagenta
73	darkolivegreen
232	darkolivegreen
233	darkolivegreen
306	darkolivegreen
322	darkolivegreen
420	darkolivegreen
421	darkolivegreen
827	darkolivegreen
835	darkolivegreen
19	darkorange
20	darkorange
31	darkorange
127	darkorange
133	darkorange
187	darkorange
216	darkorange
222	darkorange
244	darkorange
276	darkorange
280	darkorange
283	darkorange
292	darkorange
309	darkorange
434	darkorange
502	darkorange
512	darkorange
524	darkorange
581	darkorange
611	darkorange
704	darkorange
716	darkorange
751	darkorange
759	darkorange
761	darkorange
764	darkorange
778	darkorange
821	darkorange
828	darkorange
837	darkorange
865	darkorange
911	darkorange
926	darkorange
935	darkorange
13	darkorange2
16	darkorange2
82	darkorange2
131	darkorange2
132	darkorange2
164	darkorange2
166	darkorange2
214	darkorange2
215	darkorange2
219	darkorange2
220	darkorange2
221	darkorange2
287	darkorange2
289	darkorange2
293	darkorange2
294	darkorange2
383	darkorange2
730	darkorange2
731	darkorange2
738	darkorange2
771	darkorange2
349	darkred
475	darkred
476	darkred
631	darkred
644	darkred
950	darkred
955	darkred
956	darkred
963	darkred
971	darkred
972	darkred
974	darkred
975	darkred
976	darkred
254	darkslateblue
346	darkslateblue
460	darkslateblue
932	darkslateblue
952	darkslateblue
52	darkturquoise
68	darkturquoise
126	darkturquoise
160	darkturquoise
206	darkturquoise
278	darkturquoise
279	darkturquoise
281	darkturquoise
370	darkturquoise
373	darkturquoise
375	darkturquoise
507	darkturquoise
137	floralwhite
218	floralwhite
407	floralwhite
464	floralwhite
510	floralwhite
625	floralwhite
709	floralwhite
122	greenyellow
123	greenyellow
248	greenyellow
260	greenyellow
329	greenyellow
362	greenyellow
410	greenyellow
417	greenyellow
422	greenyellow
448	greenyellow
478	greenyellow
559	greenyellow
560	greenyellow
592	greenyellow
651	greenyellow
809	greenyellow
834	greenyellow
870	greenyellow
876	greenyellow
908	greenyellow
913	greenyellow
63	grey
93	grey
99	grey
112	grey
142	grey
148	grey
149	grey
170	grey
176	grey
177	grey
188	grey
200	grey
209	grey
247	grey
251	grey
271	grey
290	grey
295	grey
307	grey
315	grey
316	grey
320	grey
372	grey
412	grey
430	grey
439	grey
440	grey
451	grey
479	grey
488	grey
497	grey
500	grey
501	grey
519	grey
545	grey
555	grey
562	grey
594	grey
601	grey
606	grey
659	grey
661	grey
680	grey
688	grey
689	grey
690	grey
691	grey
699	grey
718	grey
719	grey
724	grey
737	grey
755	grey
760	grey
777	grey
831	grey
832	grey
850	grey
852	grey
856	grey
858	grey
863	grey
866	grey
872	grey
884	grey
887	grey
891	grey
894	grey
916	grey
928	grey
942	grey
946	grey
949	grey
241	ivory
311	ivory
312	ivory
423	ivory
586	ivory
612	ivory
909	ivory
44	lightcyan1
568	lightcyan1
599	lightcyan1
838	lightcyan1
840	lightcyan1
905	lightcyan1
906	lightcyan1
5	lightgreen
18	lightgreen
79	lightgreen
153	lightgreen
154	lightgreen
155	lightgreen
261	lightgreen
262	lightgreen
355	lightgreen
484	lightgreen
491	lightgreen
657	lightgreen
660	lightgreen
682	lightgreen
700	lightgreen
508	lightsteelblue1
520	lightsteelblue1
575	lightsteelblue1
734	lightsteelblue1
762	lightsteelblue1
873	lightsteelblue1
912	lightsteelblue1
22	lightyellow
28	lightyellow
58	lightyellow
76	lightyellow
147	lightyellow
186	lightyellow
243	lightyellow
418	lightyellow
441	lightyellow
443	lightyellow
444	lightyellow
826	lightyellow
878	lightyellow
885	lightyellow
886	lightyellow
7	magenta
11	magenta
12	magenta
77	magenta
136	magenta
323	magenta
339	magenta
341	magenta
342	magenta
345	magenta
401	magenta
404	magenta
431	magenta
457	magenta
458	magenta
525	magenta
550	magenta
610	magenta
622	magenta
733	magenta
860	magenta
888	magenta
924	magenta
931	magenta
953	magenta
327	mediumpurple3
374	mediumpurple3
513	mediumpurple3
621	mediumpurple3
776	mediumpurple3
798	mediumpurple3
842	mediumpurple3
30	midnightblue
53	midnightblue
71	midnightblue
98	midnightblue
102	midnightblue
104	midnightblue
162	midnightblue
208	midnightblue
211	midnightblue
273	midnightblue
284	midnightblue
285	midnightblue
367	midnightblue
371	midnightblue
380	midnightblue
389	midnightblue
390	midnightblue
391	midnightblue
503	midnightblue
566	midnightblue
705	midnightblue
708	midnightblue
713	midnightblue
720	midnightblue
722	midnightblue
727	midnightblue
757	midnightblue
796	midnightblue
49	orangered4
57	orangered4
141	orangered4
234	orangered4
304	orangered4
310	orangered4
413	orangered4
32	paleturquoise
33	paleturquoise
161	paleturquoise
210	paleturquoise
252	paleturquoise
253	paleturquoise
282	paleturquoise
377	paleturquoise
454	paleturquoise
923	paleturquoise
64	pink
118	pink
119	pink
151	pink
190	pink
255	pink
344	pink
347	pink
348	pink
350	pink
416	pink
442	pink
470	pink
474	pink
579	pink
593	pink
634	pink
635	pink
671	pink
936	pink
938	pink
943	pink
948	pink
957	pink
960	pink
212	plum1
246	plum1
332	plum1
445	plum1
603	plum1
604	plum1
774	plum1
103	plum2
226	plum2
405	plum2
406	plum2
788	plum2
169	red
242	red
291	red
331	red
379	red
395	red
402	red
403	red
408	red
450	red
452	red
523	red
536	red
549	red
563	red
565	red
580	red
584	red
587	red
595	red
596	red
598	red
600	red
616	red
618	red
752	red
753	red
779	red
804	red
812	red
839	red
854	red
859	red
874	red
881	red
882	red
892	red
895	red
897	red
899	red
907	red
15	royalblue
23	royalblue
29	royalblue
40	royalblue
94	royalblue
117	royalblue
249	royalblue
250	royalblue
343	royalblue
459	royalblue
463	royalblue
624	royalblue
927	royalblue
933	royalblue
184	saddlebrown
318	saddlebrown
386	saddlebrown
571	saddlebrown
617	saddlebrown
732	saddlebrown
743	saddlebrown
744	saddlebrown
844	saddlebrown
889	saddlebrown
918	saddlebrown
25	salmon
41	salmon
42	salmon
50	salmon
88	salmon
194	salmon
264	salmon
267	salmon
336	salmon
409	salmon
481	salmon
498	salmon
597	salmon
619	salmon
658	salmon
664	salmon
685	salmon
813	salmon
823	salmon
338	sienna3
340	sienna3
381	sienna3
455	sienna3
456	sienna3
461	sienna3
462	sienna3
623	sienna3
929	sienna3
125	skyblue3
204	skyblue3
205	skyblue3
274	skyblue3
275	skyblue3
533	skyblue3
775	skyblue3
26	tan
46	tan
143	tan
145	tan
189	tan
236	tan
237	tan
361	tan
427	tan
428	tan
515	tan
558	tan
589	tan
741	tan
745	tan
820	tan
857	tan
880	tan
890	tan
914	tan
128	thistle1
334	thistle1
577	thistle1
721	thistle1
896	thistle1
227	thistle2
302	thistle2
551	thistle2
801	thistle2
819	thistle2
24	turquoise
35	turquoise
36	turquoise
37	turquoise
48	turquoise
55	turquoise
61	turquoise
65	turquoise
66	turquoise
78	turquoise
87	turquoise
95	turquoise
105	turquoise
106	turquoise
115	turquoise
124	turquoise
129	turquoise
135	turquoise
146	turquoise
152	turquoise
174	turquoise
175	turquoise
182	turquoise
191	turquoise
192	turquoise
193	turquoise
195	turquoise
196	turquoise
197	turquoise
201	turquoise
224	turquoise
225	turquoise
231	turquoise
256	turquoise
257	turquoise
258	turquoise
259	turquoise
263	turquoise
268	turquoise
300	turquoise
308	turquoise
324	turquoise
325	turquoise
326	turquoise
328	turquoise
337	turquoise
351	turquoise
353	turquoise
354	turquoise
356	turquoise
357	turquoise
358	turquoise
359	turquoise
360	turquoise
366	turquoise
398	turquoise
414	turquoise
415	turquoise
429	turquoise
467	turquoise
469	turquoise
471	turquoise
472	turquoise
473	turquoise
477	turquoise
480	turquoise
482	turquoise
483	turquoise
486	turquoise
487	turquoise
493	turquoise
494	turquoise
496	turquoise
499	turquoise
531	turquoise
543	turquoise
544	turquoise
547	turquoise
556	turquoise
588	turquoise
591	turquoise
605	turquoise
613	turquoise
614	turquoise
628	turquoise
629	turquoise
630	turquoise
632	turquoise
636	turquoise
637	turquoise
638	turquoise
639	turquoise
640	turquoise
641	turquoise
642	turquoise
643	turquoise
645	turquoise
646	turquoise
647	turquoise
648	turquoise
650	turquoise
654	turquoise
655	turquoise
656	turquoise
662	turquoise
663	turquoise
665	turquoise
666	turquoise
667	turquoise
670	turquoise
672	turquoise
673	turquoise
674	turquoise
678	turquoise
679	turquoise
681	turquoise
683	turquoise
687	turquoise
692	turquoise
693	turquoise
694	turquoise
701	turquoise
712	turquoise
726	turquoise
735	turquoise
742	turquoise
756	turquoise
765	turquoise
790	turquoise
799	turquoise
800	turquoise
803	turquoise
811	turquoise
814	turquoise
815	turquoise
816	turquoise
817	turquoise
818	turquoise
824	turquoise
825	turquoise
833	turquoise
841	turquoise
843	turquoise
845	turquoise
846	turquoise
847	turquoise
868	turquoise
869	turquoise
879	turquoise
917	turquoise
919	turquoise
925	turquoise
930	turquoise
934	turquoise
937	turquoise
939	turquoise
944	turquoise
945	turquoise
951	turquoise
954	turquoise
958	turquoise
959	turquoise
961	turquoise
962	turquoise
964	turquoise
966	turquoise
969	turquoise
973	turquoise
977	turquoise
978	turquoise
202	violet
394	violet
396	violet
509	violet
527	violet
715	violet
723	violet
763	violet
782	violet
861	violet
43	white
92	white
138	white
213	white
453	white
516	white
548	white
748	white
855	white
871	white
898	white
900	white
9	yellow
34	yellow
51	yellow
56	yellow
69	yellow
72	yellow
101	yellow
171	yellow
203	yellow
277	yellow
296	yellow
376	yellow
384	yellow
385	yellow
388	yellow
392	yellow
399	yellow
400	yellow
505	yellow
528	yellow
529	yellow
532	yellow
534	yellow
541	yellow
542	yellow
706	yellow
710	yellow
711	yellow
725	yellow
769	yellow
770	yellow
784	yellow
785	yellow
787	yellow
789	yellow
791	yellow
792	yellow
793	yellow
829	yellow
947	yellow
86	yellowgreen
172	yellowgreen
297	yellowgreen
299	yellowgreen
397	yellowgreen
535	yellowgreen
546	yellowgreen
786	yellowgreen
