# Supplementary material for: Applying network and genetic analysis to the potato metabolome
Source: Front Plant Sci. 2023 Apr 19;14:1108351. doi: 10.3389/fpls.2023.1108351 (PMC10154602; doi:10.3389/fpls.2023.1108351)
Supplement: Supplementary file 2 [file DataSheet_2.csv]

Supplemental Table 2: List of all of potato phenotypes (Phenotypes from Rosyara etal 2016)
clone	total_yield	chip_color	tuber_eye_depth	tuber_shape	tuber_size	tuber_length	tuber_width	sucrose	log10_glucose	log10_fructose	malic_acid	vine_maturity_95d	vine_maturity_120d	NY_Chip_AV
9.10E+24														6
A96104-2														6.5
A97066-42	13.1	2.35	3.03	4.71	4.63	103.99	58.47	9.87	-0.478	-0.093	2.15	6	5	7
AC_Brador	15.56	2.63	4.37	3.59	6.38	99.8	69.26	5.61	0.33	0.337	6.77	6.25	4.25	5.5
Adirondack_Blue	11.77	2.82	3.76	4.07	4.63	95.75	64.64	6.01	0.328	0.594	4.68	2.5	1	8
Adirondack_Red														6
AF2291-10	13.43	1.5	4.5	2.81	6.5	89.1	78.52	6.83	-0.517	-0.063	1.83	6	5	3.5
AF2574-1	15.04	3.26	3.97	3.73	5.88	93.56	73.52	5.82	0.204	0.492	3.34	4.5	3.25	7
All_Blue	12.56	2.46	5.17	4.73	2.88	103.74	49.38	7.34	-0.154	0.143	5.84	6.25	4	7
All_Red														6
Alpine_Russet	12.29	2.74	3.03	4.85	5.5	114.77	61.22	9.32	0.143	0.412	3.08	6	5.5	5
Alturas	11.94	2.39	3.03	4.46	4.63	99.34	60.96	6.65	-0.003	0.069	4.66	6.75	5.75	6
AmaRosa_(POR01PG22-1)														4
Andover	11.94	1.84	3.97	2.54	6.84	80.88	70.71	6.28	-0.119	0.155	1.76	3	1.75	3.5
AO96141-3	14.09	2.48	3.57	5	5.13	143.04	55.55	8.27	-0.023	0.071	3.89	5.5	4.25	6
AO96160-3	11.53	2.54	3.03	5	4.88	117.35	57.73	6.55	0.012	0.161	1.68	4	3.25	5.5
AO96164-1	13.05	2.52	3.03	5	5.88	130.89	63.6	7.06	-0.108	0.085	2.84	5	4.5	6.5
Atlantic	12.51	1.63	3.97	2.41	6.63	77.4	72.3	5.01	-0.842	-0.405	1.9	4.5	1.75	5.5
AWN86514-2	11.64	1.96	2.5	4.46	4.25	99.67	60.09	9.14	-0.2	-0.082	2.77	8	6.5	4
B1829-5	12.72	1.84	3.7	2.68	4.88	79.71	70.84	5.86	-0.728	-0.116	1.61	4	1	4
Bannock_Russet	14.2	2.57	3.03	4.86	5.5	113.34	61.09	6.96	-0.507	-0.299	2.66	6.5	5	5
Beacon_Chipper	13.55	1.59	5.03	2.54	7.75	90.8	81.01	6.08	-0.827	-0.43	2.05	5	3.5	3.5
Bintje	11.62	2.4	4.16	4.07	2.61	102.57	56.56	6.16	-0.135	0.334	4.16	5.5	2	6
Blazer_Russet	13.15	2.96	3.29	5	5.63	128.23	61.59	7.56	0.096	0.261	2.63	4.5	3.25	6.5
Boulder	15.58	1.89	5.97	2.54	7.75	88.41	84.08	4.24	-0.8	-0.492	2.16	4.5	4.5	4.5
C31-5-115	9.7	2.74	5.3	2	4.38	67.63	71.3	9.48	0.387	0.728	3.86	4	2.5	5.5
C31-5-120	7.95	2.65	4.23	2	1.75	56.97	61.52	7.36	-0.115	0.261	1.8	4	1	6.5
C5	9.39	1.65	4.5	3.32	3.75	80.63	66.83	8.2	-0.353	0.069	2.78	3.25	1	3.5
Cal_White														6.5
Canela_Russet	11.69	2.79	3.43	5	5.75	123.33	59.83	8.57	0.18	0.321	1.83	5	5	6.5
Carola														5.5
Carola														7
Cascade	15.28	3.54	3.7	4.32	5.5	103.74	68.32	8.56	0.546	0.691	2.01	5	4	7.5
Centennial_Russet	9.41	3.91	3.03	3.7	4.48	94.32	64.91	15.58	0.66	0.96	4.91	4	1	7.5
CF77154-10														3.5
Chieftain	12.89	3.59	5.01	3.46	6.13	87.47	74.76	7.88	0.676	0.934	5.13	2.5	1	7
Chipeta	14.71	2.16	5.03	3.05	7.75	95.1	76.74	4.39	-0.521	-0.014	2.55	8	6	5.5
Chippewa	11.12	2.83	4.5	2.91	5	87.37	70.42	6.96	0.29	0.599	4.37	4.5	2.5	6.5
Classic_Russet	13.04	3.26	3.03	5	5.75	110.27	60.88	7.81	0.511	0.649	2.72	4	1.75	6.5
Clearwater_Russet	11.88	1.89	3.03	4.86	4.25	117.61	62.97	5.46	-0.732	-0.548	2.57	6.25	5	5
CO94035-15RU														4.5
CO95051-5W														1.5
CO97215-2P/P														7
CO97226-2R/R														3.5
CV96022-3	10.64	1.87	3.3	4.59	4.75	108.38	63.07	4.98	-0.295	0.029	1.82	4	1	4
CV98112-3	9.32	2.74	3.03	5	5.88	124.43	57.47	7.27	-0.077	0	1.8	6	5	6.5
Dakota_Crisp	14.97	1.33	4.23	2.54	6	81.89	74.67	5.69	-0.74	-0.541	1.36	4.25	3.25	3
Dakota_Diamond	15.9	1.8	3.97	2.54	6.13	80.91	73.86	6.54	-0.778	-0.51	1.98	6.25	5	4.5
Dakota_Jewel	6.85	3.56	4.5	2.54	3.75	74.23	63.89	9.56	0.525	0.809	2.29	1	1	7
Dakota_Pearl	11.59	1.37	3.3	2.27	4.25	77.7	70.01	5.04	-0.4	-0.27	3.51	3	1	3
Dark_Red_Norland	9.97	3.41	3.97	2.91	4.63	82.93	66.48	12.62	0.814	1.008	4.66	2.5	1	5
Defender	13.64	2.68	3.97	4.73	5	104.35	62.48	8.25	0.22	0.384	4.05	5.5	3.25	6
Denali	11.85	2.35	3.3	3.49	6.25	86.84	72.04	6.31	-0.361	-0.049	1.1	6	5	5.5
Early_Rose	9.46	3.24	5.3	4.73	3.63	101.44	60.73	6.65	0.072	0.475	4.86	5	3.25	7
Elba	15.3	3.43	4.77	2.13	6.63	85.24	82.4	8.69	0.548	0.816	4.4	6.25	5	7
Eramosa	8.87	3.49	3.7	2.95	5.38	82.89	76.48	5.75	0.647	0.889	3	1	1	7
Eva	13.27	1.66	3.97	2.68	6.13	83.69	75.11	5.83	-0.084	0.204	4.36	4.5	1.75	4
Exploits	12.93	2.76	4.16	2.54	5.13	78.04	71.1	8.12	0.099	0.583	4.68	4	1.75	6.5
F02018	12.82	2.29	4.5	3.73	4.5	90.24	67.75	5.02	-0.222	0.274	3.47	3.25	1	5
F58050	9.67	1.4	4.13	2.73	5.42	78.63	66.49	6.91	-0.824	-0.665	2.17	2.92	1.46	3.5
F66041	9.32	1.45	2.86	4.61	6.25	104.63	57.19	6.52	-0.921	-0.892	2.52	4.42	4.46	3.5
F87084	15.21	2.5	3.7	2.81	5.88	86.87	75.46	4.59	-0.008	0.211	4.48	6	5.5	6.5
F88042														5
F91031														6
Freedom_Russet	13.9	2.48	3.03	5	6	121.86	64	5.09	0.096	0.4	4.16	5.5	5	4
Garnet_Chile	6.62	3.5	6.5	4.16	3.61	83.98	57.74	10.35	0.231	0.405	5.07	6.5	5	7.5
GemStar_Russet	9.8	2.11	3.03	4.73	6.25	124.53	64.03	6.25	-0.204	-0.07	0.9	4	4	5
Grand_Falls	11.77	2.29	3.7	4	4.38	94.49	65.02	7.2	-0.491	0.005	3.47	3	2.5	5
Green_Mountain	11.91	3.26	5.7	4.32	6.5	108.96	69.27	10.54	0.314	0.488	2.88	5.75	3.75	7
Harley_Blackwell														#DIV/0!
Highland_Russet	13.39	2.96	3.57	4.59	5.38	116.72	62.69	6.75	-0.329	0.097	4.25	5	4.5	6
Hindenburg	8.75	2.21	5.97	3.86	3.75	86.03	60.41	6.76	-0.168	0.135	5.29	5.5	4.5	5
Ida_Rose	13.41	4.02	3.83	2.95	6	84.21	71.58	9.92	0.667	0.889	4.76	5.5	5	8.5
Inca_Gold	6.36	2.74	5.7	2.13	2.38	60.11	62.7	12.39	0.212	0.446	6.3	8	5.75	7
Irish_Cobbler	9.04	3.13	5.59	2.6	4.44	80.7	70.35	8.68	0.52	0.607	5.04	2	1	6
Ivory_Crisp	13.47	1.13	3.97	2.27	6.5	81.35	78.2	3.99	-0.823	-0.191	2.8	6	5.5	2
Jacqueline_Lee	13.96	2.63	3.03	4.13	3.13	89.09	61.25	9.78	-0.072	0.369	3.65	5	3.75	6
Kalkaska	13.69	1.63	4.5	1.81	5	65.89	68.74	5.88	-0.532	-0.156	4.22	5.5	4	4
Katahdin	14.12	3.3	4.44	3.46	7.25	96.11	80.92	6.35	0.687	0.868	3.66	4	4	6.5
Kennebec	14.46	2.22	4.5	4	6.88	108.71	73.05	4.24	-0.164	0.017	2.11	5.25	2.5	5
Keuka_Gold	11.54	2.24	3.97	2.54	6.38	85.65	73.92	4.73	-0.147	0.277	3.53	4.25	3.25	6
King_Harry_(NY131)	14.81	2.15	5.17	2.13	5.63	76.75	77.27	5.92	-0.02	0.302	3.34	3.5	2.5	5
La_Chipper	7.72	2.71	4.86	2.54	5.77	80.59	74.92	6.39	0.135	0.467	2.82	3.25	1	5
Lamoka_(NY139)	10.97	1.2	3.97	2.81	5.25	89.43	74.97	6.05	-0.947	-0.724	1.19	4.5	4	3
Langlade	16.38	2.48	3.3	2.81	6.75	86.24	76.72	5.46	-0.31	0.149	2.02	4	4	5
Lehigh	10.38	2.41	3.7	2.68	6.5	92.18	74.48	5.21	-0.064	0.391	3.45	2.5	1	5.5
Lelah_(W2717-5)	11.38	1.07	3.03	2.68	4.75	78.32	69.25	5.12	-0.661	-0.728	1.48	4	1.75	2.5
Liberator	11.6	1.7	4.23	2.81	5.25	83.71	71.03	7.04	-0.427	-0.084	2.06	4.5	4	5
MaineChip	6.3	1.26	3.7	2.13	4.63	74.61	71.51	7.75	-0.721	-0.44	1.6	3.5	2.5	2.5
Marcy	10.86	1.57	3.43	3.18	6.13	87.5	73.73	3.55	-0.754	-0.306	3.17	5.25	4	4.5
MegaChip_(W1201)	14.21	1.83	5.7	2.54	6.75	84.7	76.4	4.82	-0.748	-0.466	2.46	4	3.25	4.5
Michigan_Purple	13.61	3.26	4.77	3.36	6.38	90.06	72.79	7.08	0.56	0.868	4.82	4.5	2.5	6
MN_02419	13.64	1.84	3.43	2	2.75	68.53	69.37	9.66	-0.426	-0.041	4.96	5.5	3.25	3
MN_02467	11.92	2.82	3.03	5	5	122.98	56.47	4.38	0.161	0.369	4.46	6.25	5	5.5
MN_02586	13.38	1.76	3.97	1.54	2.88	62.16	68.88	9.07	-0.761	-0.383	3.89	4.5	1.75	4
MN_02588														3.5
MN_15620	12.28	2.39	3.3	4.46	4.25	95.64	59.61	9.65	-0.186	0.254	2.63	5	4	5.5
MN_18747	10.69	2.58	3.7	4.18	5.63	106.02	68.99	6.13	0.458	0.58	3.5	3	1	5
MN_19298	8.16	3.15	4.15	2	4.63	69.87	67.68	8.87	0.567	0.758	4.85	1.75	1	4
MN_19350														4.5
MN_19470	15.01	2.2	4.5	2.41	7.25	86.81	78.09	6.81	-0.075	0.214	1.79	5.5	3.25	7
MN_96072-4	9.62	2.3	3.3	2.91	5.9	82.25	69.45	10.43	-0.092	0.097	5.61	4.5	3.25	4
MN_99380-1	12.47	1.65	4.5	2.41	6.38	85.14	77.64	8.02	-0.464	-0.085	3.96	3.25	2.5	3.5
MN19350	9.53	2.52	3.03	3.73	5	94.87	68.43	7.2	0.192	0.432	4.99	1	1	#DIV/0!
Modoc	11.61	3.33	3.7	2.54	3	75.73	61.96	5.85	0.289	0.607	3.01	2.5	1.75	7
Monona	11.56	2.07	5.03	3.22	6.25	93.83	75.54	6.7	-0.54	0.109	3.33	4	1.75	6
Monticello	12.36	1.44	4.5	2.46	5.25	77.58	74	5.01	-0.662	-0.344	2.41	2.88	2.5	3
Monticello	12.36	1.44	4.5	2.46	5.25	77.58	74	5.01	-0.662	-0.344	2.41	2.88	2.5	3.5
Mountain_Rose	9.99	2.74	3.03	3.59	3.88	86.39	66.34	6.96	0.258	0.672	3.72	3.25	1	6
MSF099-3														4
MSG227-2	9.88	1.26	3.43	3.46	5	86.5	71.64	3.88	-0.959	-0.625	2.91	3.75	2.5	3
MSH228-6	13.86	1.24	3.97	2.68	6.5	83.25	78.73	7.26	-0.677	-0.385	3.67	6.25	4.5	3
MSI005-20Y	16.44	2.89	4.23	2.41	6.75	83.5	78.56	8.46	0.14	0.414	4.92	5.5	4.25	7
MSJ126-9Y	9.89	1.22	4.84	2.17	6.59	80.93	75.09	4.24	-0.921	-0.866	2.9	4.42	1.46	3
MSJ147-1	10.4	1.2	3.97	3.32	3.75	75.01	64.96	8.56	-0.826	-0.618	1.51	5.5	5	3.5
MSJ461-1	14.46	1.61	4.37	1.81	5.13	75.03	76.86	5.47	-0.581	-0.332	3.08	5.5	5	4.5
MSK061-4	13.69	1.39	3.03	2.54	4.5	77.71	66.07	5.53	-0.626	-0.349	2.07	5.5	5	4
MSK409-1	12.76	1.13	3.97	2.95	6.13	84.59	74.61	5.77	-0.891	-0.629	1.44	5	3.75	3
MSL211-3	13.25	3.5	3.3	3.46	5	83.76	70.31	8.65	0.851	0.896	1.62	4	2.5	7
MSL268-D	15.19	1.85	3.43	3.22	5.25	77.53	66.05	6.39	-0.708	-0.265	3.03	5.5	4.25	5.5
MSL292-A	11.41	1.13	4.5	1.54	5.38	63.35	79.28	5.27	-0.914	-0.89	1.11	4.5	1	3
MSM051-3	11.17	1.17	4.23	3.08	6.13	80.71	72.49	5.46	-0.699	-0.424	3.2	5	3.25	2
MSM171-A	12.11	3.48	4.63	3.46	7.25	98.42	75.07	8.06	1.048	1.106	4.84	4	2.5	6
MSM182-1	13.28	2.35	3.97	2.27	5.5	78.32	70.88	5.16	-0.206	0.417	2.95	4.5	3.25	4
MSM246-B	12.23	1.07	3.83	2.13	6.13	73.08	77.53	5.75	-0.963	-0.77	1.51	4.5	2.5	2
MSN105-1	12.35	2.93	3.97	2.27	4.63	76.18	71.45	9.42	0.24	0.64	3.65	5	1.75	6
MSN191-2Y	11.33	1.13	3.97	2.68	6.25	79.14	71.56	4.28	-0.707	-0.577	1.28	6.25	5	3
MSN215-2P	6.98	3.33	4.23	2.78	3.38	77.38	68.4	12.33	0.696	0.894	6.12	2.5	1	6.5
MSN230-1RY														4.5
MSP239-1	11.67	1.76	3.7	2	6	74.51	78.47	6.07	-0.652	-0.081	2.72	6	3.75	5
MSQ029-1														3.5
MSQ070-1	12.86	1.3	3.97	2	3.63	64.32	65.89	5.62	-1.152	-0.632	1.39	5.5	5	3.5
MSQ176-5	13.7	2.13	4.37	2	7.13	78.49	78.87	5.16	-0.763	-0.254	2.48	4.25	3.25	6
MSQ279-1	13.38	1.83	4.5	2.13	7.25	84.8	81.43	4.59	-0.548	-0.243	3.12	6.25	5	6
MSR041-3														4.5
MSR061-1	13.43	1.26	4.23	2	5.63	71.33	74.31	4.33	-0.761	-0.358	1.94	4	3.25	3
MSR160-2Y	11.59	1.33	3.7	2	2.88	63.22	67.18	8.37	-0.668	-0.421	2.74	3.25	1	3.5
MWT_2609-2RU	14.43	3.17	4.1	4.86	6.75	132.27	64.77	5.98	0.254	0.515	3.63	6.5	5	7.5
ND1215-1	11.93	1.98	3.97	3.18	6	92.34	70.4	5.85	-0.462	-0.073	1.35	6	4	4
ND2858-1	7.25	2.19	3.97	3.73	3	81.99	57.11	8.4	-0.073	0.144	2.12	6.25	4.25	5.5
ND8229-3	10.45	1.57	3.03	4.86	5.77	124.6	64.25	5.71	-0.605	-0.26	3.5	4	3.25	4.5
ND8555-8R	9.52	2.88	3.43	2.91	3.5	76.89	64.77	9.85	0.382	0.606	3.33	3	1	5
ND860-2	9.64	1.3	3.97	2	4.38	74.68	70.91	5.82	-0.865	-0.492	2.64	2.5	1.75	2.5
Norchip	11.5	2.43	4.5	2.54	5.13	76.95	71.01	8.23	-0.66	-0.173	1.72	4	4	5
NorDonna	11.14	3.67	3.97	2.95	4.25	74.74	69.51	6.66	0.111	0.395	2.96	4	1.75	7.5
Northstar	10.8	1.87	3.3	3.55	5.25	91.12	71.99	5.64	-0.194	0.381	3.31	3.75	2.5	3
NorValley	11.81	1.17	3.97	2.41	4.38	79.82	72.19	4.73	-0.395	-0.16	2.96	3.25	1.75	2
Norwis_(FL_657)	13.64	1.89	5.17	2.54	6.41	89.26	73.58	5.8	-0.468	0.017	1.49	4	3.25	5
NY115	10.22	1.3	3.44	2.41	5.75	83.75	72.59	6.24	-0.776	-0.462	2.29	4.5	1.75	3.5
NY121	11.91	2.3	3.97	1.68	4	65.47	73.1	7.45	-0.214	0.219	3.59	3.25	1	5
NY136	14.93	2.85	3.7	3.46	6.75	97.73	75.73	7.29	-0.436	-0.005	2.32	4	4	7
NY140	15.56	1.54	3.97	3.46	7.38	94.26	78.84	5.96	-0.179	0.011	2.22	5	4.5	2
NY142	8.14	3.74	3.97	2.13	2.63	69.94	64.04	12.78	0.609	0.886	4.36	2.5	1	6.5
NYE48-2	13.41	0.93	3.97	3.46	6.25	87.74	72.35	3.94	-0.827	-0.607	2.18	4	1	1.5
Ontario	12.57	2.98	3.97	3	5.25	83.59	72.12	7.59	0.464	0.588	5.64	5.5	5	5
OR00002-7	14.93	2.94	3.5	4.96	7.54							6.42	2.96	6.5
OR00068-11	14.61	2.76	4.1	2.95	3.13	74.55	63.01	10.03	-0.069	0.227	1.45	5.5	1.75	7
PA99N82-4	8.38	2.42	3.84	3.99	4.61	86.93	61.14	6.81	-0.045	-0.071	2.52	4	3.25	5.5
Peter_Wilcox	11.88	1.82	3.57	3.32	3.75	84.06	66.66	5.99	-0.193	0.259	2.49	2.5	1	4
Pike	12.34	1.46	3.97	2.41	6	73.71	73.68	3.91	-1.009	-0.701	1.71	4.5	4	5
POR01PG1-6	10.46	3.31	2.86	4.76	4.42	97.73	64.19	6.55	-0.018	0.348	2.57	4.42	1.46	7
POR02PG37-2	11.55	2.37	3.97	2.41	3.88	72.04	64.92	8.27	-0.024	0.537	4.13	2.5	1	4.5
Premier_Russet	10.52	1.57	3.3	4.59	5	117.14	65.24	8.46	-0.798	-0.743	1.92	5.5	5	3.5
Prince_Hairy_(NY235-4)	17.24	2.75	5.43	2.08	5.38	79.4	80.13	7.03	0.104	0.212	2.57	6	4	6.5
Purple_Majesty	14.24	1.61	3.3	3.59	3.13	77.69	58.51	6.65	-0.549	-0.207	2.67	3.25	1	3
Purple_Pelisse_(POR01PG16-1)														5.5
Purple_Peruvian	5.6	2.07	5.57	5	1.77	90.83	32.62	9.25	0.002	0.285	3.01	7.5	5.5	7
Ranger_Russet	8.2	2.9	3.57	5	4.75	119.84	58.13	8.76	-0.255	0.17	3.63	4.38	3.5	6.5
Reba	14	1.46	5.03	3.46	6.88	95.04	76.87	5.04	-0.588	-0.274	1.85	3.25	3.25	4.5
Red_Maria_(NY129)	14.5	3	3.97	2.27	6.63	81.52	77.81	7.4	-0.019	0.229	3.29	4.5	1.75	6.5
Reeves_Kingpin	10.43	3.04	3.03	5	5.38	126.43	60.28	6.88	0.487	0.794	4.24	4.5	4	6.5
Rideau	14.04	3.2	3.57	2.68	6.13	87.34	73.79	9.06	0.089	0.46	3.42	4.75	2.25	7
Rio_Grande_Russet	13.71	2.89	3.03	4.73	4.75	114.68	60.42	7.7	-0.203	0.076	3.12	4.5	4	5.5
Rochdale_Gold-_Doree	10.51	2.83	3.97	2.13	5.75	75.41	75.63	7.8	0.159	0.559	6.66	3.25	1	5.5
Rosa	16.63	2	4.23	2.95	5.25	86.91	72.3	7.19	-0.41	-0.27	2.29	4	4.5	4.5
Russet_Norkotah-S3	11.38	3.13	3.3	4.73	5.63	106.53	63.56	8.4	0.307	0.567	2.85	4.5	2.5	6.5
Russet_Norkotah-S8	11.13	3.34	3.03	4.73	5.63	119.62	63.74	6.48	0.208	0.499	1.84	2.5	1	6.5
Russet_Nugget														5
Salem	10.19	3.26	3.57	3.32	6.25	90.17	72.66	9.54	0.334	0.676	3.37	5	1.75	7.5
Sangre														8.5
Satina	14.63	3.5	3.7	2.85	5.13	77.05	69.56	7.27	0.384	0.604	6.68	5	4.5	8
Sebago	13.61	2.8	3.97	2.81	6.13	94.98	71.53	6.44	0.671	0.79	4.13	6.25	5	6
Shepody														7
Sierra_Gold	10.55	2.48	3.57	3.18	5.25	85.74	73.16	6.58	-0.299	0.404	2.91	3.25	1	5
Silverton_Russet	11.61	2.29	3.03	5	6.5	123.71	65.4	5.31	-0.116	0.241	2.25	6	4.25	6
Snowden	14.24	1.24	5.43	2	5.25	72.73	74.66	4.62	-0.915	-0.698	2.03	5	4	3
Superior	12.63	2.61	5.03	3.36	5.38	90.61	71.78	6.96	0.224	0.609	2.62	2.5	1	5.5
TrailBlazer_Russet_(ROND95249-Russ)	11.73	1.76	2.77	4.73	6.25	117.5	66.18	5.52	-0.576	-0.48	1.72	5.75	5	4.5
Umatilla_Russet	14.54	2.55	3.7	5	5.63	119.92	56.66	6.08	-0.078	0.061	2.43	5.5	4.5	6
V1102-1	13.72	3.24	3.97	4.32	5.88	102.28	65.74	11.16	0.369	0.727	4.6	4.5	4	6.5
V1115-3	11.9	2.54	3.83	4.59	5.75	113.08	68.97	5.53	-0.058	0.272	1.97	4	1	5.5
Villetta_Rose	12.51	2.87	3.03	2.41	3.38	73.34	65.01	5.28	0.002	0.408	2.36	5	3.25	5.5
W1151rus	12	3.2	3.03	5	6.13	113.9	60.58	7.87	0.537	0.79	5.81	4.5	1.75	6.5
W2133-1	11.08	1.33	4.5	1.86	5.38	72.08	76.56	3.53	-1.025	-0.761	1.81	6	5	4
W2253-5rus	8.78	3.17	3.03	4.73	5.13	108.65	62.92	8.4	0.259	0.542	3.63	5	4	6.5
W2309-7	10.34	1.07	3.7	3.05	4.63	81.7	70.85	4.25	-0.875	-0.757	1.53	2.5	1	2.5
W2310-3	12.53	1	3.97	2.95	5.63	82.86	73.5	4.76	-0.952	-0.797	2.61	4.5	3.75	2
W2324-1														4
W2683-2rus	11.99	2.09	2.77	4.86	6.27	118.82	60.92	7.77	-0.429	-0.145	7.39	5.5	4.5	3.5
W4013-1	9.17	1.07	3.3	2.54	3.25	71.94	68.82	5.06	-0.926	-0.69	1.04	2.5	2.5	2
Wallowa_Russet	8.76	2.52	3.3	5	5.25	122.54	57.15	7.17	-0.373	-0.082	3.33	4.5	2.5	5.5
Western_russet	13.28	3	3.03	4.73	6.13	110.84	64.16	6.76	-0.095	0.315	3.22	4.5	4	6
White_Pearl	13.73	1.03	4.98	2.4	3.63	70.76	66.19	3.49	-1.019	-0.807	2.68	4.5	2.88	2.5
Willamette	9.07	1.13	4	1.96	5.59			4.36	-0.886	-0.795	2.4	1.42	1.46	2.5
Winema	8.19	2.98	3.97	2.78	5.38	82.32	65.2	6.31	0.214	0.668	3.81	3	1.75	5.5
Yankee_Chipper	10.34	1.89	3.7	3.32	4.5	87.75	63.37	5.58	-0.549	0.002	2.35	3.75	1	5
Yukon_Gem	14.92	2.07	3.03	3.32	5.5	91.88	68.27	5.57	-0.23	0.085	3.39	6	3.25	5
Yukon_Gold	9.08	3.04	4.5	2.68	6.63	89.84	72.89	7.35	0.073	0.452	3.52	2.5	1	6
