# Supplementary material for: Applying network and genetic analysis to the potato metabolome
Source: Front Plant Sci. 2023 Apr 19;14:1108351. doi: 10.3389/fpls.2023.1108351 (PMC10154602; doi:10.3389/fpls.2023.1108351)
Supplement: Supplementary file 3 [file DataSheet_3.csv]

Supplemental Table 3: Module Eigenvalue: output from WGCNA
clone	MElightsteelblue1	MEpaleturquoise	MElightcyan1	MEbrown4	MEpink	MEdarkturquoise	MEsienna3	MEmagenta	MEthistle1	MEthistle2	MEsaddlebrown	MEred	MEbisque4	MEwhite	MEblack	MEdarkorange	MEdarkmagenta	MEdarkslateblue	MEroyalblue	MEmediumpurple3	MEmidnightblue	MEblue	MEviolet	MEcyan	MEgreenyellow	MEfloralwhite	MEivory	MEorangered4	MEdarkolivegreen	MEplum1	MEdarkgrey	MElightyellow	MEplum2	MEskyblue3	MEyellow	MEyellowgreen	MEdarkgreen	MEdarkred	MElightgreen	MEturquoise	MEdarkorange2	MEtan	MEbrown	MEsalmon	MEgrey
A96104-2	0.019843522	0.072828118	-0.00940525	-0.105101092	-0.009097896	-0.008697507	-0.02976787	-0.024516885	0.072020688	-0.037503508	-0.013912217	-0.005360706	-0.024465714	0.090363867	0.044380239	0.033059083	0.058084813	0.057401692	-0.060975235	-0.052924742	0.066613756	0.043211153	0.082665535	-0.016600385	0.008357712	-0.066746553	0.055623795	0.090838851	0.026054224	0.059917914	-0.012881369	0.018455788	0.013689481	0.086425855	0.115451321	-0.07259884	-0.103532828	-0.08395842	-0.11347351	-0.154952131	-0.07054808	-0.001684411	-0.026036054	-0.096686509	0.004791332
A97066-42	-0.106661449	-0.032021322	-0.004631377	-0.085978443	-0.180401552	-0.099954114	-0.074897948	0.005238176	0.031353379	0.030545037	-0.048711276	-0.011076054	0.062124075	0.106615397	-0.0497245	-0.0384074	0.043268348	0.056321424	0.042686055	0.006263371	-0.055600831	0.000505705	-0.049641389	0.036006292	-0.063707811	0.01109826	0.070687468	0.083122663	0.060343847	0.013390132	-0.031285171	0.035565263	0.022986279	0.028352794	0.029899315	0.102191119	0.034853387	0.055855085	0.076369664	0.086191508	-0.053736449	-0.05664919	-0.037442958	-0.003057733	-0.040136148
AC_Brador	0.016770813	-0.00571226	-0.040274263	0.090688589	0.070077117	0.00929031	0.070675571	0.007272911	-0.037650614	-0.010166293	0.057297696	0.043698968	0.045986059	-0.010978874	0.017489915	0.005659652	0.013823672	-0.034402134	0.007688133	0.125285804	0.063582089	0.007600108	0.045589578	0.009733662	0.02870543	0.009645459	0.057631316	-0.082721545	0.063075864	0.088608808	-0.030135567	0.08266383	0.084708294	-0.009705053	0.103255118	0.02412657	-0.062178123	-0.001259125	-0.046087213	0.026480218	0.033653333	0.008358664	0.000412338	0.005771671	-0.043658878
Adirondack_Blue	0.014622407	0.008620784	0.033115842	-0.021466455	-0.121759039	0.061529771	0.041726005	-0.046497185	-0.019937897	0.038273954	0.025445505	-0.062007653	-0.054986838	-0.050386856	0.079544338	0.011955842	-0.076288437	-0.123309078	-0.042613179	-0.028119187	0.03578611	0.024981308	-0.055769146	-0.146011041	-0.124553838	-0.028174819	-0.026252969	0.050287764	0.157874606	0.098598549	-0.012056329	-0.014896233	0.123838945	0.101273969	0.155835312	0.114747238	-0.037376621	-0.04637052	-0.132600701	-0.037951495	-0.007372691	-0.088561536	-0.20204852	-0.13614989	-0.063345654
Adirondack_Red	-0.144794506	-0.076833215	-0.119367954	0.025290265	-0.061480601	-0.036477413	-0.040167028	0.056722228	0.068255661	-0.033084192	-0.012516845	-0.050398589	-0.130716806	-0.084691447	0.08600612	0.110457211	-0.028877664	-0.112526317	0.088416638	-0.048584885	0.024729434	0.043419396	0.118092314	0.113479586	0.060781596	-0.110283674	-0.145075045	0.016386485	0.031360316	0.058609403	-0.041115082	0.15458033	-0.004748595	-0.059725005	0.009091057	0.021493706	-0.028965678	-0.117468579	-0.091161329	-0.075381229	-0.109141016	0.035915928	0.028984814	-0.04316893	-0.083942972
AF2291-10	-0.099670146	0.019507922	-0.002754632	-0.098798851	-0.13893704	0.030981978	0.061561002	-0.070270914	0.0306606	-0.020227913	-0.064224802	0.050736281	0.091611092	0.096393081	0.030510292	0.096306496	-0.004759335	0.023544803	-0.149361937	-0.092670614	-0.108840016	-0.138585997	-0.042980815	-0.04183551	-0.046175309	-0.011721847	0.044269139	0.049705675	0.04613779	-0.048826085	-0.045161225	-0.047326913	-0.011096489	-0.070014509	-0.035413311	-0.006411947	0.010309034	-0.072196511	0.098645965	0.11288378	-0.149137902	0.044063198	-0.002677283	0.034350085	-0.045968789
AF2574-1	-0.038278893	0.041377884	-0.097569298	0.071388846	0.018747002	-0.043911919	0.009442065	-0.173796962	-0.053141045	-0.074284932	-0.174362998	-0.184808359	-0.074610417	-0.084250522	-0.043670712	-0.010426228	-0.01223283	0.003479492	-0.109317564	-0.151914238	-0.159147087	-0.220636612	-0.078028647	-0.01920057	0.002739099	0.077070849	-0.010884963	-0.114093501	0.004414476	-0.069192695	0.187478906	-0.024585715	0.145246123	0.173204907	0.066532633	0.115526564	0.040601859	0.077190513	-0.004928907	0.059487792	-0.057741673	0.061641271	0.081808154	0.090755882	-0.071020666
All_Blue	-0.051890796	-0.07687402	-0.117266465	-0.0007604	-0.042551517	0.118957437	0.005511489	-0.007421984	0.008030724	0.021243901	0.023206688	-0.035283818	-0.063275182	-0.021586214	-0.045405138	0.019882135	0.073190299	0.002839144	0.134097757	0.022911721	0.015606335	0.018431708	0.107652454	0.010314098	-0.128388723	0.02085533	0.028197998	0.05676861	0.049452751	0.027956942	0.050489154	0.129431361	-0.039103839	-0.040800266	0.060103413	0.062731781	0.018066959	0.038222178	0.012546154	-0.007994478	0.085891004	-0.062078571	-0.040381102	-0.018597242	-0.079076263
Alpine_Russet	-0.036414109	-0.069204152	-0.014167883	-0.016280585	0.098740506	0.027288918	0.02491383	-0.069509056	-0.024433032	0.041696954	0.065934095	-0.095591685	-0.068835069	-0.053645208	-0.040576673	-0.089379896	-0.099152557	0.004415762	-0.051133556	0.007720843	0.042934923	0.026143822	-0.015100989	-0.096137037	-0.022068158	-0.062425467	-0.02444578	-0.047149475	0.035457124	0.021010918	0.025237757	0.057003005	0.125124851	0.032594573	-0.010161342	0.044558647	0.033746867	-0.023308711	0.03934722	0.029495547	0.111514016	-0.000737787	0.036364477	0.070546759	0.045778407
Alturas	-0.081537869	0.023783602	-0.016584993	-0.079906998	-0.027403443	-0.080887859	0.033585935	-0.079560468	-0.053705353	-0.039815377	0.00198363	-0.058290753	0.01745652	0.065282316	-0.020318228	-0.043483862	0.015750822	0.021840018	-0.012738773	-0.063632982	-0.034354351	-0.029930553	-0.021021495	0.025467868	-0.070657311	-0.025813942	0.061304965	0.081664382	-0.083258971	-0.025216873	-0.002036029	0.073932612	0.019487333	-0.004112548	0.018135285	0.047013268	0.015920762	0.039997782	0.011289355	-0.008961148	0.03098675	0.020016265	0.023297213	0.028092832	-0.024957502
AmaRosa_(POR01PG22-1)	0.093435594	0.103034951	0.162958832	0.072732729	0.030002423	0.030343571	0.096175093	-0.022723789	0.059135106	-0.063120274	0.018873854	0.008581628	-0.055895176	0.078810059	-0.013508259	-0.057738913	-0.042716821	-0.006194437	0.059601729	-0.04466218	0.057208369	0.017972073	0.020203456	0.028511407	-0.230382559	0.013369577	-0.154750158	0.071088447	0.022765075	0.014749904	-0.138924874	0.168026351	0.048817494	-0.090400674	0.011779114	0.01317148	-0.029214085	0.008048745	0.007470603	-0.029217049	-0.102152948	0.000358144	-0.031552091	0.002861817	-0.160369647
Andover	0.052001485	-0.047848067	-0.012481136	0.062130948	0.189260212	0.021213097	-0.005810905	-0.111816116	0.044073952	0.119763126	-0.094845637	-0.0487276	-0.054860715	-0.013420437	0.102678501	0.049025238	0.02097544	0.071007343	0.077931685	-0.102152731	-0.025101268	-0.001281492	0.016958291	0.00896523	0.027384543	0.098368363	0.059353702	-0.068541129	-0.101387536	-0.149380657	0.04411149	-0.093520588	-0.058928814	-0.169067703	-0.16998072	-0.133229512	0.054954628	0.140434188	0.12534811	0.14599925	0.019187332	0.036512452	0.003242375	0.07094775	0.064006043
AO96141-3	0.019414719	-0.064112736	-0.061690831	0.057941988	-0.056779545	0.070746896	0.141234678	-0.073569817	0.010416526	-0.127432644	0.024568098	-0.069874227	0.003897569	-0.0300285	-0.04604079	-0.04104188	0.035370963	0.056773318	0.037255432	-0.003579351	0.107255214	-0.005160095	0.091375299	-0.070853343	-0.129325023	-0.088875814	-0.074785319	-0.09579423	0.042410866	-0.060420157	-0.054789421	0.078936677	-0.011126892	0.012484702	0.068780877	0.116219381	0.007098632	0.153357965	0.056672365	0.114687829	0.12283115	-0.072747585	-0.085839443	0.060548086	-0.097589309
AO96160-3	0.003153713	0.118161866	-0.009946349	-0.00487747	-0.018145916	0.036640191	0.023580923	-0.066878257	0.107042669	-0.019806723	-0.074419881	0.043002932	0.089645804	0.133454166	0.063575836	0.065043371	-0.063066931	-0.073220763	0.000664833	-0.058663998	-0.081066463	-0.01441009	-0.005355741	-0.113246358	-0.055218059	0.042149632	0.034591663	-0.020644858	0.064251321	0.05238288	-0.044176577	0.079457442	0.124780366	0.079963611	0.071478718	0.055489906	-0.114050638	0.026289243	-0.033798174	-0.0244229	-0.083793318	0.082673524	-0.004658271	0.034241243	0.045991079
AO96164-1	0.029594814	0.049620056	0.008705759	0.005049215	-0.033696119	-0.018950389	-0.008152126	0.100649237	0.053205165	0.011700254	0.045220671	0.107051743	0.016298312	-0.037077494	0.102901823	0.150030267	-0.04816138	8.92E-06	-0.081486351	-0.093854115	-0.102172055	-0.156815584	-0.135258607	0.038284662	0.007891982	-0.087445537	-0.082312344	-0.009068555	-0.001977316	0.037516104	0.000423251	-0.011861908	-0.034140595	-0.057001667	-0.054719603	-0.066788959	0.131584813	0.032944404	0.038158728	0.014529738	-0.030929519	0.066659287	-0.00329075	0.001405417	0.031756921
Atlantic	-0.099837843	0.046949298	0.052353342	-0.039253387	0.032900737	0.082863193	0.093798895	0.006143202	-0.008597608	0.171949657	-0.018394482	0.023775075	0.070905091	0.057499083	0.137343016	0.086742055	0.036844033	-0.021696219	-0.049635732	-0.005518733	0.044714183	0.002850924	0.001330009	-0.027807666	0.039081021	0.064310227	0.061289123	0.071306159	-0.001256494	-0.060156545	-0.034337503	-0.085996379	-0.038662295	-0.099225683	-0.104363647	-0.061826789	0.023474656	-0.016751685	0.022148214	-0.02092377	-0.015933615	0.173721446	0.098336129	0.036508324	0.156913238
AWN86514-2	-0.029986152	0.047034961	-0.075092073	-0.216216131	-0.135382769	-0.073403277	-0.049097258	-0.055213527	-0.131329927	0.074411413	-0.055233756	-0.076617011	-0.057403223	-0.01902592	-0.135766135	-0.11621126	0.064884011	-0.016344929	0.014737886	0.002107205	-0.052328836	-0.061487962	-0.163467974	-0.055317949	0.027720145	-0.042265616	0.203381363	0.061312285	0.039464041	0.061880121	-0.000862847	0.126555507	0.088298686	0.030169315	0.188471404	0.000490926	-0.042223393	-0.057031641	-0.143934945	-0.094279348	-0.023276395	-0.068969469	-0.041195623	-0.080633794	-0.039350918
B1829-5	-0.121241432	0.066779578	-0.030664214	0.041847934	-0.105511014	-0.004525341	0.061119526	-0.051095359	-0.02557106	0.015706927	-0.034928214	-0.087154585	-0.03836916	-0.054849211	-0.038824794	-0.124259323	-0.053562288	0.002257601	0.022021372	0.114822787	0.082117078	0.078687375	-0.030652582	-0.123986414	-0.048574176	-0.031378524	-0.080346823	0.024484681	-0.064642666	-0.127133918	-0.037331485	-0.012795754	0.001058705	0.109751836	0.053145651	0.068288148	0.04885652	0.000451833	0.062934174	0.032909499	0.082475907	-0.075905143	-0.091332093	-0.027359161	-0.021376766
Bannock_Russet	0.03887544	-0.000153136	0.037760736	0.125689496	0.035582354	-0.009230735	-0.014196278	0.024505567	-0.067372465	0.049391656	-0.025360372	0.042937575	0.077382851	0.085786916	0.004314714	-0.088509966	0.010282008	0.013325163	0.027149931	-0.003405126	0.096002905	0.077547596	-0.007879614	0.049087217	-0.01108077	-0.018312367	-0.081364452	0.004081972	-0.071283112	-0.01674706	-0.109781244	0.027532955	-0.105196263	-0.027743329	-0.090337047	-0.069310974	0.036507146	-0.028324549	0.089423946	0.011223841	-0.069115251	-0.075815409	-0.076013491	-0.076818498	0.108058622
Beacon_Chipper	-0.095699988	-0.135509114	-0.012687011	0.078325314	-0.029671432	0.041082513	-0.058075153	-0.030629023	0.012866161	0.069247097	-0.048040602	-0.061338015	-0.034328449	-0.002729705	0.006643886	-0.078610788	0.006815982	0.016743319	0.056274208	-0.028251176	0.049948695	0.047019961	0.042454593	0.078128192	0.105484311	-0.020712645	0.065574576	0.040346557	0.060292395	0.062184855	-0.035501038	0.023382764	0.071606408	0.009425197	-0.031686574	-0.013280826	0.01077782	0.01528612	-0.005727185	-0.033574743	0.061201349	-0.127567601	-0.109046784	-0.164607536	-0.000336719
Bintje	0.097886408	-0.01180391	-0.024163092	0.013071213	0.010954043	0.057880326	0.051504298	0.191184074	0.014797613	-0.018687737	-0.04160345	0.044785797	-0.09389826	-0.054829095	0.088010942	0.072571385	0.047536949	-0.116782942	0.048603298	0.100680221	0.020050011	0.030811648	0.043915336	-0.002999306	0.030883248	-0.059556501	0.072309074	-0.073189847	0.01544636	0.001423821	0.055311561	-0.070987409	-0.058704426	0.010033371	0.001266208	-0.017649932	0.270692198	0.042187021	0.033028934	-0.021278719	0.022754883	0.058946403	-0.011782477	-0.010273587	0.112707081
Blazer_Russet	-0.016536419	-0.083584918	0.03340247	0.02812587	-0.059389794	0.049153327	0.119013771	-0.000845656	-0.015558552	-0.025958304	0.021110047	0.041400365	0.034496895	0.040130338	-0.009602342	-0.024623351	0.071743927	-0.045565859	-0.046965489	0.035149066	0.027586532	0.092402529	0.059823247	-0.085957005	-0.101934145	0.082462683	0.035171841	-0.048020583	0.036799015	0.03043387	0.053242755	0.026057546	0.047877754	0.060505033	0.036034738	0.006572598	-0.072837709	-0.069148322	-0.106558857	-0.135589447	0.074904936	0.148223787	0.078090717	0.059904472	-0.092591453
Boulder	-0.064686321	0.050340365	0.030639695	-0.023110032	0.011454886	0.113841701	0.045223998	0.003960142	0.13983582	-0.004445804	0.023286366	0.128667409	0.093269136	0.084744304	0.065893173	0.155661329	-0.07350576	-0.04721073	-0.003261926	-0.06244929	-0.118801472	-0.099652418	0.000866415	-0.067931464	0.000446766	-0.004824652	0.010470064	0.048049297	0.087947482	0.006260877	-0.110884503	0.016853259	0.016469443	-0.078766877	0.002009216	-0.12540963	-0.12147463	-0.0999951	-0.179403185	-0.167703971	0.013284666	0.155003548	0.094125521	-0.009963225	-0.029149187
C31-5-115	-0.147590646	0.095003441	-0.029773699	-0.059286207	-0.10757015	0.09542407	-0.060295001	-0.018690044	0.006761161	0.162404208	0.065347008	-0.050861779	0.019462625	-0.034369908	0.058216829	0.063302199	-0.060522277	0.052187973	-0.011583039	0.076573604	0.030970167	0.005864907	-0.134740869	0.121567466	0.023885419	0.035958472	0.004974062	-0.063167426	-0.028083295	0.009896175	0.018724924	-0.104716127	-0.070251951	-0.090281266	-0.094520508	-0.050622737	-0.054083655	-0.081821534	0.017540987	-0.036891066	-0.129556206	0.157035444	0.152730324	0.086539583	0.14533691
C31-5-120	-0.104873434	0.049355921	-0.008255851	-0.151678047	-0.166651601	0.082928201	0.095898812	0.096027088	0.077439021	0.017019678	-0.074229098	0.132995068	0.073176277	0.082919908	-0.00037336	0.008727646	-0.046658132	-0.034241305	-0.068346897	0.077212008	0.054379327	0.054655758	0.014621899	-0.125545803	-0.142028571	0.005911822	0.061851776	-0.038026359	0.060566847	-0.035425365	0.02877845	-0.132690562	0.139015957	0.04353335	0.075891134	0.022701908	-0.109258217	-0.06147902	0.073450222	-0.018871425	0.042581361	0.02505865	-0.036638752	0.027557109	0.06045848
C5	0.030812454	-0.049012388	-0.032361989	0.012195703	0.044500528	-0.022569561	-0.010107333	-0.012420241	0.091955476	0.091734041	-0.051354237	-0.02967397	-0.062310978	0.070413157	-0.0098138	-0.029323032	0.036567868	0.012392026	-0.095093292	-0.088783677	-0.088938353	-0.02865805	-0.008415745	-0.045419184	-0.001830737	0.065819119	0.105106359	-0.083632441	-0.163238453	-0.134844611	0.041153475	0.054494816	0.006687218	0.003846172	0.00342776	0.090335284	-0.009000394	0.072798587	0.045149488	0.057200642	0.036483511	-0.018458768	0.005953859	0.040915557	-0.05625869
Canela_Russet	-0.009323935	-0.0491271	-0.001642188	-0.012372676	0.057979568	-0.028765307	0.019507678	0.014742254	0.003811203	0.016666162	-0.019176111	-0.022293631	0.004789777	-0.050031575	0.07976933	0.024829565	-0.091422276	-0.054327104	-0.063682486	0.017982017	0.062750395	0.002688515	0.018911856	0.051527734	0.071007355	-0.02437949	0.049616805	-0.036055854	0.009502481	-0.063885845	-0.104929172	-0.021353066	0.099571723	0.002383856	-0.029593971	-0.011471562	-0.041957187	0.007234905	0.029472936	-0.005196413	0.038915837	-0.004566218	-0.001270022	-0.027139932	-0.013450018
Cascade	0.018507755	-0.096411196	-0.032202787	-0.069286354	-0.02907666	0.096571341	0.086136797	0.018502854	-0.00751333	0.015732777	0.055265864	-0.001303502	0.026033427	0.023666553	0.046294708	0.051667588	-0.030346522	0.04015479	0.033210812	0.026568057	0.051509769	0.013024905	0.027986302	-0.034732337	-0.078450327	0.048395467	-0.007320102	-0.07624902	-0.127706869	-0.006238349	0.052246796	-0.095967032	-0.034106996	-0.061405133	0.088445535	0.0091961	-0.051767849	-0.006753238	-0.006216228	-0.029255924	-0.082447773	0.106714746	0.056148933	0.061185381	0.035447603
Centennial_Russet	0.038402084	0.059465083	-0.035706612	0.043594029	0.052623221	-0.010803751	-0.078477583	-0.03462305	-0.059903236	-0.072201026	-0.023811786	-0.064067638	-0.071306732	-0.107447919	-0.107154195	-0.105564318	-0.046736609	0.045278339	-0.043804132	0.102622741	0.084860466	-0.027675013	0.042984684	-0.089045523	-0.022006093	0.135847416	0.1531904	-0.032773117	0.098993423	0.112452825	0.004743728	0.154744258	-0.107929442	-0.069369023	-0.084170468	-0.090897019	0.083746679	0.087494504	0.115544402	0.108989627	0.081597403	0.030913519	0.066032734	0.100782456	-0.021375702
Chieftain	-0.126240597	-0.077175729	0.169152452	0.044770483	0.114308227	0.09911798	0.065500315	0.036669626	-0.004296923	0.019383016	0.070326817	-0.047804809	0.043168385	-0.003569412	0.068994667	0.041270649	0.010110539	-0.01966156	0.040326166	-0.010572835	0.045483167	0.019362825	0.016132764	0.013618423	0.064919702	-0.002589559	0.021570757	0.03003	0.042457949	0.046124115	0.006567713	-0.069693349	-0.025599368	-0.064115601	-0.034785236	-0.062453562	-0.077963179	-0.052438869	-0.077767918	-0.096589469	-0.065526077	0.066261974	0.057970718	-0.0216751	0.062875385
Chipeta	0.108898732	0.066583505	0.040632082	0.031011082	0.13407899	0.079054723	-0.013905128	0.114133918	-0.049666847	-0.018388159	0.049722742	0.054318744	0.002313678	-0.026505887	0.064962301	0.090682796	0.15780796	-0.074378371	0.059588418	0.066462452	0.042436682	0.039971247	0.070344733	-0.007145131	0.017853093	-0.006655923	0.031635476	-0.092671635	-0.004629393	-0.025718781	-0.007216668	-0.011848651	-0.003349963	-0.028434409	-0.054059293	-0.109541332	-0.168071864	0.079539875	0.004042987	-0.088633647	0.057229539	0.164588114	0.117093653	0.06811144	0.042989748
Chippewa	-0.006361954	-0.040244273	-0.070785216	-0.02442599	-0.097567158	-0.056477954	-0.12843919	-0.063660807	-0.033623107	-0.083893468	-0.06031771	-0.119205089	-0.115648038	-0.137549967	-0.11338059	-0.011905522	-0.041558657	-0.01717417	-0.003700383	-0.021079357	-0.106399468	-0.052899962	-0.050401923	0.044401474	-0.01314672	-0.165889661	-0.146133523	-0.038342117	-0.034433853	-0.045418165	0.054421606	0.061853776	0.002567152	0.019472974	0.042838548	0.077787422	0.008646512	-0.025884978	-0.078126285	0.023313191	0.105344525	-0.080777552	0.028166229	0.036596527	-0.134584822
Classic_Russet	0.117331997	0.045751552	0.02124828	0.054527199	0.03600762	0.001010539	-0.038391432	0.061764222	0.086180783	0.081730822	0.002882341	0.078635884	-0.010659885	0.056535073	0.067863598	-0.017949017	0.029344163	0.009486307	-0.007049113	-0.047722735	0.026800161	0.032143662	-0.074962595	0.055143864	0.012510538	0.021681305	0.039309096	-0.002144529	-0.004634352	-0.040291179	-0.133841021	0.071658609	0.077988967	-0.110212488	-0.068498135	-0.021072517	0.042424826	0.026524856	0.061466264	0.050235976	0.029672569	0.007305619	-0.038463296	-0.049662491	0.011945685
Clearwater_Russet	0.022105712	0.002954531	0.033285402	0.121747999	0.042790346	0.061029986	0.037704345	-0.002804449	-0.108532657	0.100519428	0.049749169	0.057130818	0.002981034	0.001453969	0.095648416	-0.108845415	0.055150664	-0.0685828	0.06887894	0.116625798	0.232305904	0.113525815	0.12219392	-0.125747346	-0.05469006	0.010870462	0.012612215	0.013606097	0.060121829	0.079986217	-0.015251603	-0.046630482	-0.013775458	0.013752348	0.006030118	-0.022544055	-0.02119392	-0.051826444	-0.052820654	-0.093175736	-0.063230256	-0.070239357	-0.141911572	-0.152441455	0.061071501
CV96022-3	-0.016490494	-0.084464776	0.008312609	-0.010170717	-0.053013399	0.029074021	0.055539544	0.00457402	0.112928313	0.148120959	0.052113538	0.025116224	-0.044525059	-0.055709386	0.036733017	0.030989388	0.003704011	0.02539154	0.000498159	0.00081135	-0.028604196	-0.025585845	-0.02249711	0.035317077	0.070048649	-0.112274958	-0.123683178	-0.097098742	-0.033906939	-0.040619572	0.017281756	-0.057568395	-0.107448359	-0.052855243	0.020912817	0.031916762	-0.039183059	0.032277439	0.034304786	-0.046106643	0.095276666	0.019824453	0.017613157	-0.001207726	0.072732197
CV98112-3	0.049213182	0.092890433	-0.016644413	0.004513774	0.059938244	0.05947044	0.053524951	0.01187962	-0.005391227	-0.035534283	-0.026960677	-0.020787018	-0.087787966	-0.170290173	0.020432816	0.062745228	-0.013710552	-0.017676202	-0.099637618	-0.049404473	-0.020555334	-0.028112102	-0.011443307	-0.069547108	-0.084068615	-0.014867472	-0.028554788	0.032638636	0.072009161	-0.02790987	-0.092620119	0.044369421	0.128608912	0.014623838	0.040977009	0.035126256	-0.052540281	0.102140231	0.060005034	0.038457336	-0.068706282	0.042456255	0.00998725	0.049526966	-0.084939797
Dakota_Crisp	0.011392664	-0.015081479	-0.041452277	-0.000669566	0.006036938	0.06175724	0.100246499	-0.039351696	0.026566243	-0.138205963	0.022711151	0.018019106	0.060117714	0.028275298	0.011473533	0.108399823	-0.000817775	-0.09004615	0.04879805	-0.102851771	-0.162188149	-0.176329223	-0.143480248	-0.03729839	-0.066283512	0.021808531	-0.030595256	0.06889568	0.090397963	0.100685951	0.053145713	0.10782352	-0.023283078	0.171167887	0.083347081	-0.010861581	-0.13239417	0.005653165	-0.110809368	-0.07267194	0.032942041	0.070642843	0.04739012	0.034835969	-0.113745184
Dakota_Diamond	0.076730368	0.023046861	-0.004453449	-0.085569993	0.033755198	0.022054787	-0.03892708	0.023142884	0.105176699	-0.060399805	-0.104097981	-0.017050844	-0.156013983	0.040665994	-0.036288436	-0.012234931	-0.136764548	-0.100134053	-0.033625986	-0.011352234	0.034914577	0.030868986	0.041147918	0.057773914	0.084121865	-0.032642936	0.022206401	0.041043741	0.002530731	0.093472059	0.063120931	-0.057811832	0.002396085	0.024275401	0.104770618	-0.098670166	-0.065557311	-0.110879068	-0.100030802	-0.142939403	-0.131514066	0.070269099	0.081261385	-3.48E-05	-0.062426058
Dakota_Jewel	0.007225801	-0.105316186	0.0036525	-0.05505691	0.003706271	-0.026507177	-0.121799594	0.036697571	-0.064366364	-0.015208099	0.024167251	-0.001518925	0.06957118	0.065508965	0.057564993	-0.074721612	-0.09518139	-0.039038971	0.077929457	-0.09021488	-0.018750485	0.008231446	-0.008299682	0.048172725	0.018728408	-0.133390547	-0.108354558	-0.012464865	-0.108919039	-0.04274103	-0.009073084	-0.083297974	-0.053304351	-0.098177221	-0.054028895	-0.008240764	0.053682016	-0.015382332	0.005371587	0.054894107	0.020528999	0.017870985	-0.011853229	-0.024810002	0.019847226
Dakota_Pearl	0.061627748	0.040954834	-0.020379894	0.00274989	-0.071282118	0.105514332	-0.023362681	0.097716306	0.065777737	-0.081156969	-0.16110187	-0.031308961	-0.103001708	-0.043320372	0.078151866	-0.019760462	0.047166991	0.014347991	0.046213887	-0.085543543	0.073048017	0.051606554	0.009172808	-0.179234965	-0.20922608	-0.040506101	0.001965017	-0.066169863	-0.241928168	-0.035431151	0.050919322	-0.031353627	-0.062765695	0.013462315	0.021812696	0.137495001	0.046837902	0.107495172	0.119011467	0.088658022	-0.000358519	-0.076869977	-0.190187923	-0.047352512	-0.056696315
Dark_Red_Norland	0.062465765	0.040274585	-0.039419348	0.099854705	0.029649533	-0.041591543	0.009223079	0.041163682	0.031606	-0.086961361	0.052185405	0.02143379	-0.024893808	0.022454661	-0.008685436	-0.063953959	0.136047369	0.090757748	0.105864041	0.009303678	0.027222992	0.068125032	0.045068201	0.016594588	0.006214746	0.011996639	0.010213636	0.124407518	0.064886578	0.136517564	0.118674542	0.02819425	-0.027023913	-0.057192271	0.02460158	-0.061399156	-0.027536969	0.127502869	0.008557255	-0.02125396	-0.093279276	-0.054752441	-0.049015787	-0.027634388	0.046982126
Defender	0.028209312	0.116414172	-0.043322912	-0.079166881	-0.118375297	0.068046881	-0.042190508	0.035303657	0.041409592	0.06718419	-0.068267058	0.117957891	0.006896077	-0.020808796	0.044095931	0.095568201	-0.192029956	0.011764792	0.001647186	-0.032424906	-0.119553941	-0.078101242	-0.125632402	0.022193968	0.089428801	0.052980566	-0.021683487	0.018337311	-0.049688182	-0.030126942	0.133246799	0.003218171	-0.003541102	-0.048194633	-0.077451793	-0.101080728	-0.006595034	-0.074963048	-0.034339471	-0.025374608	0.041934942	0.131213688	0.092984693	0.046705228	-0.000491263
Denali	-0.126470868	0.001693882	-0.07799947	0.028228309	0.120456197	0.006619079	-0.109382031	-0.203059674	-0.002602461	0.065669877	-0.044571126	-0.087154976	0.002989594	-0.027694062	0.10396235	0.005692683	0.02036726	0.063831914	0.000608728	-0.128927724	0.100698086	-0.156577135	0.007778541	-0.003193643	0.046761243	0.068445544	0.192056506	-0.01104439	0.104730363	0.018998919	-0.000344707	0.012838729	-0.050162078	0.118287034	0.123010398	0.060352519	0.03067081	-0.024553593	-0.037149659	-0.021808983	-0.084003674	0.009984983	-0.048597033	-0.057087876	0.013413299
Early_Rose	0.048380919	-0.015904156	-0.035406853	-0.122520544	-0.134707654	-0.078538441	-0.0006618	0.022645202	-0.068679784	-0.027290857	0.021056734	0.030680263	-0.022904503	-0.012242319	-0.029908058	0.065901491	0.054439997	0.015486314	-0.006304776	0.0503751	-0.029473134	-0.012107492	0.025976884	0.009666956	0.041118452	-0.03896836	0.168438026	0.035282027	0.061880018	-0.035639125	0.03370884	-0.011065569	0.041974357	0.075834947	0.119723554	-0.009378553	-0.063777252	-0.160156467	-0.108425883	-0.142749386	0.055157747	0.05838319	0.043573316	-0.022069234	-0.00985209
Elba	0.059352776	-0.101951554	0.0178459	-0.069686567	-0.069277092	0.070429838	0.108843662	0.138174312	0.151298546	0.064904307	0.131926497	0.150768558	0.015622417	0.074138371	-0.044574315	0.076720835	-0.037097006	-0.009860278	-0.008048386	-0.083131425	-0.101739089	0.035267223	-0.112852868	0.089906621	0.04470141	-0.001447815	-0.059306503	-0.069127297	-0.008739498	0.074016193	-0.061302403	-0.025603618	-0.08347535	-0.107288354	-0.071862456	-0.087895076	0.008669376	-0.031968823	-0.020162495	-0.058934949	0.04741466	0.163314057	0.170710425	0.108098081	-0.041876394
Eramosa	-0.008635313	-0.01600664	-0.031842667	0.079133875	-0.002282969	-0.07347188	-0.082231562	-0.062046417	-0.09910156	-0.029669531	0.062942114	-0.040673015	-0.018864656	-0.167862549	-0.056183969	-0.052987744	-0.036120783	0.011295909	0.013088553	-0.000804896	0.000766412	-0.018342257	0.04740925	0.098064892	0.116677344	0.001509127	0.06834011	0.006421284	-0.14991387	-0.053488153	0.068133278	-0.017283943	-0.04795492	0.012918272	-0.03191045	0.045796107	0.054794266	0.016361805	0.052083309	0.10861572	0.018028299	-0.0394215	0.072167254	0.057469184	-0.020777887
Eva	-0.019103162	-0.067024493	0.181895437	0.122659099	0.076990129	0.000719661	0.059101982	0.050482576	0.051385457	0.041942524	0.091990725	0.037140376	0.016776939	-0.04904642	0.008556503	-0.094959547	0.064362161	0.010973975	0.003970725	0.060615394	-0.005452094	0.035916656	0.037630174	-0.020222532	0.000458635	-0.096989942	-0.00996682	-0.069593658	-0.108543071	-0.139605436	-0.061786818	0.089871957	-0.044164187	-0.026958543	-0.01504733	0.041713594	0.087415578	0.059185077	0.120931434	0.124069448	0.004103434	-0.055225547	-0.048296109	-0.002694008	0.039099421
Exploits	0.018035608	-0.058959383	-0.113707756	-0.11071296	0.020622201	0.020341714	0.076586186	-0.040474429	-0.136007038	-0.095877303	-0.058462181	-0.10197003	-0.035610638	-0.110165247	-0.064859198	-0.078426986	0.023721251	0.017929157	-0.020785459	-0.10187731	0.030076857	0.041258777	0.00830815	-0.022725364	-0.027509652	-0.016220577	0.011061869	-0.05079277	-0.046915369	-0.078473011	-0.053986964	-0.00845229	0.01951271	0.028048785	0.026130895	0.080114794	0.033788033	0.04716711	0.024436199	0.028199715	0.016563478	0.021025043	0.089054487	0.112406575	-0.100967857
F02018	0.024146808	0.079449786	-0.012619014	-0.002197002	-0.023832247	-0.060679693	-0.197001739	0.064271361	-0.010953172	0.010297493	-0.092930596	0.031770476	0.056028288	0.000487255	0.025641866	-0.091503267	-0.06370494	0.019650568	0.064375875	-0.054647049	0.038882913	0.16006868	0.067452564	-0.026630918	-0.040561299	0.026710436	-0.103575112	-0.123282264	-0.111472836	-0.067610779	0.163471075	-0.027268821	-0.019268008	0.003312792	0.006208325	-0.002994168	0.014354881	0.058765774	0.061098712	0.043429096	-0.12073598	-0.027477762	-0.070461306	0.018306667	0.065565666
F58050	-0.073195962	-0.122724917	-0.012930144	0.009571517	-0.066139643	0.114574696	0.046127002	0.056062745	0.050020896	0.007747404	-0.015246645	0.014792223	0.061790463	0.100626084	0.132547984	0.065252906	0.024506199	-0.021798717	0.058511143	-0.083685728	-0.063352977	-0.121182391	-0.115031466	-0.038090388	0.00842628	-0.021076654	-0.065466166	-0.04247498	-0.013041365	0.069676551	0.112152446	-0.030323053	-0.050066205	0.015973999	0.037615499	0.033982278	0.034772278	-0.009837685	-0.019316844	-0.010934706	-0.123770431	0.066768422	-0.04253964	-0.019697863	-0.010225775
F66041	0.018172136	-0.023958986	-0.016375576	0.005275753	-0.064959911	0.001119423	-0.129808678	-0.02429565	0.024075737	0.074186768	0.032114131	-0.044165503	0.000506459	-0.001508734	0.011435996	-0.018952433	-0.100188983	-0.088225065	-0.016411121	0.065822293	0.027972202	0.016036036	0.036027769	0.089972552	0.09287463	-0.07896172	-0.014179856	0.056968223	-0.238070817	0.051334309	-0.056046046	0.07222903	-0.092411957	-0.061879135	0.02961404	0.119298946	0.018272072	-0.089949298	0.037026356	0.008718425	-0.132152383	-0.053954034	-0.026450481	-0.030539867	0.059894706
F87084	-0.006169335	-0.048504092	-0.06501754	-0.107593351	-0.020929263	0.022480983	-0.039637875	0.059635145	-0.091997131	-0.154844766	-0.030236082	0.00572449	0.017674962	-0.053188959	-0.058257783	-0.062788666	-0.099399621	0.111077658	-0.014289186	0.010858417	-0.068308156	0.043635755	0.036031668	-0.095197437	-0.065287572	-0.032773407	0.024540757	-0.118522872	0.010608974	-0.050727497	0.024862146	-0.017167493	0.030780226	0.102526832	0.11617835	0.100325445	-0.039993011	0.010000879	-0.011722579	0.046157158	0.062156061	0.011486045	-0.012977428	0.100184304	-0.167300021
Freedom_Russet	0.019885088	-0.085357025	-0.003074991	0.019410498	-0.001674931	0.079768813	0.104443642	0.074142247	0.003700515	-0.057814929	0.105080439	0.029279449	0.047474556	0.024462343	0.017364319	0.006782175	0.144194476	0.03244411	0.033058459	0.042656244	0.077251157	0.074709204	0.124719559	0.010333565	-0.083711857	0.168192015	0.048155181	-0.007028408	0.098375164	0.126220987	0.00029576	0.028432354	0.006624389	-0.045744307	-0.000933748	-0.035726924	-0.089263428	0.015980576	-0.031842435	-0.049128087	0.079535446	0.045781295	0.026073859	0.018088921	-0.008261902
Garnet_Chile	-0.077422933	-0.049520493	0.157683485	0.026137618	0.055835875	0.009859209	0.041866697	-0.033502078	-0.155955724	-0.04302906	0.090800265	-0.109325563	-0.023244131	-0.124630371	-0.105003387	0.054196628	-0.068994595	0.014822816	0.009124894	0.024376284	-0.11232256	-0.109000041	-0.101208288	0.02805306	0.003306935	0.109348369	0.161175526	0.103503242	-0.027223259	-0.12499563	0.009780644	-0.139647626	-0.03541465	-0.100872284	-0.060173614	-0.008725656	0.037550281	-0.03044649	-0.023114397	0.053380635	0.113418652	0.057866514	0.140881256	0.153533389	-0.054740471
GemStar_Russet	-0.06119181	0.083896982	0.010040649	0.076758922	0.070112803	0.019806827	0.080541667	-0.047980506	0.034881136	0.051953723	-0.010368756	-0.069490401	-0.015930406	0.040635155	0.137021127	-0.006266996	-0.009077831	0.021367982	0.023280043	0.01598416	0.075280372	0.049941176	0.040220126	-0.091806266	-0.136379394	0.138379581	0.174920903	-0.080522869	0.055644295	0.069984118	-0.11300232	0.031658001	-0.114948443	-0.129424291	-0.08805281	-0.038763994	0.086941378	0.121589982	0.156291932	0.07392613	-0.120683651	-0.018597976	-0.107936902	-0.064978545	0.078061629
Grand_Falls	0.154726067	0.127931426	0.055886589	-0.059477653	-0.155069393	-0.157748402	0.005663251	0.139036025	-0.041305277	0.089191909	0.133717325	0.177225006	0.081612581	0.12790244	0.111147844	0.065075353	-0.038614742	-0.028567461	-0.021628994	-0.025213599	-0.047587043	0.138145098	0.036278308	-0.047987293	0.035109327	0.059287537	-0.002229793	-0.038961342	0.044022216	0.017887803	0.10515572	-0.120089174	-0.05752697	-0.040782765	-0.028273143	-0.08069095	-0.025460762	-0.113279773	-0.066582782	-0.091925934	0.052966478	0.025822657	-0.064816142	-0.105844169	0.067336739
Green_Mountain	-0.035947119	-0.017397776	-0.003373525	0.025788266	-0.048968509	-0.057192795	-0.004123659	0.116379261	0.008319525	0.075109137	0.035296664	0.02873031	0.070597668	0.028193228	0.059582074	0.021159302	0.107356514	0.016969445	0.076904328	0.089817726	0.010807639	0.073702951	0.099470107	-0.054698803	0.001895578	-0.054140791	0.08379399	-0.015876257	0.087832859	0.023184766	0.036354584	0.05172194	0.130435368	0.053875934	-0.040569881	-0.068319255	0.017589566	-0.035011867	0.047749531	-0.015065803	0.063112137	0.061593963	0.01587908	-0.013626773	0.045341326
Highland_Russet	-0.045425171	0.080503985	0.022357836	0.029300921	0.029240398	-0.173157641	0.014962547	0.117791401	-0.014157001	-0.069395587	0.013016985	-0.006703041	-0.020222355	-0.05929731	-0.092627813	-0.062164148	-0.05017917	-0.057282914	-0.129072979	0.108446174	-0.098670026	0.026214987	-0.003777939	-0.007709264	0.007806355	-0.035904134	-0.038496173	0.027819926	-0.034044733	-0.015784884	-0.00364032	0.068531681	-0.075162326	0.03993095	0.023618431	0.052002042	0.008956535	-0.08369272	0.007679265	0.016814457	0.026221645	0.011867885	0.066286291	0.094140756	-0.039468755
Hindenburg	-0.063888663	-0.120629568	-0.059322925	-0.138529695	-0.120553777	-0.098603684	0.018138863	-0.080355395	-0.089953442	-0.092316309	0.005218327	-0.104531771	-0.003592117	-0.050210547	-0.111892544	-0.044168558	0.048950335	0.021496521	0.039317014	0.085548225	-0.04185601	-0.053355942	0.040271021	-0.006661855	-0.050387659	-0.068228616	-0.040894384	0.13768386	0.088086036	0.051461498	-0.079331823	-0.03848302	0.139387166	0.046018747	0.081882532	0.121541855	0.081715828	0.081275651	-0.026506494	0.123352258	0.038822834	-0.076046529	0.002908672	0.07477916	-0.095975752
Ida_Rose	0.016377101	0.060980616	-0.073247431	0.051947081	0.089457758	-0.059564526	-0.066010806	-0.15992822	-0.176819147	0.065694477	-0.02626786	-0.096227115	0.002834221	0.009507836	-0.04522186	-0.019288654	-0.087241223	0.095924354	0.011621365	-0.100154564	-0.050979669	-0.081185449	-0.053106799	-0.018438349	-0.011095367	0.131513612	0.122800888	0.117792818	0.02057497	-0.070558792	-0.022589764	-0.072847691	-0.043427263	-0.070645903	-0.106821011	-0.057612557	0.067118507	0.027568708	0.111571418	0.075542681	-0.008831733	0.018832565	0.050115162	0.076589859	-0.053142963
Inca_Gold	0.067014152	0.101261428	-0.0770682	0.035522252	-0.03596902	-0.105929885	-0.153564196	0.11256668	0.047425746	0.093164981	0.032521767	0.069180912	0.007411541	0.046762631	-0.084719837	-0.07038616	-0.038918973	0.026894277	-0.220135001	0.130752309	-0.047014528	0.028453489	-0.078343951	-0.022268088	0.10012052	-0.016996735	-0.120479796	-0.09443627	-0.095603943	-0.062489235	-0.167411658	0.0809532	0.015591469	-0.046758672	-0.024363525	-0.063197779	-0.014948365	0.000424941	-0.013302359	-0.041136574	-0.076180103	-0.030125899	-0.009456092	-0.017049689	0.070320794
Irish_Cobbler	-0.015020547	0.01272653	-0.017034513	-0.017837825	0.056603526	-0.055189442	-0.048045259	0.050438199	0.024826089	0.033838233	-0.033086304	-0.025160861	0.045169154	0.014581998	0.037598627	0.042180619	-0.027876841	-0.256076861	0.031134396	-0.094032348	-0.046140739	0.053955013	-0.088856804	-0.133655567	-0.052857952	-0.082560772	-0.020462639	-0.049818637	-0.049235606	-0.08811493	0.008144082	-0.072452355	-0.06352556	0.065580728	0.050649414	0.098158454	0.273996983	-0.049689233	0.084862182	0.095087928	0.024197128	0.046406301	-0.014685943	0.063445526	-0.024096347
Ivory_Crisp	0.072962754	0.065590677	0.018755177	0.034721723	-0.049766225	-0.004516352	0.03968054	0.037883819	0.109016198	0.026312761	0.044234693	0.018137422	-0.050945381	0.025171608	-0.040785794	-0.121447612	-0.081942391	0.007085175	0.027007122	0.068446139	0.061853643	0.127758826	0.118260808	-0.055298321	-0.040647899	-0.059708309	-0.006363774	0.028184312	-0.014595556	-0.067879992	0.102838779	-0.015618618	-0.060714111	0.042241814	-0.019073845	-0.022479572	0.031163605	0.008190974	0.005824254	0.026099485	0.020826353	-0.086140535	-0.096704904	-0.040863906	0.003953454
Jacqueline_Lee	0.088103164	-0.09599194	-0.089423623	-0.032389965	0.023775232	0.065254378	0.162908007	-0.050430225	-0.088065831	-0.001094326	-0.013850984	0.019741485	0.041764278	0.025950912	-0.027545336	-0.004008303	0.094203915	0.092938658	0.03501688	-0.003028364	0.016613871	0.042139676	0.004510285	-0.014412386	-0.025754452	0.084070172	0.176058181	-0.021171381	0.017075574	0.061531079	0.069921107	0.02988909	0.01024566	0.019798243	0.037963136	0.003920364	-0.039408748	0.115146761	0.021854743	-0.039839899	0.033648368	0.040141457	0.05091115	0.021676344	0.058222226
Kalkaska	0.05442719	0.02644548	-0.050460815	-0.103128547	-0.121921948	-0.039722393	0.00928693	-0.086151664	-0.064423607	-0.16699335	-0.156215968	-0.111367827	-0.107783985	0.019743045	-0.010899623	-0.065009813	-0.053309632	-0.013965761	-0.143626233	-0.014829444	-0.012161537	-0.006822122	-0.033443115	0.040748617	-0.087318363	-0.110266792	-0.091775363	0.063247625	-0.015966626	0.020342452	-0.081485613	0.118312837	0.194991901	0.081860827	0.185846603	0.022402652	-0.042115276	-0.030019165	-0.033474648	-0.022345294	-0.043964312	-0.016820739	-0.046286045	0.024155372	-0.140817435
Katahdin	-0.098515608	-0.153296602	-0.062817211	-0.059404876	-0.044627247	-0.096756981	-0.04129272	-0.120839295	-0.034636159	0.01474354	-0.003345965	-0.142604433	-0.103310906	-0.04155104	-0.132411043	-0.042822939	-0.135799299	0.061995921	-0.01413504	-0.022274502	-0.098830487	-0.062365869	-0.026899163	0.158919352	0.075624276	-0.087492784	-0.046132685	0.089359734	0.024645083	0.017725697	0.033735832	-0.01510695	-0.09313464	-0.115450489	-0.024902213	0.018414839	0.03959805	0.021606744	-0.029166126	0.019937649	-0.163231504	-0.101610368	0.042936005	0.025917741	-0.114310902
Kennebec	0.011954727	0.005635842	-0.054717708	-0.033488164	-0.015665748	-0.016080376	-0.047697994	-0.016521403	-0.045038291	-0.132999579	-0.029184958	-0.06086556	-0.083283064	-0.125579434	-0.10026432	-0.007087881	-0.047443245	0.073614555	-0.015971998	-0.04804958	-0.115337984	-0.054494669	-0.064306091	0.031905541	-0.019442912	-0.152941668	-0.126649881	-0.000131573	-0.016205243	0.018829945	-0.004108121	0.009269849	0.149670599	-0.009819402	-0.074824901	0.025452708	0.090593428	0.051924471	0.070552045	0.16614347	-0.007774406	-0.026426083	0.043552963	0.105114593	-0.143782178
Keuka_Gold	-0.012273553	-0.036220621	-0.011166523	0.09933885	0.039301941	-0.057778403	-0.185838038	0.068281673	-0.01022876	0.044100788	0.079288607	-0.004022855	-0.003569346	0.002933884	-0.075804954	-0.03434921	0.032848174	0.018449161	0.106612357	-0.002233787	-0.010192769	0.018802737	0.028907006	0.163223568	0.114686455	0.060004658	0.017525514	0.034025693	0.003010104	-0.01165764	-0.064481812	0.041611523	0.087637286	-0.061304917	-0.129724258	-0.119222679	0.027547694	-0.060047793	0.011712076	0.013141395	-0.000770471	-0.046429486	0.080012797	-0.004757117	0.123799513
King_Harry_(NY131)	-0.058199345	0.061432695	-0.040472616	-0.051665407	-0.082091142	0.004427966	0.0050846	0.008043421	-0.0152251	-0.034185488	-0.068801005	0.048073565	0.120795208	0.058983883	0.049272225	0.049275483	-0.0411502	-0.04121589	0.024012191	-0.065759375	-0.033480084	0.059774544	0.058345335	-0.058439261	-0.033797184	-0.071793334	-0.007286059	-0.113410067	-0.112154991	-0.083108627	-0.119690842	-0.000198077	0.061905431	0.052690144	0.019292127	0.022486017	-0.090520514	-0.074999766	0.042580172	-0.062711769	0.095295719	0.130307018	0.075295826	0.065948461	-0.059983233
La_Chipper	-0.112217838	0.101847338	-0.0101061	0.032944794	0.056923877	-0.01453709	-0.007893209	0.047933954	-0.190354456	0.05206823	0.158317717	0.095550664	0.103494575	0.007208524	0.04415689	0.076088381	0.075235245	-0.002025466	0.054933138	0.018821589	0.002816677	0.06568738	0.124104148	0.088777803	0.120067747	-0.088065852	0.0961613	-0.03225416	0.038027258	-0.014887964	-0.079935952	-0.096769316	-0.109023059	-0.125280567	-0.157527761	-0.219832059	-0.094676017	-0.060326468	-0.098297208	-0.106712815	0.120590894	0.060305645	0.05967296	-0.018521618	0.027634952
Lamoka_(NY139)	0.107462455	-0.126510083	-0.016715233	-0.053229554	0.047435461	-0.061380775	-0.064320088	-0.078513428	0.042620028	-0.036820459	-0.044827664	0.008568888	-0.014782538	0.026155443	-0.019109429	0.031370166	0.002451498	-0.006019967	0.007867347	-0.009480959	0.00885345	-0.060452505	-0.034688497	-0.008373703	-0.006868908	0.051684898	0.060309878	-0.023428945	0.042811562	0.059254406	0.079822349	-0.001712774	0.022288498	0.023881136	0.079790015	0.037601657	0.012392319	-0.100799779	-0.07032172	-0.033250925	0.048185343	0.07123936	0.087082964	0.046926214	-0.081251671
Langlade	-0.153055897	-0.151256686	-0.028952773	-0.036258217	-0.082161311	0.001903474	0.0118479	-0.060724905	-0.092548391	-0.084952285	-0.045955029	-0.081126209	0.007190622	0.015381184	-0.113361591	-0.024390239	0.078845142	0.098441308	0.087312679	-0.063041731	-0.058461154	-0.016870207	0.022337883	0.063889448	-0.021872501	-0.013707629	-0.109619865	-0.044245846	0.006544437	-0.043553942	0.011805819	0.077576908	0.172725562	0.116806844	0.076524832	0.153587316	0.043651924	-0.055194052	0.03137303	0.052673128	0.017258156	-0.108251639	-0.056354958	0.009567917	-0.093714662
Lehigh	-0.055538074	0.075479335	-0.037468387	0.019982121	0.021691385	0.064687392	-0.027251926	0.029389898	0.007821726	-0.118812782	-0.107718201	-0.07837031	-0.067222135	-0.099755967	-0.137637352	-0.159455096	-0.010858163	0.002500722	-0.006488262	0.050347958	0.032058906	0.096860668	0.045923884	0.007925263	0.031545104	-0.05775335	-0.038414279	0.067760549	0.098534541	0.117949042	-0.091232823	0.088858266	0.153322851	0.186021469	0.027868689	0.043669613	-0.024090636	0.013231849	-0.035166452	-0.06390636	-0.033440332	0.023620961	0.118218434	0.07279766	0.011984177
Lelah_(W2717-5)	0.036663894	-0.063357056	0.029845085	0.140185478	0.046156289	0.118202976	0.165891092	0.016844595	-0.05057596	0.052911893	0.110997459	0.025182256	0.055343272	0.053630728	0.063114251	-0.023041083	0.072275201	0.049299391	-0.029795346	0.146698719	0.125459594	0.077360784	0.096608427	-0.098692589	-0.035114714	0.043482544	-0.041893308	-0.031057218	0.086313561	0.144730893	0.004499615	0.040527432	-0.054226366	0.001775178	-0.065164625	-0.04065984	-0.118167078	0.028287725	0.07454648	-0.033144925	0.010031168	-0.044340813	-0.082365456	-0.111386467	0.064541928
Liberator	-0.003833815	-0.08742209	0.004120053	-0.039956743	0.014614895	0.068153256	-0.024303518	-0.026925918	-0.026210125	-0.157611125	-0.058797769	-0.05623203	-0.009387223	-0.089312069	-0.044036968	0.038904451	0.008793217	-0.047959831	-0.004130375	0.00225417	-0.043647016	-0.032086256	-0.003530819	-0.077216601	-0.091865569	-0.021973201	-0.081560637	0.143124056	-0.027608096	-0.092068967	-0.08244532	-0.047999041	-0.051368956	0.000716537	0.003177982	0.063078673	0.057335545	0.072169728	0.094017629	0.09914268	-0.00702961	0.013569343	0.018934389	0.100593621	-0.086688418
MaineChip	-0.001556091	0.052711914	0.000324452	0.115405533	-0.07146046	-0.099539502	-0.12133723	-0.123053172	-0.069726726	0.010516374	0.040535144	-0.028894934	0.067960749	0.046994867	0.023046395	0.078878193	0.047076351	0.014247905	-0.006992012	-0.116094696	0.000785791	-0.17835183	-0.12309645	0.126525413	0.042671517	0.010374221	0.031205873	-0.061061381	-0.015089792	-0.000137543	0.050311371	0.042505049	-0.065375749	-0.113940776	-0.157589055	-0.111566341	0.00614866	0.070692033	0.213336028	0.141243835	-0.002878475	0.004520945	0.043349856	0.06526279	0.032294921
Marcy	-0.11754456	0.052995463	-0.01394225	-0.088801931	0.05129691	0.032429373	0.079538358	-0.076007195	0.054634419	0.072125537	0.074562608	0.010354598	0.085116906	0.049191022	0.064946138	0.125668389	-0.055414109	-0.03790233	-0.000258202	-0.092792169	-0.095202699	-0.151369956	-0.119082304	-0.016990549	-0.009170908	0.00023331	-0.014801896	-0.033355815	-0.016083113	-0.057418317	-0.059686117	0.064813768	0.01943875	-0.061858986	-0.004001643	0.041841749	-0.016715909	-0.049585573	0.028810649	0.039773971	-0.139905811	0.060319829	0.046164995	0.059642317	0.025976716
MegaChip_(W1201)	0.055413172	0.049527426	-0.018262933	-0.003420098	-0.011252625	-0.001944838	0.012401726	0.033418811	-0.00286265	0.037682798	-0.05695571	-0.057404254	-0.069038592	-0.027260892	0.041165567	-0.016674621	-0.031488249	-0.012016719	0.017086681	-0.031357841	0.079318882	0.014090184	0.002982613	-0.109138545	-0.023199669	0.057683198	-0.048874749	-0.003859544	0.079208867	-0.012931039	0.094141533	0.058987221	-0.004638762	0.105109782	0.092331377	0.106151295	0.004768171	-0.027257966	-0.004614869	0.005661743	0.014430298	0.002623958	-0.053659509	-0.034909085	-0.015766249
Michigan_Purple	0.069748488	0.024502937	0.180246216	0.01214948	0.056777289	0.099996307	0.015467269	0.169900867	0.11034388	-0.04710378	0.014273155	0.057784317	-0.074989855	0.060587723	0.041107196	-0.063955508	-0.094084213	-0.083312324	-0.001965637	-0.062100759	0.007523043	0.109638509	0.083095439	-0.005742946	0.050541369	-0.04466211	-0.005610971	0.022078279	-0.033022026	0.094936611	0.179788015	-0.092152019	-0.062216513	0.024089483	0.01837754	-0.05679734	-0.004622408	-0.038882963	-0.013476239	-0.038769186	-0.107349795	0.086402565	0.091042482	0.035689166	0.009526769
MN_02419	0.023569937	0.075277345	-0.077700337	-0.024109397	0.052737883	0.113980392	0.069958443	-0.090683489	-0.067305325	-0.119072466	-0.091062118	-0.132287212	-0.015194563	0.000270104	-0.022509107	-0.062019097	-0.014136869	0.005784595	-0.119875624	0.009687131	0.115729353	0.001604951	-0.047645095	0.052916659	-0.014739687	0.0331634	-0.080777605	0.124498936	0.039895438	-0.026220861	-0.028622619	0.052474422	-0.000414999	-0.013845965	-5.12E-05	0.024503063	-0.009730761	0.057824392	0.017949425	-0.002352605	-0.010415154	0.00703513	0.042556254	0.047110869	0.047110455
MN_02467	-0.081200904	-0.097970645	-0.059213527	-0.068667117	0.044652589	-0.111945477	-0.029888456	-0.088010119	-0.184098109	-0.07275766	-0.03014055	-0.075255023	-0.011518847	-0.062969362	-0.063772783	-0.06122515	-0.025771966	0.113507708	0.002529238	-0.039206743	-0.047616232	-0.044122296	-0.088701292	-0.219744388	-0.123684884	0.080680496	0.027056973	-0.098156628	0.013167015	0.00448805	0.047587181	0.075432133	-0.018796128	0.091211581	0.179264328	0.053096201	-0.026374624	0.064909541	-0.005617732	-0.025404441	0.024442215	0.095577898	0.05645719	0.116546616	-0.053991461
MN_02586	-0.021230779	0.143479006	-0.030972447	1.94E-05	-0.001533662	-0.153469093	0.114958041	0.035106325	0.082689555	-0.056314119	-0.026241272	-0.036117302	-0.144273299	-0.090834604	-0.01785486	-0.107262904	-0.05445009	-0.012275148	-0.041077171	0.173389317	0.07987671	0.11162389	0.131142628	-0.044862761	-0.040821715	-0.063137188	-0.024741809	0.025041365	0.013602924	0.083540196	0.067199611	0.122290726	0.035973605	0.261710725	0.088971914	0.034203895	-0.073940486	-0.045462811	-0.094181168	-0.116800847	-0.006902877	0.005558456	-0.025875827	-0.051485331	0.129965166
MN_15620	0.076252929	-0.096093279	0.153687045	0.083687318	0.0268082	0.061585335	0.040826593	-0.058916241	0.071383264	0.018932306	-0.090796006	-0.007628312	-0.099553342	-0.031288434	-0.06987713	0.022176633	0.085691874	-0.052236356	0.070390981	0.16192305	0.062214923	-0.06244014	-0.100269981	0.046282445	0.13185374	-0.094639098	-0.089289869	-0.104395927	0.012310332	0.047443015	-0.07252102	-0.045038468	-0.058711065	0.130328863	0.046265781	0.060596364	0.021055841	-0.00454796	-0.043708655	-0.037110954	-0.079568812	-0.101015242	-0.032455717	-0.074589141	0.106486835
MN_18747	-0.046203612	0.059584785	-0.025696503	0.033467728	0.065186843	0.003675247	0.033667458	-0.010746482	0.038247539	-0.050887392	-0.090952406	-0.085989056	-0.011064624	-0.045452477	0.01148573	-0.011906453	0.069274207	0.01599866	0.06442965	-0.106045934	0.029319854	0.055386153	0.001885287	-0.210997347	-0.142763193	-0.105343533	-0.196053289	-0.096136046	-0.086701039	-0.186071876	0.055576361	0.071114689	-0.010091263	0.126439409	0.166274301	0.122684721	0.070695843	0.155753568	0.053784668	0.054960814	0.03043146	-0.014346128	-0.072725306	0.057241367	-0.110359911
MN_19298	-0.117258706	-0.106129147	-0.0881883	0.005090195	-0.06255726	0.034305588	-0.040652529	-0.007541233	0.076786774	0.04637556	-0.050336736	0.093194234	0.141060808	0.09620118	-0.017124502	0.023032082	0.084189467	0.00898292	-0.093071779	-0.080493576	-0.006494165	0.046906327	-0.111687716	0.028744685	-0.009235596	-0.029855889	-0.106879643	-0.067813326	-0.098065952	-0.066061648	0.124190082	-0.144279592	0.113747799	0.177218566	-0.023608883	0.026383123	0.056051887	-0.026869697	0.099605943	0.045203013	-0.002135822	-0.06834772	-0.072825133	-0.031113624	0.146037295
MN_19470	-0.039534281	-0.068084712	-0.074334605	0.037670533	-0.007607688	-0.123804198	-0.081016566	-0.017156053	0.041796613	-0.140851935	-0.02114839	-0.047350885	-0.032735727	0.036985552	-0.112399369	-0.024521047	0.026702702	0.091555888	-0.034148474	-0.003502604	-0.097586592	-0.123217849	-0.156424458	0.085469543	0.02735703	-0.067162255	-0.088053691	0.052242796	0.00163981	0.04480315	-0.10786085	0.050763138	0.00992164	-0.012368937	0.078058265	0.125094467	0.050932812	0.033087912	0.020575695	0.085629442	0.025791943	-0.068785972	0.021324938	0.027856269	-0.072060339
MN_96072-4	0.03666904	0.088979424	0.160408114	-0.033429503	0.02475427	-0.017121869	0.002563609	0.05683269	0.048518745	0.097314743	-0.139129317	0.010282257	-0.153081753	-0.058150938	-0.014679545	-0.08833865	-0.028823867	0.002574799	0.067218783	-0.022449017	0.020463205	0.055195906	0.049006772	0.037263227	0.149379741	-0.026451709	-0.014574735	-0.097104749	-0.054924698	-0.10700888	-0.041048419	-0.047578065	0.005796151	-0.040535848	-0.016187	-0.037285261	-0.003629916	-0.005071356	-0.106920991	-0.06767453	-0.095859382	-0.072233033	-0.025641232	-0.070897767	0.07269084
MN_99380-1	0.009694551	0.108086336	-0.017036039	0.097615044	-0.048703778	0.082604983	-0.01625014	0.05453309	0.082170237	-0.049529904	-0.200697867	-0.027877912	-0.12015161	-0.061199431	0.051876039	0.003487378	0.089502838	-0.009378982	0.045305439	0.063987113	0.140641323	0.078136116	0.041375484	-0.007461419	-0.102393114	-0.144685115	-0.105449196	0.036044861	-0.222151834	-0.065211657	-0.177152664	-0.098554016	-0.075062923	0.046915972	-0.076440891	-0.024473044	0.038547887	0.110563194	0.121132108	0.079988752	-0.06531016	-0.080329996	-0.144930514	-0.064957946	0.136879524
Modoc	0.004911002	0.082065413	0.154413506	-0.117201159	0.010027177	-0.143644433	0.099727308	0.031839431	-0.01474633	-0.069849196	0.0420006	0.044174282	0.035287193	-0.055772157	-0.047467556	-0.075630156	-0.039132229	-0.080476357	-0.010781072	0.033915224	0.018734819	0.01577819	0.076813453	0.065881216	0.030460358	0.032555542	0.049573925	-0.09824692	-0.062009994	-0.053125866	0.030498825	-0.066901055	-0.090456555	0.06767051	-0.037571793	-0.054458705	-0.107373844	-0.098109009	-0.01825966	0.039682099	-0.080611885	0.049223992	0.113421915	0.087244482	-0.016024405
Monona	0.009533951	-0.009634822	-0.024839559	-0.003801071	-0.013755045	0.012978073	-0.002899721	-0.061750162	-0.076731147	-0.104050651	0.072212075	-0.022881411	-0.049976952	-0.029618511	-0.192822359	-0.130799393	0.047145735	0.062805007	0.024696689	0.026157253	0.013697159	-0.005106292	0.077339488	0.041856701	-0.003616062	0.081630406	-0.042680737	0.081682405	-0.058045751	-0.078826569	0.052034303	0.022833727	-0.03994474	0.00350731	0.08911851	0.027489145	-0.088819027	0.072864566	-0.096747518	-0.092472817	0.123370031	-0.096825402	0.066647933	0.010564674	-0.11986747
Monticello	0.009816275	-0.016725039	0.064282528	0.056100766	0.144089784	-0.09006161	-0.144362714	0.04248141	-0.001501151	0.043588994	0.043692819	-0.023043749	-0.038929581	-0.022034767	-0.006300124	-0.053979237	-0.084174217	-0.396512785	-0.01341113	0.05891671	0.064404971	0.029801431	0.072139702	0.071261942	0.103300919	-0.014647261	-0.025741227	-0.03928197	0.026281898	0.024880681	0.068439293	-0.028024695	-0.029908156	-0.009556643	0.048973718	0.07975186	0.305332451	-0.114393544	0.033160943	-0.004293052	-0.052004291	-0.072337806	-0.014455362	-0.074977571	0.050991555
Mountain_Rose	0.007551486	-0.01746784	-0.059768116	0.065705103	0.168080111	0.078425929	-0.000376301	0.113762518	0.102033534	-0.047388737	0.024449433	0.075726587	-0.070503005	-0.056168816	0.014044111	0.059467341	0.133519152	0.098009432	0.097249387	-0.014127846	-0.002013594	0.004965473	0.104349357	0.026118036	-0.001038088	0.045186535	-0.06618575	-0.000490521	0.120160845	0.033270123	0.035703334	0.125623186	0.027152272	0.127349155	0.000690799	-0.043085152	-0.160517643	0.044483572	-0.110674759	-0.078089707	-0.013409118	0.003624233	-0.00832083	-0.013370487	-0.176443559
MSG227-2	0.072433106	0.007323707	0.055830729	0.171608295	0.094533305	0.011769401	0.091207272	0.064014684	0.119216615	-0.059186499	0.098926196	0.165411709	0.129805342	0.079338005	-0.010943952	-0.030550577	0.072355294	0.064458197	-0.050217885	-0.030313172	-0.017128459	0.111571538	0.008368875	0.087217878	0.026260377	0.011763509	0.019753138	0.087532562	-0.096579268	-0.026386533	-0.130565766	-0.038438269	-0.085579321	-0.068520793	-0.176829993	-0.08506044	0.04267679	0.076768479	0.019831716	0.017405721	0.018183054	-0.000444683	0.007419863	-0.010109367	0.061940005
MSH228-6	0.099713756	0.131257501	0.00113797	-0.057319465	-0.02422776	0.066321204	0.092603887	0.026512421	0.084368066	-0.031937277	0.127202385	0.087454572	-0.048357665	0.025381298	0.023722729	0.08622165	0.060115292	0.063912977	0.011409569	0.0322687	-0.056097207	-0.020991476	0.038139884	-0.09158297	-0.047108869	0.013026997	-0.058328801	-0.032143066	0.020264217	-0.024657934	0.004990831	0.08579771	-0.037592312	0.058273514	0.053560639	-0.038484696	-0.097921518	0.073488269	-0.054618202	-0.050295468	0.024949011	-0.01342979	-0.067162824	-0.02020337	-0.005758115
MSI005-20Y	0.00735089	-0.074982642	-0.032410825	0.022646258	-0.127048466	-0.011017173	0.098297289	0.117397824	0.071863599	-0.132643323	-0.026435592	0.059559623	0.007631876	0.031401976	0.028972194	0.052405903	-0.012247293	-0.020333919	-0.03659398	0.025541982	-0.037702429	-0.013362087	-0.03718063	0.022228856	-0.034466612	0.057234062	0.021389515	0.120803995	0.070833886	-0.018897045	0.064253755	0.023075641	-0.004769058	-0.065216463	-0.034792844	-0.007934403	-0.004807929	-0.014060161	0.005702616	-0.019966738	0.053668338	0.059121492	0.000285262	-0.007450494	0.012908967
MSJ126-9Y	-0.078786211	0.0593018	-0.006560539	0.016400045	0.04602958	0.045303314	0.019329555	0.057470691	0.118477302	0.033116309	0.053857658	0.109972101	0.153500651	0.120260894	0.097182386	0.031990506	0.041968728	0.018546896	0.076132107	0.097159203	0.093491066	0.04295955	0.086666437	0.062001407	0.032075059	0.12771889	0.041787513	0.063857904	0.030301929	-0.024205928	-0.069590965	0.001261781	-0.057706091	-0.091030143	-0.131198265	-0.139103463	-0.002929347	-0.042033996	0.032149955	-0.019138022	0.040327236	-0.07737791	-0.140606757	-0.138416199	0.187816529
MSJ147-1	0.047450597	-0.109785159	-0.003347479	0.048552032	-0.096003677	0.091529751	0.023618165	0.086924999	0.091058003	-0.042212528	0.123222214	0.031209149	-0.076251605	-0.067846567	0.013080814	0.040613537	-0.012584662	-0.035423803	0.063723432	-0.074613025	-0.051041851	0.08602992	0.010306588	0.074024962	0.128691231	-0.054221192	0.002142377	0.062332945	0.048434218	0.052011832	-0.063221251	0.00111771	-0.056453612	0.124100549	-0.087853696	-0.12554456	-0.050576424	-0.063860164	-0.138960559	-0.105830377	0.051750278	-0.12549403	-0.142684168	-0.219748725	-0.037950167
MSJ461-1	0.156714769	-0.056994055	0.259752608	0.017151059	0.031916845	0.151524493	-0.020260588	0.082049102	-0.071413669	-0.009672402	0.063936162	0.100890229	0.16122615	0.156139696	0.132348561	0.113729195	-0.028288739	-0.093799809	0.051732345	-0.083197248	-0.082762168	-0.094725423	-0.085824066	-0.098135521	-0.098023351	-0.054514459	0.044165745	0.035525357	-0.141654089	0.036962376	-0.065605002	0.031361269	-0.039847784	-0.041738105	-0.013388483	0.006753665	0.05667005	0.100982672	0.082995763	0.062697487	0.015569832	0.032497507	-0.123074333	-0.055700621	0.004450825
MSK061-4	0.082433417	0.064520467	-0.009817657	0.03495427	-0.154843662	0.087481729	-0.020659625	0.037471914	0.036232598	-0.078749217	-0.128746785	-0.050264819	-0.142907494	-0.087009036	0.018440218	-0.11747823	-0.087070145	-0.099796566	-0.027758229	0.003115005	0.154861172	0.057441816	0.02304395	-0.094073205	-0.153041444	-0.055775918	-0.010928613	0.043557768	-0.007760326	0.113780668	-0.078580812	-0.023738676	-0.044095811	0.020696887	0.014248976	0.140692182	-0.023539154	-0.057763933	-0.008904922	0.031295772	0.002430789	-0.070968769	-0.137603534	-0.046867357	-0.01624069
MSK409-1	-0.144409401	0.011358518	0.00043214	0.044846324	-0.132669094	0.052213762	0.04727573	0.021359982	0.044419283	-0.041090882	-0.075512498	-0.049517603	0.038576855	-0.04234447	-0.007765285	-0.042114418	0.034622557	-0.119118818	0.02661301	0.06348524	0.021127245	0.063011917	0.121984471	0.032028079	-0.023954262	-0.101592803	-0.108269135	0.083509833	0.06664751	0.142179128	-0.000638354	0.006000992	-0.018672813	-0.00247855	0.014772045	0.03805037	0.096144122	0.030511353	-0.011685556	-0.037555059	0.007996229	-0.099250201	-0.082835666	-0.111007582	0.010101758
MSL211-3	0.047841605	-0.048673362	-0.036800737	-0.088445802	-0.088649272	-0.205755881	0.02509444	-0.053831742	-0.074806162	0.02999214	-0.11319536	-0.040871219	0.026625701	0.012956726	-0.007944876	-0.024036743	-0.181519606	-0.068896559	-0.044014355	-0.09947567	0.004091226	0.095802893	0.052163421	0.056797046	0.06313971	-0.065596465	0.01109758	-0.141938648	-0.059787601	-0.048555069	0.034238145	-0.0246121	-0.084608812	0.02683903	0.037210192	-0.009820889	-0.027022459	-0.145957624	-0.048792371	-0.105634616	0.095602871	0.072388438	0.102699033	-0.001951508	0.014433462
MSL268-D	-0.011042405	-0.059845622	0.110367811	0.049877006	0.047408977	0.073445191	0.21798714	-0.060153131	-0.062281611	0.072842286	0.029885596	-0.030720201	0.003928549	-0.023032353	-0.047896579	-0.076456046	0.016292929	0.016844822	-0.034424662	0.026743858	0.102092472	0.063297369	0.044121769	-0.02330559	0.010375227	0.090383119	0.140263705	0.057551179	0.007503189	-0.049819841	-0.079546539	0.045477057	0.012410132	0.007559952	0.033190931	0.014288604	0.004364797	0.105723567	0.078031669	0.040743474	-0.091482315	-0.084484783	-0.033751431	-0.02070773	0.016746238
MSL292-A	0.049184299	0.083789547	0.065837528	-0.049735311	0.011043985	-0.179446153	0.056060565	0.124204648	-0.007132668	0.011601389	-0.116685336	0.103397933	0.075094107	0.029228225	0.013686272	0.076563687	-0.135343335	-0.050233674	-0.005951477	-0.005704654	-0.014675453	-0.040161364	-0.11547858	-0.027011743	-0.034855214	-0.081630216	-0.044756996	-0.12289424	-0.082879542	-0.054576777	-0.056930619	-0.089398988	-0.06492464	-0.053934963	-0.015516178	0.04887598	0.069922534	-0.039868883	0.070246567	0.117915175	-0.01775486	0.125004302	0.10079668	0.180496315	-0.03981744
MSM051-3	0.039936424	0.054123739	-0.025731424	0.093601165	-0.003620692	-0.020677979	-0.013712608	-0.013523564	-0.083717348	-0.20936104	0.016538425	-0.0372707	0.033058989	-0.05846928	-0.093134288	-0.050014497	0.056269833	0.133319561	0.065530789	-0.020480568	-0.025544672	0.016129765	0.07443881	0.015193165	-0.058505109	-0.04852693	-0.098825074	0.020199771	0.020867293	0.067483695	0.035084886	0.11849424	-0.074936931	-0.028780248	-0.055809148	0.022898385	-0.013530164	0.117490737	0.076905924	0.088281983	0.053733677	-0.120822571	-0.079037819	-0.047342874	-0.014959054
MSM171-A	0.040263746	-0.05627761	-0.027593421	-0.031808503	0.078714045	-0.036243144	0.060045373	-0.031591642	0.033511002	0.048836628	0.056834008	0.012694075	-0.109160479	-0.109824652	-0.04375488	0.009465859	0.055448648	-0.006066433	0.020830126	0.047470513	-0.057668855	-0.013454595	0.086563176	0.162450754	0.137869601	0.068652264	0.112018447	0.055781967	-0.046621355	-0.043352673	0.004347274	0.040846046	-0.091802393	-0.105557998	-0.047862817	-0.008025724	0.018665891	-0.112635998	0.002968009	0.005496457	9.56E-05	0.046867628	0.140935857	0.05030216	0.058113705
MSM182-1	0.016352448	0.015204801	-0.090694479	-0.038772338	-0.111907415	-0.176389597	-0.036547335	-0.166578168	-0.060962771	-0.062993474	0.028690522	-0.131713543	-0.151578448	-0.16869437	-0.179746805	-0.011824578	-0.098627019	-0.054318119	-0.176009145	-0.132716655	-0.1048691	-0.014138356	-0.149184081	-0.039387639	-0.131848918	-0.067454352	0.004901267	0.133284301	-0.212511808	0.01308059	-0.093973783	0.128836788	0.011382718	0.020440334	0.17813276	0.209989245	0.067155772	-0.077118186	0.035444971	0.129167754	-0.137181897	-0.10674092	-0.027282985	0.082055681	-0.069999885
MSM246-B	0.103385973	-0.000515639	0.033601096	-0.039846569	0.005601131	0.019199389	0.011426696	0.005182042	0.01310814	-0.060937517	0.029250367	0.05053848	-0.060380146	-0.025370089	-0.070632458	-0.015713701	0.087352761	0.039109604	-0.007724566	-0.028798395	-0.02306674	0.048700845	0.016005678	0.068721151	-0.007354294	-0.029662005	-0.022176984	-0.023371166	0.022359632	-0.045433145	0.031982069	-0.014851225	-0.009623307	0.041777384	0.07355014	0.000183603	-0.086423806	-0.000544662	-0.072564021	-0.069130313	-0.010734995	-0.109129407	-0.056291204	-0.122864296	-0.004485828
MSN105-1	0.073152846	0.081453949	-0.045303351	0.082564174	0.063954235	-0.157948681	0.114822467	-0.061445505	-0.028457551	0.046971578	-0.052066966	-0.060006612	-0.029277454	-0.006252327	0.054336856	0.006406733	0.070178797	0.137930589	0.034646602	-0.070700676	0.098906341	0.079292746	-0.011675212	-0.069695503	-0.138813725	0.091990617	0.042429845	-0.118748264	-0.028269033	-0.037515352	0.048051535	-0.080415177	-0.025282878	-0.080034931	-0.116353183	-0.115674373	0.021490426	0.134982339	0.136380037	0.075990826	0.108145836	0.082954613	0.022916067	0.098560744	0.08854481
MSN191-2Y	0.065862475	0.069369665	-0.016175068	-0.067833855	0.018157882	-0.189520997	-0.062979534	0.029297668	0.135577637	0.161861816	-0.030772558	0.00968445	-0.082861222	0.049774773	0.00375884	-0.001289013	-0.012102084	0.002168185	0.09414041	0.065541343	0.061501895	-0.009001167	0.019899933	0.114264431	0.150229571	-0.018191029	0.017370742	-0.051354742	-0.050499471	0.032464979	-0.005356193	-0.099198802	-0.026365543	-0.053889073	-0.049960582	0.046393573	-0.0064498	0.018446055	-0.045443105	0.037002637	0.034713487	-0.174836967	-0.173381766	-0.187241665	0.13778092
MSN215-2P	0.040879696	0.019146191	-0.077658343	-0.161415064	-0.057082632	-0.017513008	-0.117566758	-0.062095162	-0.083016448	-0.121059666	-0.107030836	-0.065929283	-0.087189125	-0.04087135	-0.142027516	-0.139327181	-0.059982893	0.03549002	0.029927148	-0.065557892	-0.076463645	-0.013095283	-0.013715671	-0.025392247	0.028397042	-0.041049672	-0.029324445	-0.04488542	-0.091388542	-0.013927851	-0.001099992	-0.18461564	-0.144067141	-0.130186088	-0.204435314	-0.276512142	-0.011526164	-0.11028391	-0.302037851	0.094088728	-0.122842301	-0.103002046	0.005023104	-0.052251651	-0.036641202
MSP239-1	-0.010068942	-0.014388905	0.021994072	0.056274667	0.081265792	-0.022306303	-0.019753063	0.080031654	-0.003376278	0.076596668	0.015682207	0.072799856	0.104639929	0.019451918	0.004938468	0.025842234	0.065289988	0.006407484	0.085402438	0.038803349	0.021954586	0.067641095	0.072262934	0.108264866	0.102549215	0.018904151	0.089613394	0.03315577	-0.013809055	-0.04037717	-0.053731983	-0.038068957	0.045600771	-0.023495952	-0.107530185	-0.077340557	-0.000690229	-0.055141772	0.046053098	-0.042362918	0.047713629	-0.013970386	0.029764732	-0.03931053	0.036394823
MSQ070-1	0.03032814	0.021072542	0.19421679	0.092348218	0.011989039	0.089495856	0.008399257	-0.01529011	0.001243868	-0.027072078	-0.017460909	0.043324426	0.044746874	0.034852744	0.017672571	-0.015414772	-0.097932933	0.015106723	-0.030615597	0.030757506	0.142795744	0.029296498	0.05321165	-0.002746045	-0.116774855	0.121093997	0.073955085	0.090652152	0.051832358	0.120925427	-0.002554078	-0.09432987	-0.042794886	0.028759388	0.031487603	-0.009879282	-0.065413772	0.089613086	-0.011330079	-0.032403441	-0.025835831	-0.096872508	-0.126265499	-0.083003213	-0.022816252
MSQ176-5	0.13417583	0.060910266	0.000385718	-0.032108906	0.016434098	0.074029847	0.073486756	0.00050189	0.024298325	-0.029927906	0.189041536	0.137970839	0.11249617	0.174911467	0.092260735	0.191474247	-0.053312175	-0.151197827	-0.208095251	-0.065288635	-0.135782964	-0.132377683	-0.096683116	0.08082505	0.087855362	-0.007314344	0.018988754	0.107073453	0.140605812	0.007925549	-0.049390608	-0.093148858	-0.084202937	-0.089224752	-0.032516088	-0.111494229	-0.054537146	-0.135604795	-0.129822908	-0.130509214	0.084404233	0.103633096	0.05184706	-0.056672132	-0.061011644
MSQ279-1	-0.122730309	-0.133208377	-0.028293374	-0.084183736	0.013071006	0.114824349	0.079096889	0.009391288	-0.030794591	-0.045233389	-0.006853883	-0.041486716	0.007250229	0.033410457	-0.011596283	0.075054027	0.063123821	0.044546444	-0.056651201	-0.0873454	-0.097795854	-0.002226393	0.016200497	-0.145705538	-0.107605679	0.000230739	-0.028690787	-0.05708386	0.033187237	-0.033530457	-0.101579893	0.068359782	0.050031417	0.003000609	0.013762917	0.015931592	-0.016243494	-0.130202006	-0.045550465	-0.030752031	0.030364326	0.150990055	0.104250928	0.108076398	-0.107817322
MSR061-1	0.080519122	0.047332636	0.091033035	-0.024718561	0.149848513	-0.134265919	-0.041736943	-0.054594594	-0.028496115	-0.027854088	0.039566579	0.04340058	0.032171492	0.017438441	-0.018145848	0.051796621	0.026142559	0.022734925	0.034988142	-0.02310448	-0.07273933	-0.072728749	-0.091052241	0.052126376	0.072139927	0.196008092	0.043513121	0.077186097	-0.011214695	0.006030648	-0.017469478	-0.12175222	0.011710166	0.03347389	-0.00996411	0.016227938	0.048948488	0.014673144	0.018945606	0.083430957	0.082922916	-0.036503116	-0.007583306	0.019298516	0.016332511
MSR160-2Y	0.049414463	0.101147285	0.110949028	0.039469326	0.015508834	-0.086797399	-0.002550117	0.043251264	0.08709563	0.080194476	0.064497243	0.156210312	0.116400863	0.006613726	0.043849451	0.077615747	-0.027063804	0.09610891	0.115708821	-0.041086538	-0.064551302	-0.036169903	-0.077297523	0.010030141	0.067245016	0.1795372	0.185841948	0.063446133	0.036425286	0.057817347	0.025015169	0.051025311	-0.04111899	-0.054274917	-0.064356083	-0.068408513	0.04884386	0.008212575	0.060455395	0.012659268	-0.037281702	-0.064044855	-0.081527497	-0.102054289	0.138386774
MWT_2609-2RU	-0.092789685	-0.037469901	-0.035223496	-0.036952758	-0.028922597	-0.010964381	-0.075224293	-0.095464545	-0.041550914	0.004232356	-0.045856337	-0.10288992	0.01262918	0.030522169	-0.062808057	-0.042184859	0.127516943	0.110617708	0.063147209	0.073095872	0.010889614	-0.040896052	0.051482555	0.103885854	0.002576484	-0.129136232	-0.015113554	0.058851675	-0.055058123	-0.054853849	-0.040518955	0.036559087	-0.044085922	0.088619776	-0.024062693	0.038847255	0.055345518	0.052800872	0.03121585	0.077808622	0.116768891	-0.102655334	-0.035779676	0.013926211	0.021904432
ND1215-1	0.053119147	-0.023370166	0.014615228	0.067737449	0.037789793	-0.009808394	0.098595787	0.000461165	0.052015648	0.112902239	0.144066285	0.078116602	0.128396523	0.15267242	0.111965909	0.137670854	0.075536946	0.051160595	-0.066671398	-0.057048158	-0.019426663	-0.12449512	-0.114544742	0.011463411	0.084685664	0.110344846	0.037676465	0.133931437	0.024942065	0.046628757	0.008718855	-0.074703806	0.121452429	-0.060858292	-0.091971887	-0.064889372	-0.012247474	-0.002747737	0.036746984	-0.003269879	-0.127040684	-0.037438001	-0.076024432	-0.09020052	0.148002735
ND2858-1	0.034152348	-0.073933128	-0.033451452	0.020562898	-0.075180594	0.049877727	-0.065854326	-0.142904525	-0.013923545	-0.190197928	-0.06726437	0.007129134	-0.053498195	-0.07783298	-0.000927761	0.053776965	0.00468055	0.129120228	-0.185090278	0.038031395	0.051199347	-0.080671189	0.019279282	0.026063542	-0.028357293	-0.137337511	-0.077122865	-0.05275691	-0.035096422	-0.055897518	-0.072939966	-0.09011886	0.021661866	-0.094534021	0.105295933	0.015475462	0.041248963	0.075754154	0.048170678	0.039453091	-0.083714595	-0.048509108	-0.049895573	-0.021899152	-0.067668582
ND8229-3	0.084927424	0.071918179	0.016474301	-0.132492153	0.016848288	0.00125743	-0.076489977	0.044481339	-0.067374138	0.046901857	0.04683677	0.110076466	0.100949357	0.114049106	0.108041289	0.110329767	-0.137463184	0.062191704	0.004907515	-0.00493576	-0.007751726	0.040709049	0.060968406	-0.0455069	-0.003540599	-0.046862122	-0.05255838	0.057789416	0.032031615	0.100840889	-0.067459459	-0.041468482	-0.015773041	-0.043309958	-0.022900305	-0.130360841	-0.086487121	0.041669889	-0.070371175	-0.101030278	0.061956983	0.10544289	0.023838297	-0.003540404	-0.051786588
ND8555-8R	-0.121546788	0.111711849	-0.025362832	0.045912414	-0.095145413	0.075306695	0.112300339	0.080413366	0.049003288	0.163012047	6.27E-05	-0.001962799	0.041896276	0.030329735	0.10853246	-0.050224204	-0.117328806	-0.081397917	-0.01614054	-0.066281928	0.088702126	0.121996064	0.029218869	-0.045940756	-0.056483607	0.034801622	0.009230178	0.032617242	-0.059848413	0.036592276	-0.044712003	-0.005447149	-0.061205641	-0.068731643	-0.13870987	-0.154804321	0.025619957	-0.005966911	0.116290051	0.019833975	-0.081174301	0.094489202	-0.000228459	0.039151369	0.025133498
ND860-2	-0.025394027	-0.009763203	-0.030670351	-0.100023768	-0.188883349	-0.118823151	-0.035725181	0.032577218	0.078051601	-0.056110149	0.054164638	-0.021334082	-0.053531868	-0.06947501	-0.155836436	-0.144266006	-0.129916081	-0.039447348	0.044901565	0.129127719	-0.027676995	0.057663338	0.026611026	0.123023707	0.072579141	-0.113344431	-0.009896174	0.100962214	0.169371434	0.174965068	0.073403533	0.057311808	0.023772708	0.109624703	0.091138965	-0.004343807	-0.06916624	-0.153758484	-0.133523687	-0.126635706	0.020903704	-0.116537171	0.01688668	-0.101318962	0.019526166
Norchip	0.002527533	-0.102505958	-0.01566207	-0.104737386	-0.024983725	-0.01886435	-0.059129723	-0.05486695	-0.038231397	-0.039030839	-0.091865107	-0.073423389	-0.021836108	-0.034621239	-0.068858733	-0.012449368	-0.158791027	-0.066294791	0.055012787	-0.016399978	-0.029011397	-0.003021108	-0.009686883	-0.029809047	-0.030806169	-0.022552078	-0.0700578	0.042748373	-0.081961532	0.002143509	0.090352301	0.045335967	-0.018751998	-0.011468086	0.024329217	0.106636487	0.066251277	0.063501225	0.011101532	0.10737665	-0.010070129	0.050029677	0.094146875	0.142813525	-0.050336584
NorDonna	-0.145497816	-0.111321339	0.084614007	0.114233451	-0.043051472	0.022744672	-0.031829742	0.092096258	0.014903012	-0.074583332	-0.07527603	0.098374807	0.127168692	0.052053814	-0.028995036	-0.080579019	0.052397226	0.002820424	0.053380154	-0.068068876	-0.044942602	-0.006338869	-0.004414285	0.019098785	0.012273154	0.038835291	0.092303375	0.056328055	-0.069952013	-0.006466967	-0.004856388	-0.064089174	-0.049242796	-0.012601865	0.002102596	0.090376823	0.060388717	0.040056388	0.068970914	0.059880101	-0.102232606	-0.01069371	-0.009425508	0.020148551	-0.008823675
Northstar	0.093189222	0.010323786	0.031920116	-0.02002838	0.022300172	-0.018653465	-0.036587354	0.101938816	0.053338738	-0.050259071	-0.072899424	0.045853117	0.014647292	0.02593242	0.07629167	-0.11615045	-0.036893192	-0.006980061	0.057168654	-0.002593736	0.049398838	0.141426144	0.077059618	-0.091750903	-0.112953888	-0.150765951	-0.183205895	-0.147995827	-0.07345347	-0.017139849	0.059123822	0.048118265	0.007147048	0.060724355	0.116923271	0.090495687	0.010080268	0.018263151	-0.025586892	0.010180007	-0.140907445	0.012215376	-0.086730609	-0.008946893	-0.047129389
NorValley	0.035640929	0.051748202	-0.029296675	0.049366816	-0.023677071	0.006332022	0.015848594	-0.018579038	0.056743104	-0.042643652	-0.069248239	0.038270918	-0.018329626	-0.031909538	-0.071677169	-0.033297647	-0.065435025	0.066582413	0.083671849	0.029148876	-0.007073018	0.072865065	0.024295	-0.010182533	-0.015993032	-0.027294611	-0.058112439	-0.031219907	-0.012799035	0.054029579	0.072110306	0.066625733	-0.017227729	0.149116658	0.01467221	0.030407749	-0.09429031	-0.05673558	-0.046765186	-0.059729162	0.08837308	-0.115170474	-0.08278939	-0.072981528	0.003588363
Norwis_(FL_657)	-0.092883498	-0.148491303	-0.036753465	0.110168814	0.025836704	0.032788987	0.014085158	0.036570224	-0.041149728	0.008231129	0.024686378	-0.034012749	0.020613135	0.018198668	-0.078940743	-0.120323571	0.002424068	-0.016647101	0.067463178	0.097763483	0.043585994	0.032370578	0.033401234	0.072789024	0.040659961	-0.013030975	0.019595055	0.022952301	0.001917013	0.068257419	0.079164939	0.082974549	-0.02314646	0.007349982	0.009771669	-0.030498703	0.010896504	-0.033838457	0.009950161	-0.030280277	0.043493512	-0.062372879	0.042094296	-0.005110533	0.067840344
NY115	-0.087630406	0.050661197	0.268738795	0.057839239	0.082226808	0.024425661	-0.031372677	-0.038598509	0.090294197	0.08583914	0.009236139	0.064181222	0.077374592	0.095670463	0.148713096	0.041273118	0.02151106	-0.068448602	-0.084908563	-0.006566707	0.1076859	0.008095433	0.028761009	-0.049818642	0.026441479	0.028696926	-0.038114251	-0.148953756	-0.014370129	-0.141341891	-0.06686403	-0.073913612	-0.041507551	-0.012262246	0.018039561	-0.044682631	-0.027865348	-0.099902976	-0.030880377	-0.079470545	0.065606385	-0.023158588	-0.103230089	-0.156828672	0.012579228
NY121	0.118422856	0.058371375	0.100498828	0.001598501	-0.023006608	-0.102085244	0.091118942	0.009748919	0.06578596	0.075881587	0.034223821	0.104431759	0.075168596	0.079362167	0.070583568	0.103604785	0.074081629	0.006215934	0.034445388	-0.09244496	-0.129649142	-0.093380663	-0.077224091	-0.000732883	0.019858354	-0.084859437	-0.039068168	-0.038660412	-0.057910035	0.045116559	-0.060095488	-0.029617954	-0.014209041	0.037604112	-0.015846735	0.016796467	0.038323946	-0.081342065	0.047438179	0.068761307	0.05605381	-0.03755279	-0.077622204	-0.072038144	0.054657528
NY136	-0.115826674	-0.067250661	0.144952793	0.042716061	0.119061054	0.093408132	0.096788479	-0.141447723	0.028832111	-0.014383115	0.052020292	-0.052087797	0.095881306	0.101642541	-0.029704143	-0.00560769	0.077255152	0.070659391	-0.082716795	-0.120641686	-0.011199424	-0.054868777	-0.110064344	0.059414852	0.061815914	0.000156614	-0.01472485	0.004280285	-0.005415573	0.028178191	0.051241128	-0.089023473	-0.032943977	-0.083818456	-0.04918021	-0.021941337	0.013757664	0.102198107	0.067692823	0.055520061	0.028135949	-0.023028541	0.054205216	0.035217162	-0.007462686
NY140	-0.066720324	-0.043165337	0.273948888	0.016028816	0.092982306	0.06271005	0.161849396	0.034441413	0.123438938	0.026917005	0.078789714	0.034390519	0.056113543	0.11128268	0.088458489	0.118309626	0.114410342	0.115682464	-0.01072401	-0.068799766	-0.045534664	-0.073687872	-0.093116129	-0.047397411	-0.02217778	-0.013691522	0.019840099	-0.191203644	0.009942734	-0.025018941	-0.088790862	0.063685812	0.019323077	0.105320017	0.074733273	0.039776084	-0.042803142	0.141759091	0.029025746	-0.003593838	-0.130589071	-0.014345017	-0.071137593	-0.076614321	0.063918077
NY142	0.034727805	0.08234643	-0.053600108	-0.064325427	-0.101076582	-0.042782905	-0.104063282	-0.014665404	-0.016628685	0.108661037	0.025211325	-0.06305255	-0.10126895	-0.027004581	-0.079942297	-0.084165731	0.095880974	-0.067118439	-0.245068861	0.239481856	0.101137392	0.028128392	-0.097256839	0.058435579	0.073892525	0.01228764	0.047455251	-0.090523514	0.032609859	-0.077219966	0.177615887	0.070335503	-0.032568742	0.04638761	0.026262223	0.041025417	0.018521078	-0.040564168	0.036037991	-0.013205589	-0.081929249	-0.061282332	0.019634762	-0.018200394	0.131653908
NYE48-2	-0.104369114	-0.090553961	-0.056614867	-0.101314482	0.145224565	0.06656886	-0.0113679	0.029881288	0.033346107	0.107315573	0.07247216	-0.098570854	-0.208047526	-0.199552187	0.157176898	0.062978625	-0.003085145	0.033452855	0.022588331	-0.052036374	0.053410959	0.007572814	0.061014125	-0.022178212	0.047417906	-0.052705256	-0.03603609	0.085047868	0.117733346	0.159908784	-0.005252362	-0.058895151	0.097121547	0.073919643	0.053101549	-0.038580521	-0.12653334	-0.168132212	-0.220086655	-0.171629155	0.056378667	-0.099813578	-0.144902474	-0.183511691	-0.168545582
Ontario	0.027280407	-0.12458488	-0.035771862	0.003139035	-0.043308155	-0.020525195	-0.011202006	0.027540939	-0.120522988	-0.068416356	0.058371284	0.063618726	0.070382051	0.056563791	-0.049569411	0.07677619	0.083048579	0.067577077	0.013982477	-0.091770906	-0.157574458	-0.149946143	-0.139803785	0.046475044	0.04905872	0.121299513	0.055621006	0.049780123	0.007410101	-0.034366609	0.119029345	0.070870543	0.162970342	0.019951275	0.062252941	0.056670385	-0.085318154	-0.056157275	-0.015895449	-0.048651545	0.061675872	0.042407317	0.068954876	0.026521027	-0.074645272
OR00002-7	0.133808824	-0.036136566	-0.072010066	-0.176775765	-0.009437251	0.010077353	-0.06626492	-0.11444495	-0.027180235	0.041870922	-0.236848483	0.032866153	-0.004315415	0.012059201	0.00877064	0.135689555	-0.128282737	-0.000688101	-0.029551089	-0.111799896	-0.184469035	-0.211993307	-0.16894455	0.064491835	0.130604818	0.065611708	0.021406677	-0.005037048	0.066189468	0.067615849	-0.02215952	0.017371635	0.02827597	0.152408777	0.086416572	0.008726071	-0.032025233	-0.15596886	-0.135530664	-0.114389601	0.024933503	0.02932621	0.041219164	-0.05070406	0.019379906
OR00068-11	-0.054791098	-0.068833262	-0.145293445	-0.070821217	-0.077410536	0.049758751	-0.070293222	-0.144668298	-0.027782368	0.021137875	0.052804304	-0.118716193	-0.070569417	-0.06002063	-0.030232342	0.004069142	-0.006800771	-0.009833542	0.09933387	-0.008071977	0.01853225	-0.087812136	0.06050036	0.03313059	0.050314382	-0.025654643	-0.046228284	0.132409754	0.132705754	0.182681229	-0.007545413	0.046707396	-0.015649936	-0.059391469	-0.028074078	0.000661701	-0.050209201	-0.093823883	-0.030877257	-0.024487219	0.118459378	-0.062590452	-5.46E-05	-0.042962446	-0.047350507
PA99N82-4	0.086555558	0.090319427	-0.009982702	0.09695366	-0.036433274	0.073428135	0.114869956	-0.013735452	0.107898561	0.076524603	0.072070797	0.055629428	0.048738308	0.143565724	0.05080374	0.058389653	-0.055513958	0.020806502	-0.066488516	0.023252014	-0.035017806	-0.002568544	0.004124282	0.028345527	-0.034642745	0.033037149	-0.028208962	0.043308226	0.022946718	-0.074786429	-0.003628932	0.008116252	-0.009788515	-0.046003318	-0.020358161	-0.041333336	0.023532296	0.067894773	0.064901608	0.007248703	0.097845165	0.016928527	-0.010109546	-0.006832738	0.033575895
Patagonia	-0.075845282	-0.14181305	-0.132481034	-0.078859438	-0.020486136	-0.194830115	-0.168220194	-0.189874806	-0.127085867	-0.059691813	-0.240316697	-0.204425501	-0.18358966	-0.165617701	-0.262936855	-0.149896921	0.010716789	0.012636012	-0.304729593	0.021781669	-0.174728741	-0.131670855	-0.111874265	0.082127789	0.029325833	-0.080875528	-0.142118034	0.119303727	0.01588404	-0.033795049	-0.056999917	-0.004983104	-0.01472234	0.08926	0.030216757	0.131289907	0.101336128	0.069665007	0.041320774	0.128414283	-0.123175444	-0.064131852	0.145262674	0.182332102	-0.026792332
Peter_Wilcox	0.02870179	-0.033479835	-0.020236906	0.085229883	0.123015027	-0.017872198	-0.083112239	0.0759461	0.059656362	0.16387705	-0.090024397	0.037342326	0.070484131	0.089275477	0.034611532	-0.117976858	-0.147134745	0.031845525	0.03001785	0.075063839	0.10473929	0.058949872	0.009903106	-0.116576831	-0.00572583	0.006185546	-0.061446367	0.000240605	0.02049322	-0.034419152	0.052902915	-0.027984807	0.137415874	-0.031510627	-0.009895424	0.051522029	0.037408339	0.005436407	0.044468823	0.003385327	-0.146090875	0.076617359	0.022073345	0.049974353	0.213311445
Pike	-0.032021467	0.000616562	-0.005066105	-0.040674686	-0.061465893	0.067616437	-0.086794331	0.007025276	-0.147558166	-0.021785846	-0.120520944	-0.029106772	0.065544886	-0.04807622	0.033165444	0.026433	-0.031369391	0.021117719	0.008786299	-0.08418184	-0.011227152	0.031236396	0.004164945	-0.109875714	-0.091091679	0.045968917	-0.027684605	-0.132810505	0.027838987	0.032066843	0.02510188	-0.097576198	0.008105062	0.023664271	-0.07673199	0.013508031	0.1013046	0.116655538	0.019964578	0.164968268	0.059430741	0.096334098	0.050626114	0.146773863	-0.027144366
POR01PG1-6	0.005090655	0.0634716	-0.09265296	0.021843586	0.075026404	0.017415659	0.042390496	0.018123957	-0.134150532	-0.015333724	-0.017865472	0.030635127	0.102332117	0.002540099	0.136627975	0.138594218	-0.029196758	-0.037066634	0.053877025	-0.105597024	0.0434836	-0.126057488	-0.097567914	-0.021135899	-0.011705879	0.118296825	0.034782912	0.08500016	0.114897707	0.053568787	-0.062362839	0.135274802	0.137560834	0.032499459	-0.109848765	-0.129822546	-0.008800017	-0.066263456	-0.020956826	-0.077259493	0.069532241	0.14125327	0.063019883	-0.015732556	-0.081712118
POR02PG37-2	0.049366663	0.116730778	-0.058279032	0.046677004	-0.054599889	-0.139686574	-0.15042408	0.040740436	-0.048123261	0.075407205	0.00892917	-0.03263205	0.034257124	-0.020820852	0.147137341	0.055064399	0.0999487	-0.005841771	0.068701992	0.048824015	0.008853396	0.028447304	0.000226582	-0.004669716	0.037817011	-0.188879937	-0.134513285	-0.244236838	-0.08893566	-0.133353984	-0.046739716	0.02763565	-0.038834927	-0.082021661	-0.043771901	-0.003684096	0.039564459	0.050536043	0.091852169	0.046154522	-0.033571291	0.042724288	-0.032672157	-0.021786792	0.105008435
Premier_Russet	0.023798727	-0.090889862	0.002353517	0.146522615	-0.000214365	-0.038047155	-0.021795975	-0.024614673	0.04494435	-0.008344407	0.010544027	0.007410565	0.01385279	0.051171923	-0.041950325	-0.124048387	0.013479786	-0.088226777	0.027656396	0.006973566	0.094357449	0.054904015	0.014969198	0.120940313	0.08824399	-0.006470222	-0.021744615	0.118787887	-0.124266479	0.026818318	0.059137827	-0.00291168	0.116999006	0.071081528	-0.003921282	0.065022237	-0.00629489	-0.017761309	-0.04291735	-0.017266426	-0.082083452	-0.160610305	-0.105652924	-0.155471486	0.084212031
Prince_Hairy_(NY235-4)	-0.13210504	-0.019418751	-0.127836503	-0.265935359	0.00468692	0.117867787	0.019897355	-0.216523384	0.014756335	0.018065071	-0.042620658	-0.02855264	0.081498712	0.118104557	-0.049938135	0.000440951	-0.055671335	0.032022279	-0.143995431	-0.053118307	-0.111769962	-0.103670716	-0.016040606	0.002723744	0.060959568	-0.07117385	0.01555947	-0.013875326	0.136344038	0.225727838	-0.039831668	0.0995497	0.272615844	0.130582625	0.000577101	0.017433448	-0.0208119	-0.090107974	-0.106919986	-0.085901212	0.077005744	0.073996174	0.094409874	0.059364242	-0.10189182
Purple_Majesty	0.028916548	-0.016100083	-0.073278899	-0.050698937	-0.033411437	-0.058357952	-0.048642765	0.073935373	0.05332535	-0.078190938	-0.010222921	0.057895921	-0.068587859	-0.011549731	-0.052486357	0.006605448	-0.041974417	-0.008456483	0.163061542	0.090041402	0.059649746	-0.007551688	0.021379905	-0.015152423	-0.016333913	-0.027017827	-0.012018967	0.091091413	0.026144387	-0.078874696	-0.085665116	0.143184866	-0.050034447	-0.027080602	-0.057763458	-0.032846443	-0.093882945	-0.022372831	-0.008535383	-0.045682492	0.035944751	0.001403932	0.028335264	-0.012831708	-0.084371578
Purple_Pelisse_(POR01PG16-1)	-0.037517725	-0.096122579	0.055452798	0.15021032	0.015300274	-0.012321021	-0.094247541	-0.030536248	-0.004209448	-0.048082907	-0.020487792	-0.043575781	-0.080660584	-0.061292024	-0.114798696	0.006882546	-0.11815898	-0.079038373	0.079141449	-0.125767788	-0.094587302	-0.018860752	0.031179334	0.044556658	-0.109876041	0.03467177	-0.04364012	0.061173816	0.121884633	-0.027672432	0.039536918	0.132773449	-0.066013893	-0.081584791	0.021217422	0.101389331	0.029027439	0.018427334	-0.040096555	0.030210206	0.065474332	-0.083760252	0.00825494	0.003778609	-0.15299453
Purple_Peruvian	-0.006098305	0.019062883	-0.039432529	0.015233688	0.013503017	-0.019692888	-0.017349882	0.015276425	0.056705077	-0.090427223	0.070372704	0.032100778	-0.015402244	0.000123244	-0.056631241	0.012980977	4.40E-05	0.032616506	0.105135411	0.161866103	0.08404692	-0.020800697	0.080336439	-0.042220598	-0.020149512	0.027088581	0.015182615	0.100622045	0.08080778	0.054269939	-0.066882516	0.082686012	0.007497669	0.060597336	0.031222669	-0.030528828	-0.091035955	0.010810548	-0.055419709	-0.112352966	0.035094073	0.020810709	0.037491042	-0.050949927	-0.101616903
Ranger_Russet	0.006958989	0.070212936	-0.032490168	0.006563086	-0.006033605	-0.009889481	-0.054822022	0.006024437	-0.036436177	0.049955245	-0.042968704	-0.07857019	-0.09358542	-0.19558176	0.001035184	0.054559857	-0.094526302	-0.263398705	-0.09342005	0.038748638	-0.087228376	-0.067252757	-0.039127291	0.040714741	-0.019843795	-0.113498029	-0.09044716	0.002986928	-0.058628565	-0.049544561	-0.09543875	0.036279655	-0.137970749	-0.042176015	-0.162628069	-0.134248481	0.259494924	0.002388002	0.080249561	0.157832533	0.038896135	0.03934813	0.070663857	0.114942582	-0.04933066
Reba	-0.021841009	-0.057634818	-0.03191852	0.071189098	0.056893036	0.032016378	-0.025693301	-0.060048645	0.010094403	-0.025805921	-0.014681838	-0.065314726	-0.067027249	-0.017335869	-0.115662279	-0.1263811	0.042073392	0.096395277	0.063968167	0.011867709	0.067002838	0.01050525	0.084983594	0.056997023	0.03092983	0.036408942	-0.031452477	0.032478429	-0.005305169	-0.003608632	0.116058341	0.037177565	0.11184301	0.024152532	0.033887501	0.066256651	0.034595437	-0.002006038	0.060753314	0.013038196	0.048565704	-0.102256038	-0.017645477	-0.000310167	-0.022285987
Red_Maria_(NY129)	-0.148831842	-0.107300344	0.158156828	-0.113451848	0.079513019	-0.083342879	-0.033267155	-0.018647294	0.019130849	-0.056084152	-0.017753552	-0.057218148	0.072138188	0.05247473	-0.109215943	-0.095528983	-0.009471202	0.002705857	0.063463187	-0.037550727	0.016932443	-0.005200254	0.05751181	0.003120098	-0.013160421	0.048669965	0.039039078	0.013491007	-0.117274425	0.019140019	0.045514654	-0.007511173	0.117736055	0.063886733	0.0944138	0.073885013	0.034678742	0.017282355	-0.025446806	0.013135042	0.049164436	-0.013591096	0.04193674	0.036637315	-0.027502377
Reeves_Kingpin	0.072238642	0.074359673	0.011136725	-0.013839976	0.002353843	0.002293653	0.088118154	0.048280313	-0.010572603	0.034168854	0.009336926	0.0726566	0.020808363	-0.031672084	0.102862929	-0.001226761	0.052603905	-0.06686289	0.012217573	-0.019441707	0.050927623	0.121394935	0.068859673	0.045317818	-0.059455882	0.082139004	0.124075568	-0.00111985	0.105127655	0.236109882	-0.018865385	-0.017244127	-0.035428841	-0.057969694	-0.086870409	-0.048676775	0.002858624	-0.094816735	-0.009991766	-0.006077017	-0.110686432	0.094777502	0.019914146	0.011361276	0.03275192
Rideau	0.026822312	0.04905958	0.179498925	-0.06165556	-0.020877801	0.061073249	0.004074991	-0.081690943	-0.010205827	0.056707894	0.035565038	-0.097820012	-0.132384722	-0.118888401	-0.074486968	-0.091825385	-0.168918381	-0.073424615	-0.077885169	0.00174919	0.00599749	-0.043188434	-0.023707632	-0.049748579	-0.026026926	-0.058081809	0.054262524	0.037290982	-0.018609886	-0.108765174	-0.081441732	-0.040516982	-0.08603989	-0.042848587	-0.015131704	0.018795684	0.049191104	-0.006827841	0.086667214	0.061740205	0.032243083	0.05755744	0.095776088	0.093602573	-0.045247203
Rio_Grande_Russet	-0.085237896	-0.072319685	0.03662024	-0.002692021	-0.040447254	0.041902421	0.091095323	0.03739425	-0.020874168	0.017551303	-0.069837969	0.03788787	0.04872639	0.019330958	0.057329359	0.030225184	0.017516744	0.055187711	0.068909489	0.022400367	0.043039033	0.055260741	0.028331477	-0.060307519	-0.093910419	0.087714281	0.080989299	-0.08027801	-0.036151464	-0.013319037	0.0689291	0.050651463	-0.06071631	0.064048221	-0.010574003	0.021503771	0.060769635	0.060447548	0.122189755	0.094444958	-0.059795031	-0.007635184	-0.084841052	0.013455792	0.032099397
Rochdale_Gold-_Doree	0.028744658	0.023399161	-0.05903808	0.047087093	-0.010721543	0.01296505	-0.005231688	-0.055061327	-0.116616026	0.026581909	-0.030361045	-0.03849604	0.010590312	-0.039714759	0.042025968	-0.05632611	-0.031321199	-0.027025283	-0.001186418	-0.005405245	0.05242893	0.063406232	0.011981069	-0.043564803	-0.115217066	-0.013049973	-0.02638364	-0.077094275	-0.057102109	-0.091661973	-0.000478762	-0.019020723	0.014240595	-0.011315596	0.014908268	-0.012348852	0.126280971	0.105860681	0.032826319	0.030523771	0.045114903	-0.042307872	-0.098386538	-0.031536298	0.033923607
Rosa	0.100147296	0.07889505	-0.052576998	-0.039259621	0.050816081	-0.139465587	0.045065225	-0.085308759	0.077363571	0.003376327	0.085594797	0.081696054	-0.011807197	0.042900962	0.076214397	0.010038335	0.067092578	-0.010093549	0.0147102	-0.053896095	0.041934831	0.0235855	0.005709672	-0.137857353	-0.106466566	-0.013257661	0.067222564	0.049554535	0.110804404	0.091400994	-0.034123847	0.042247451	0.082685459	-0.04965391	0.057165556	-0.010536084	-0.057506047	0.121873555	-0.066415624	-0.035008876	0.097544787	0.110366982	0.020906935	0.081005722	-0.038111305
Russet_Norkotah-S3	-0.018225965	0.056096456	-0.039724848	-0.120894328	-0.02391686	-0.080632829	-0.116024508	-0.068873359	-0.132182468	-0.043585104	0.027210081	-0.116618247	-0.022195723	-0.071592705	-0.02121292	0.077839935	-0.05221112	-0.033805291	-0.123000179	-0.08423892	-0.136316918	-0.14425553	-0.152850269	0.046141337	0.035384325	0.019653398	-0.003603261	0.000388585	0.060859667	-0.013078435	-0.015777749	0.078651822	-0.0851075	-0.04688108	0.040034884	0.051739329	-0.002261725	-0.101411411	-0.061082385	-0.035316648	0.043510252	0.044554617	0.058117184	0.004117681	0.025475573
Russet_Norkotah-S8	-0.02738245	0.117131909	-0.074636498	-0.136913893	-0.068390544	-0.059042896	-0.083296556	-0.13313021	-0.142194019	-0.080580362	0.069141797	-0.133621627	-0.019279825	-0.105361272	-0.052611319	0.125827114	-0.030656696	-0.006408505	-0.185756966	-0.092256791	-0.157540098	-0.228535389	-0.166777033	0.095813249	0.027390657	0.024095976	0.007321296	0.021826689	0.058458783	-0.075120626	0.025464375	0.030897597	-0.093147912	-0.091768858	0.020222385	0.010169637	0.004841024	-0.113320149	-0.086769288	-0.020227749	0.110428234	0.02881185	0.105197184	0.046025947	-0.026775291
Salem	0.039196419	0.013611937	-0.045509182	0.043505427	0.076367769	-0.1354381	-0.040882726	-0.084629466	-0.054973667	0.048853781	0.058653173	0.067493486	0.095513148	0.092524202	0.012167426	0.081423816	0.035996675	0.136609736	-0.058128365	0.003852209	-0.073766283	-0.012953613	0.046791096	-0.02050045	0.009350005	-0.05078631	-0.042183013	0.048745444	-0.082041981	-0.116919003	-0.122791679	-0.086328393	-0.020725926	-0.069944456	-0.061967833	-0.048887547	-0.020174864	0.080446877	0.067917583	0.059418853	0.110170859	0.082133554	0.078574437	0.108475478	-0.04912034
Satina	-0.00084821	0.078972846	-0.071285891	-0.014633197	0.052651574	0.010942101	-0.027829432	0.033568115	-0.02395158	-0.011441885	0.050187914	-0.005409339	-0.022158541	-0.16408859	-0.048908856	-0.07592379	0.000346883	0.016117909	-0.058682534	0.103591395	0.004855017	0.009494048	0.065176138	-0.076847711	0.011207242	-0.050612547	0.008314732	-0.008651296	0.012032754	0.018116185	0.050711784	0.055490648	-0.054534424	0.016912489	-0.023830731	-0.042796552	-0.124883947	0.02131756	-0.02003632	0.002760502	0.068905115	0.110306256	0.118639496	0.135936617	-0.042822346
Sebago	0.089057501	-0.128885829	-0.030611937	-0.008402418	0.178132546	-0.026085107	-0.089805684	-0.027503148	-0.169924567	0.050821788	0.046157833	-0.056949961	-0.013760951	-0.015272521	0.022196919	0.006334969	-0.143015885	-0.116351467	-0.006263176	-0.004574379	0.015658639	-0.002156764	0.018246205	0.070129879	0.116352546	0.073629211	-0.022866056	0.079301972	0.004614247	-0.05612619	-0.067551994	-0.148260895	-0.019981796	-0.076800357	-0.073780878	-0.055861516	0.03190902	-0.038588171	-0.044540055	0.000490933	0.092723585	-0.005545483	0.037044901	0.004245276	-0.030675448
Sierra_Gold	-0.138116884	0.088460064	-0.006153506	0.000697075	0.028732171	0.02794808	0.074095457	-0.047553012	0.08811257	0.038483862	0.072579295	0.077976572	0.179275418	0.150248675	0.124054669	0.163121116	0.108383058	0.174176852	0.040791057	-0.074745805	-0.070711494	-0.161985347	-0.133061289	-0.111831573	-0.059490695	-0.046097933	-0.082970857	-0.076917509	-0.039628892	-0.080000468	0.053153845	0.047228548	0.015953684	-0.029251858	0.071156575	0.071873779	-0.061230515	0.08004392	0.029773607	0.013334559	-0.091126325	0.013031662	-0.071570606	-0.013214489	0.068932424
Silverton_Russet	-0.014892832	-0.013250422	-0.039405665	-0.073405534	0.044671811	-0.027324038	-0.06868592	-0.051717722	-0.049841981	-0.046505873	-0.005305593	-0.044645813	-0.007925609	-0.092749746	-0.109094764	0.006238487	-0.019903591	0.024136742	0.063628933	0.066578988	-0.044150651	-0.056860111	0.042909472	0.062971392	0.014625688	-0.066014988	-0.049762352	-0.137735703	-0.012362046	-0.095197113	-0.102853013	0.027081449	-0.085906788	-0.104930883	-0.047503793	0.014815101	0.056650146	0.013876951	0.034453451	0.087328389	0.076535219	-0.009779512	0.082076955	0.105884131	-0.052455695
Snowden	-0.082724033	0.03439983	0.007909599	0.040497168	-0.022738182	-0.056864496	-0.035426579	0.050986547	-0.188232145	0.026031814	-0.027157581	-0.049220904	-0.000550015	-0.047523242	-0.03684444	0.017520411	-0.005667058	-0.015653178	0.029904375	0.095714488	0.005625082	-0.011355293	-0.018044958	0.075321093	0.059572762	0.057510803	0.007631865	-0.050201511	-0.009002658	-0.062938195	0.046979385	-0.035172658	0.008514847	-0.01376782	0.111578543	0.0175586	-0.026242728	-0.048066735	-0.092512739	-0.033559801	0.032212707	-0.097739328	-0.060698138	-0.076533197	-0.069545307
Superior	0.057267635	-0.096616863	0.039350452	0.018228059	0.067634255	-0.035815735	-0.008165697	0.074481839	0.079029428	0.010876296	0.098201778	0.116523715	0.048112948	0.044195516	-0.001837789	-0.090409253	0.036324205	0.045823371	0.042638594	0.163411836	0.055836499	0.066644646	0.073271986	0.033614162	0.06690699	0.150871048	0.128557339	0.006145628	0.051114661	0.076035232	0.244625174	0.020742383	-0.021001515	0.039027168	0.027777876	-0.01538422	-0.012989101	-0.047917348	0.014512029	-0.048410157	-0.107427897	0.074470615	0.101203458	0.046059779	0.079778134
TrailBlazer_Russet_(ROND95249-Russ)	0.083591468	0.090076996	0.014156339	0.005558392	0.04194204	0.029848654	-0.066376331	-0.03565989	0.079088712	0.123427776	-0.067865415	0.126995114	0.03901858	0.063878384	0.086630147	0.044898244	0.011638647	-0.035147843	0.016508762	-0.053570933	0.012675366	0.078850707	-0.134642682	-0.110060083	-0.014362886	0.040424581	-0.107155087	-0.018160599	-0.016140523	0.016995098	0.045729468	-0.08275286	0.108034427	-0.043051332	0.035130611	0.001274521	0.012820308	0.030972786	-0.029971534	-0.057219881	-0.091004017	0.041578133	-0.04698342	-0.046322751	0.071438616
Umatilla_Russet	-0.124189355	-0.046439833	0.039899418	0.012721476	0.092485462	0.075784929	0.089463805	0.054562488	0.082759296	0.044981227	0.050505348	0.110958801	0.124599625	0.070622277	0.03352743	0.085564766	0.02693571	-0.011660045	0.021250992	0.053408684	0.012306384	0.079868857	0.022178676	-0.075794288	-0.009832409	0.027792686	-0.029708813	-0.040108085	-0.008527944	-0.015443626	-0.121516885	-0.104177915	0.004917425	-0.027314178	-0.110732482	-0.092075555	-0.040818277	0.077307417	0.025806136	0.031886605	-0.0569309	0.066249202	0.034139367	0.071500373	0.02223997
V1102-1	0.060810761	0.049903857	-0.023097861	-0.091411677	0.062254978	0.044550709	-0.061663175	-0.031971519	0.075974141	0.047802583	0.038829541	-0.042903449	-0.073302665	0.018782211	-0.033064624	-0.069746069	0.010469704	0.067219996	0.057364273	0.074624117	0.074795033	-0.020177905	0.022330023	0.10142846	0.079052354	0.007722322	0.043922689	0.051210958	0.02176188	-0.014587272	-0.073820683	-0.067877026	-0.082484355	-0.012584083	-0.018319343	-0.051863531	-0.080962678	-0.010290667	-0.091313999	-0.068751535	0.069467415	0.024245221	0.081106882	-0.002592128	0.0486849
V1115-3	-0.008704587	-0.099306347	-0.043084061	0.015363564	0.034562387	0.030405613	0.094680701	0.003359915	0.04013134	0.116130631	-0.003594439	-0.024018059	0.000284215	0.032241891	-0.014085674	-0.007337086	0.076805812	-0.002940101	-0.19709388	0.094225411	0.056465196	-0.04707859	-0.1312885	0.027808016	0.003021452	0.04442849	-0.031705381	-0.160616374	0.090952956	-0.030464659	0.133918706	-0.030836142	-0.078258021	-0.024457596	0.049665558	0.043938681	-0.017915199	-0.02288692	0.06327602	0.056891731	-0.114366214	-0.003702493	0.022047582	0.035097636	0.110736981
Villetta_Rose	-0.122773575	-0.087566861	0.151449458	-0.006137958	0.121309287	0.071860055	-0.040700726	0.025218017	0.055581299	0.045111901	0.042999461	0.124507686	0.180996534	0.114493201	0.061112237	0.060818026	0.039618665	-0.051298369	0.059641855	-0.020727258	-0.003790707	0.022301311	0.114256978	0.013098643	0.132879068	0.059232135	-0.009720007	-0.047178816	-0.082903909	-0.040140379	0.172408652	-0.227612213	-0.080276636	-0.062506183	-0.072192277	-0.109354183	-0.103168645	-0.090981351	-0.147263215	-0.149891421	0.082910763	-0.028850551	-0.024284663	-0.124521877	0.014207813
W1151rus	0.092319973	0.110743338	0.007569954	-0.043659416	0.057814762	0.005186561	-0.040318858	0.126066316	0.085977245	0.047777917	-0.000428222	0.058776216	-0.083329774	-0.024928865	0.032229508	0.054416512	0.036898532	0.04234027	-0.035697273	0.032783434	0.025969552	0.036618666	0.083831715	-0.04878765	0.043346253	0.15688395	0.02606874	-0.047338574	0.034573979	0.005211707	-0.001689396	-0.157955011	0.043989779	-0.034040793	-0.078878608	-0.081476513	-0.018253349	-0.033434077	-0.046393103	-0.0835967	0.111567308	0.133414957	0.107799894	0.042158701	-0.031768137
W2133-1	0.066430048	-0.035411489	0.030850236	0.035864311	0.024016261	0.019829993	-0.011982732	0.031295147	-0.108108344	0.099095464	0.089955532	-0.010535433	-0.044849158	-0.00556297	-0.040077368	0.025256473	0.086416085	0.054987424	0.089149119	0.095677649	-0.013078726	-0.017246301	0.001259194	0.114901786	0.106291731	0.093928752	0.082578533	0.113823857	0.031147012	-0.078810746	0.064888913	0.01165004	-0.055543403	-0.100894967	-0.041998854	-0.019658582	0.040085032	0.027647929	-0.001163899	-0.009623224	0.043339471	-0.030563238	0.028173989	-0.025765131	0.054062158
W2253-5rus	-0.018954942	0.086248023	-0.024756305	0.03382837	-0.026446409	-0.003142784	-0.063848257	-0.045286955	0.076049471	-0.083526833	-0.007470781	-0.038200659	-0.012979254	0.111384547	-0.075134453	-0.051921645	0.031753505	-0.028021664	-0.045273726	0.000974706	-0.061139646	-0.045497174	-0.065108866	-0.199692709	-0.163887548	0.181236857	0.074278299	-0.032329523	0.152102369	0.191963232	0.015526197	-0.003594424	0.140140008	0.02172198	0.054444001	0.112757429	0.058829235	0.151612276	-0.009345651	0.10801708	-0.009097718	-0.040198848	-0.090774246	0.064676307	-0.057275526
W2309-7	-0.004115657	-0.091745124	0.039238376	0.15508072	-0.100709502	0.038388936	0.092188753	0.06913099	0.043352983	-0.133275754	0.040205385	0.006955262	0.035911327	-0.036261839	-0.021126674	-0.033920107	0.081135135	0.044536593	-0.007590198	0.081723904	-0.031447407	0.083621878	-0.009792595	0.01358921	-0.07764003	-0.012150507	-0.036868452	-0.029445444	-0.002054439	0.027297944	0.116811673	0.07106591	-0.003841637	0.004665356	-0.008016213	0.070467375	0.075688688	0.09966664	0.094328345	0.138013427	-0.112578155	-0.091255082	-0.103233963	-0.014953959	0.024113724
W2310-3	0.048383241	-0.045080583	-0.031575368	0.026583847	0.00532927	0.026260771	-0.079561274	-0.045671057	-0.193936004	0.011972449	0.027754919	-0.002456338	0.086583482	0.091556772	-0.008980514	-0.148981873	0.00584218	-0.04049099	0.054216319	-0.050389274	0.097685869	0.046973611	0.076904763	-0.035301557	0.025022785	0.148640734	0.002814623	0.041583529	-0.024933675	0.006005872	0.06966282	-0.022853305	-0.046840125	0.13771859	-0.014214121	0.019002251	0.009527874	-0.055386537	0.00917022	-0.012229103	0.053059848	-0.050764763	-0.027591054	-0.027719463	0.098773732
W2683-2rus	0.141483424	0.048445126	-0.006108384	-0.000489893	-0.013515131	0.036666809	-0.02772728	0.132708025	-0.027651617	-0.009200205	0.037124658	0.081117168	0.033281078	0.060948218	0.081073405	0.111799605	0.001304512	0.051461184	-0.05701516	-0.067036546	-0.057623006	0.024764149	0.039511891	0.068936287	0.085965728	0.057370749	0.045395607	0.013964043	0.095241163	0.025099375	-0.061061468	-0.121069206	0.088031699	0.073306989	0.061779364	0.024554069	-0.101031337	-0.047905888	-0.095632502	-0.078569073	-0.016391454	-0.032040205	-0.0710858	-0.115844783	-0.039733727
W4013-1	-0.06428287	-0.008316515	-0.041606291	0.117366314	0.059737828	-0.05516501	-0.14130065	-0.066659346	0.004584988	-0.01241865	-0.037294202	-0.080750145	-0.069919884	-0.119814014	0.007372219	-0.070890838	0.053898912	0.047482118	0.077111076	0.091705276	0.147262722	0.010925028	-0.057099089	0.083150995	0.100640643	-0.000555661	0.024295118	0.051163911	-0.1057682	-0.112153707	0.090523825	0.018342699	-0.063673098	-0.008510237	-0.010909625	0.081886155	0.046963893	0.023324961	-0.013875455	0.069657985	-0.041473424	-0.171968236	-0.153880722	-0.158443009	-0.001266617
Wallowa_Russet	0.051716033	0.002936202	-0.009025479	-0.016872835	-0.074083423	0.031393752	0.035618904	0.04642309	0.039789951	0.039913507	0.027811579	0.127818371	0.102760387	0.045997514	0.0649267	0.087966319	0.098557717	0.04541781	0.099338149	0.100222486	0.055369699	0.023671026	0.08237717	-0.034216945	0.090412078	-0.066796136	0.001370165	0.088238806	0.075134476	0.105925092	0.018372305	-0.059512543	-0.035480803	0.053960382	0.02098398	-0.047124589	-0.100045005	-0.088935934	-0.020539735	-0.118003062	0.11389045	0.024617896	-0.001159411	-0.087299156	0.101821957
White_Pearl	0.043462512	-0.027024514	0.03807469	0.018511114	-0.067288165	0.044512847	-0.03143836	0.102418659	-0.056042495	0.141289469	0.11331753	0.001767755	-0.058728486	-0.040164041	-0.00549971	-0.053859073	-0.066962385	-0.281837933	0.037294671	0.06993315	0.017318143	0.053494859	0.037589347	-0.049223958	-0.016949274	-0.0355071	0.046778728	-0.014630057	0.017496877	0.070320859	0.02917302	-0.081915234	-0.048046945	-0.041865109	0.018279609	-0.034720392	0.217069123	-0.034931767	-0.059254652	-0.099287145	0.011685546	-0.056165574	-0.049707174	-0.039642023	0.019332611
Willamette	0.157217669	0.051829594	0.055392664	0.115498606	0.147965183	0.087415098	0.074920148	0.151205411	0.083578834	-0.023252039	0.161759309	0.15142016	-0.018611074	0.066242154	0.054678224	0.020789835	0.206073949	0.114426378	0.023211521	0.136626416	0.160960452	0.111185068	0.192332549	-0.005829782	0.012811013	0.060500973	0.02427583	0.009263309	7.42E-05	-0.039085589	0.0714118	0.034917938	-0.022322005	-0.111082136	-0.094627278	-0.126194009	-0.126777348	0.100224743	-0.025236619	-0.053917346	-0.110280066	0.051701239	0.015851854	0.015516539	0.037757364
Winema	0.124806335	0.150914828	0.159408778	0.103740061	0.091175693	0.043779511	0.043086871	-0.007258578	0.048040199	0.083076855	0.143190285	0.101754155	0.051230974	0.059404859	0.085886848	0.098002045	0.141193554	0.031184113	-0.020574695	0.006878382	-0.02427552	-0.02577455	0.057594995	0.077806436	0.13924254	0.08990098	0.115466935	0.049098174	1.94E-05	0.012086894	-0.071381976	-0.094961209	0.110163204	-0.011727837	-0.080749546	-0.070357346	-0.009160994	-0.071962403	-0.037200762	-0.057215833	-0.092217687	-0.000906965	0.002481726	-0.068839414	0.010783108
Yankee_Chipper	0.023350812	-0.012930834	-0.000202585	0.081145264	-0.09406731	0.00105026	-0.070544484	0.049330738	0.001724573	0.037771571	0.00069117	0.010881297	0.007228971	-0.014596882	0.013914305	0.033164742	-0.012696495	0.030212415	0.04671452	0.04242858	-0.055909761	0.015645712	0.027332194	0.093859257	0.059531797	-0.072455878	-0.049557587	0.003407675	-0.000477182	-0.063381995	0.074545006	-0.028603754	0.158548261	-0.044764517	-0.094875575	-0.015696769	0.012773361	0.006626548	0.131879313	0.110529316	-0.020011281	0.002345629	0.046236656	0.050375341	0.060992781
Yukon_Gem	-0.079431094	-0.021055368	-0.041914939	-0.024887387	0.047302293	0.111334843	0.099416629	0.051670214	-0.016187614	-0.02328123	-0.185190431	-0.146091918	-0.073262381	-0.11676661	0.020605792	0.027729826	0.024585317	0.017736822	-0.017318064	-0.068608189	0.050460955	0.034705543	-0.118896764	0.018409674	-0.024151956	0.061273845	-0.036449941	-0.059341934	-0.07139865	-0.07880036	-0.052586764	-0.121588792	0.083872778	0.011863282	0.022125924	0.089522891	-0.061155242	0.093202047	0.055557708	0.123555721	0.029205895	-0.015999506	-0.015547483	0.068072699	0.037402043
Yukon_Gold	-0.143595281	0.082237608	-0.00434226	0.063014414	-0.082467783	-0.048791803	-0.032492993	0.051952008	0.041083779	0.059016981	0.028774742	-0.044244552	-0.025511036	-0.021906066	-0.096829148	-0.042035788	0.212223627	0.117069638	-0.120502654	0.183262923	0.007909915	0.026085477	0.007291736	0.113539316	0.097289816	0.027745209	0.114931335	-0.071862693	-0.066115495	-0.067356386	-0.070857501	-0.074922736	0.071485109	-0.080487776	-0.111838597	-0.091833424	-0.090660548	0.159157973	0.042129866	-0.039110842	-0.098475337	-0.068635535	0.036680272	-0.04393109	0.059901281
