# Supplementary material for: Applying network and genetic analysis to the potato metabolome
Source: Front Plant Sci. 2023 Apr 19;14:1108351. doi: 10.3389/fpls.2023.1108351 (PMC10154602; doi:10.3389/fpls.2023.1108351)
Supplement: Supplementary file 4 [file DataSheet_4.csv]

Supplemental Table 4: List of all the module's GWAS results sorted by module name with model, Score (-10logpvalue), Ref or Alternative allele (both are tested for dominance in the dominance model)
Trait	Model	Threshold	Marker	Chrom	Position	Ref	Alt	Score	Effect
MEbisque4	general	4.82	c2_32677	8	1237709	C	T	15.03	NA
MEbisque4	general	4.82	c2_32710	8	1396675	A	G	5.06	NA
MEbisque4	general	4.82	c2_27485	8	2202542	C	T	6.48	NA
MEbisque4	additive	4.82	c2_32677	8	1237709	C	T	13.52	0.05
MEbisque4	additive	4.82	c2_32710	8	1396675	A	G	6.08	0.03
MEbisque4	additive	4.82	c2_27485	8	2202542	C	T	7.1	0.04
MEbisque4	1-dom-alt	4.52	c1_9777	8	1031548	A	G	4.54	0.05
MEbisque4	1-dom-alt	4.52	c2_32677	8	1237709	C	T	13.02	0.09
MEbisque4	1-dom-alt	4.52	c2_27485	8	2202542	C	T	5.39	0.06
MEblack	1-dom-ref	4.55	c1_6869	3	41992129	A	G	4.81	-0.1
MEblue	general	4.82	c2_20179	3	48943944	C	T	5.07	NA
MEblue	general	4.82	c1_6332	3	49245954	A	G	8.05	NA
MEblue	general	4.82	c2_20259	3	49317882	A	G	13.69	NA
MEblue	general	4.82	c2_58296	3	50294881	A	G	9.76	NA
MEblue	general	4.82	c2_1579	3	50455611	G	T	12.51	NA
MEblue	additive	4.82	c2_20179	3	48943944	C	T	6.77	-0.03
MEblue	additive	4.82	c1_6332	3	49245954	A	G	8.66	0.04
MEblue	additive	4.82	c2_20259	3	49317882	A	G	12.06	0.04
MEblue	additive	4.82	c2_58296	3	50294881	A	G	8.6	-0.03
MEblue	additive	4.82	c2_1579	3	50455611	G	T	9.15	-0.03
MEblue	1-dom-alt	4.52	c2_55072	3	48087983	C	T	5.39	0.07
MEblue	1-dom-alt	4.52	c1_6332	3	49245954	A	G	6.23	0.06
MEblue	1-dom-ref	4.55	c2_20179	3	48943944	C	T	4.78	-0.05
MEblue	1-dom-ref	4.55	c2_58296	3	50294881	A	G	10.42	-0.08
MEblue	1-dom-ref	4.55	c2_1579	3	50455611	G	T	11.53	-0.11
MEblue	2-dom-alt	4.65	c1_6332	3	49245954	A	G	5.61	0.06
MEblue	2-dom-alt	4.65	c2_20259	3	49317882	A	G	6.23	0.07
MEblue	2-dom-ref	4.66	c2_20259	3	49317882	A	G	6.16	0.06
MEblue	2-dom-ref	4.66	c2_1579	3	50455611	G	T	5.43	-0.05
MEdarkolivegreen	1-dom-alt	4.52	c2_16200	12	1882622	C	T	4.85	0.08
MEdarkolivegreen	1-dom-ref	4.55	c1_1000	9	506457	C	T	4.66	-0.08
MEdarkolivegreen	1-dom-ref	4.55	c1_988	9	544137	A	G	4.66	-0.08
MEdarkorange	general	4.82	c2_20170	3	48911771	C	T	12.56	NA
MEdarkorange	general	4.82	c2_20175	3	48939759	G	T	11.55	NA
MEdarkorange	general	4.82	c2_20178	3	48943709	A	T	19.41	NA
MEdarkorange	general	4.82	c2_20259	3	49317882	A	G	27.46	NA
MEdarkorange	general	4.82	c2_20274	3	49358697	G	T	15.99	NA
MEdarkorange	general	4.82	c2_58296	3	50294881	A	G	6.56	NA
MEdarkorange	general	4.82	c2_1579	3	50455611	G	T	10.97	NA
MEdarkorange	general	4.82	c2_1533	3	50688268	C	T	5.54	NA
MEdarkorange	additive	4.82	c2_20170	3	48911771	C	T	10.72	0.05
MEdarkorange	additive	4.82	c2_20175	3	48939759	G	T	8.83	0.04
MEdarkorange	additive	4.82	c2_20178	3	48943709	A	T	20.29	-0.07
MEdarkorange	additive	4.82	c2_20259	3	49317882	A	G	28.05	-0.05
MEdarkorange	additive	4.82	c2_20274	3	49358697	G	T	10.97	0.04
MEdarkorange	additive	4.82	c2_58296	3	50294881	A	G	7.67	0.03
MEdarkorange	additive	4.82	c2_1579	3	50455611	G	T	10.16	0.03
MEdarkorange	additive	4.82	c2_1533	3	50688268	C	T	7.51	0.03
MEdarkorange	1-dom-alt	4.52	c2_20170	3	48911771	C	T	12.66	0.08
MEdarkorange	1-dom-alt	4.52	c2_20175	3	48939759	G	T	12.77	0.08
MEdarkorange	1-dom-alt	4.52	c2_20274	3	49358697	G	T	15.74	0.09
MEdarkorange	1-dom-ref	4.55	c2_20178	3	48943709	A	T	12.77	-0.08
MEdarkorange	1-dom-ref	4.55	c2_20259	3	49317882	A	G	13.49	-0.08
MEdarkorange	1-dom-ref	4.55	c2_58296	3	50294881	A	G	6.12	0.06
MEdarkorange	1-dom-ref	4.55	c2_1579	3	50455611	G	T	7.86	0.08
MEdarkorange	2-dom-alt	4.65	c2_20259	3	49317882	A	G	4.79	-0.06
MEdarkorange	2-dom-ref	4.66	c2_20178	3	48943709	A	T	8.73	-0.07
MEdarkorange	2-dom-ref	4.66	c2_20259	3	49317882	A	G	10.3	-0.07
MEdarkorange2	general	4.82	c2_55833	7	3892715	C	T	5.77	NA
MEdarkorange2	general	4.82	c1_16221	7	3894102	A	T	5.07	NA
MEdarkorange2	general	4.82	c2_46709	7	4874797	A	G	5.05	NA
MEdarkorange2	additive	4.82	c2_55833	7	3892715	C	T	6.77	0.04
MEdarkorange2	additive	4.82	c1_16221	7	3894102	A	T	6.1	0.03
MEdarkorange2	1-dom-ref	4.55	c2_46709	7	4874797	A	G	6.29	-0.06
MEdarkorange2	2-dom-alt	4.65	c1_8186	7	3246279	A	G	4.83	0.07
MEdarkorange2	2-dom-alt	4.65	c2_55833	7	3892715	C	T	5.57	0.06
MEdarkorange2	2-dom-alt	4.65	c1_16221	7	3894102	A	T	4.84	0.05
MEdarkred	2-dom-ref	4.66	c2_18502	3	55910650	A	G	5.11	-0.05
MEdarkslateblue	general	4.82	c2_50802	6	56940118	G	T	5.75	NA
MEdarkturquoise	general	4.82	c2_44095	7	44516464	A	G	7.71	NA
MEdarkturquoise	general	4.82	c2_44120	7	44687759	A	G	7.75	NA
MEdarkturquoise	general	4.82	c2_33495	7	45145932	C	T	11.81	NA
MEdarkturquoise	general	4.82	c2_33492	7	45146134	A	T	8.3	NA
MEdarkturquoise	general	4.82	c1_10001	7	45239915	A	T	18.84	NA
MEdarkturquoise	additive	4.82	c2_15923	7	43191966	A	G	4.87	0.03
MEdarkturquoise	additive	4.82	c2_44095	7	44516464	A	G	9.22	-0.04
MEdarkturquoise	additive	4.82	c2_44120	7	44687759	A	G	5.5	0.03
MEdarkturquoise	additive	4.82	c2_33495	7	45145932	C	T	10.16	0.04
MEdarkturquoise	additive	4.82	c2_33492	7	45146134	A	T	6.08	-0.03
MEdarkturquoise	additive	4.82	c1_10001	7	45239915	A	T	15.42	0.05
MEdarkturquoise	1-dom-alt	4.52	c2_15923	7	43191966	A	G	5.16	0.05
MEdarkturquoise	1-dom-alt	4.52	c2_33495	7	45145932	C	T	9.28	0.14
MEdarkturquoise	1-dom-alt	4.52	c1_10001	7	45239915	A	T	11.79	0.14
MEdarkturquoise	1-dom-ref	4.55	c2_15908	7	43121933	A	G	4.92	-0.05
MEdarkturquoise	2-dom-alt	4.65	c2_44095	7	44516464	A	G	6.27	-0.06
MEdarkturquoise	2-dom-alt	4.65	c2_44120	7	44687759	A	G	9.32	0.09
MEdarkturquoise	2-dom-alt	4.65	c2_33495	7	45145932	C	T	7.26	0.07
MEdarkturquoise	2-dom-alt	4.65	c1_10001	7	45239915	A	T	12.81	0.08
MEdarkturquoise	2-dom-ref	4.66	c2_44095	7	44516464	A	G	4.7	-0.08
MEdarkturquoise	2-dom-ref	4.66	c2_33492	7	45146134	A	T	6.07	-0.06
MEgrey	general	4.82	c2_1724	3	51404231	G	T	5.01	NA
MEgrey	additive	4.82	c2_1724	3	51404231	G	T	5.04	0.04
MElightsteelblue1	additive	4.82	c2_32710	8	1396675	A	G	5.35	0.03
MElightsteelblue1	2-dom-ref	4.66	c2_32710	8	1396675	A	G	4.66	0.05
MEmediumpurple3	additive	4.82	c2_20259	3	49317882	A	G	6.25	0.03
MEmediumpurple3	additive	4.82	c2_58296	3	50294881	A	G	5.19	-0.03
MEmediumpurple3	1-dom-ref	4.55	c2_1579	3	50455611	G	T	5.18	-0.08
MEmediumpurple3	2-dom-ref	4.66	c2_20178	3	48943709	A	T	4.79	0.05
MEmidnightblue	general	4.82	c2_20178	3	48943709	A	T	5.59	NA
MEmidnightblue	general	4.82	c2_20259	3	49317882	A	G	9.39	NA
MEmidnightblue	general	4.82	c2_1579	3	50455611	G	T	5.59	NA
MEmidnightblue	additive	4.82	c2_20178	3	48943709	A	T	6	0.04
MEmidnightblue	additive	4.82	c2_20259	3	49317882	A	G	9.96	0.04
MEmidnightblue	1-dom-ref	4.55	c2_1579	3	50455611	G	T	6.69	-0.09
MEmidnightblue	1-dom-ref	4.55	c2_1533	3	50688268	C	T	4.97	-0.06
MEmidnightblue	2-dom-alt	4.65	c1_9385	1	88583876	C	T	4.9	-0.07
MEmidnightblue	2-dom-ref	4.66	c2_20178	3	48943709	A	T	5.45	0.06
MEmidnightblue	2-dom-ref	4.66	c2_20259	3	49317882	A	G	5.03	0.05
MEpaleturquoise	general	4.82	c2_38667	7	44416107	A	G	8.09	NA
MEpaleturquoise	general	4.82	c2_44095	7	44516464	A	G	8.79	NA
MEpaleturquoise	general	4.82	c2_44120	7	44687759	A	G	12.19	NA
MEpaleturquoise	general	4.82	c2_33495	7	45145932	C	T	5.65	NA
MEpaleturquoise	general	4.82	c1_10001	7	45239915	A	T	5.23	NA
MEpaleturquoise	additive	4.82	c2_38667	7	44416107	A	G	9.63	0.04
MEpaleturquoise	additive	4.82	c2_44095	7	44516464	A	G	10.85	0.05
MEpaleturquoise	additive	4.82	c1_12976	7	44649580	C	T	5.08	0.03
MEpaleturquoise	additive	4.82	c2_44120	7	44687759	A	G	14.15	-0.05
MEpaleturquoise	additive	4.82	c2_33495	7	45145932	C	T	6.93	-0.03
MEpaleturquoise	additive	4.82	c1_10001	7	45239915	A	T	6.57	-0.03
MEpaleturquoise	1-dom-alt	4.52	c2_38667	7	44416107	A	G	5.21	0.07
MEpaleturquoise	2-dom-alt	4.65	c2_38667	7	44416107	A	G	5.17	0.05
MEpaleturquoise	2-dom-alt	4.65	c2_44095	7	44516464	A	G	7.37	0.06
MEpaleturquoise	2-dom-ref	4.66	c2_44120	7	44687759	A	G	10.74	-0.07
MEpaleturquoise	2-dom-ref	4.66	c1_10001	7	45239915	A	T	4.84	-0.06
MEplum1	1-dom-ref	4.55	c1_13385	7	46943587	C	T	4.79	0.05
MEplum2	1-dom-ref	4.55	c1_15292	5	8795719	A	G	5.15	0.07
MEplum2	2-dom-alt	4.65	c2_45517	5	7332437	A	G	4.72	-0.06
MEred	general	4.82	c2_28633	8	48669299	A	G	5.34	NA
MEred	2-dom-alt	4.65	c2_5900	7	21367162	A	T	4.88	-0.09
MEsienna3	general	4.82	c1_13483	7	44876283	A	G	6.02	NA
MEsienna3	additive	4.82	c1_13483	7	44876283	A	G	6.7	-0.05
MEsienna3	1-dom-ref	4.55	c1_13483	7	44876283	A	G	5.41	-0.05
MEtan	2-dom-alt	4.65	c2_56971	6	4701224	A	G	4.98	-0.08
MEthistle1	general	4.82	c2_32677	8	1237709	C	T	5.16	NA
MEthistle1	general	4.82	c2_32710	8	1396675	A	G	16	NA
MEthistle1	additive	4.82	c1_9776	8	1031440	A	G	5.77	0.03
MEthistle1	additive	4.82	c1_9777	8	1031548	A	G	5.51	-0.03
MEthistle1	additive	4.82	c2_32677	8	1237709	C	T	6.64	-0.04
MEthistle1	additive	4.82	c2_32710	8	1396675	A	G	16.59	-0.05
MEthistle1	1-dom-ref	4.55	c1_9776	8	1031440	A	G	4.57	0.05
MEthistle1	1-dom-ref	4.55	c2_32710	8	1396675	A	G	13.73	-0.09
MEthistle1	2-dom-ref	4.66	c2_32710	8	1396675	A	G	9.71	-0.07
MEviolet	general	4.82	c2_20124	3	48747525	C	T	5.16	NA
MEviolet	general	4.82	c2_20176	3	48939821	A	G	6.49	NA
MEviolet	general	4.82	c2_58296	3	50294881	A	G	24.14	NA
MEviolet	general	4.82	c2_1616	3	50350319	C	T	8.83	NA
MEviolet	general	4.82	c2_1579	3	50455611	G	T	9.6	NA
MEviolet	additive	4.82	c2_20124	3	48747525	C	T	5.95	0.04
MEviolet	additive	4.82	c2_20176	3	48939821	A	G	7.19	0.04
MEviolet	additive	4.82	c2_58296	3	50294881	A	G	20.04	-0.05
MEviolet	additive	4.82	c2_1616	3	50350319	C	T	7.03	-0.03
MEviolet	additive	4.82	c2_1579	3	50455611	G	T	8.15	-0.03
MEviolet	1-dom-alt	4.52	c2_20124	3	48747525	C	T	5.09	0.05
MEviolet	1-dom-alt	4.52	c2_20176	3	48939821	A	G	6.56	0.05
MEviolet	1-dom-ref	4.55	c2_58296	3	50294881	A	G	19.63	-0.11
MEviolet	1-dom-ref	4.55	c2_1616	3	50350319	C	T	8.89	-0.08
MEviolet	1-dom-ref	4.55	c2_1579	3	50455611	G	T	8.61	-0.1
MEviolet	2-dom-ref	4.66	c2_58296	3	50294881	A	G	12.24	-0.08
MEviolet	2-dom-ref	4.66	c2_1616	3	50350319	C	T	5.03	-0.05
MEviolet	2-dom-ref	4.66	c2_1579	3	50455611	G	T	5.18	-0.05
MEwhite	2-dom-alt	4.65	c2_5900	7	21367162	A	T	4.69	-0.08
