# Supplementary material for: Applying network and genetic analysis to the potato metabolome
Source: Front Plant Sci. 2023 Apr 19;14:1108351. doi: 10.3389/fpls.2023.1108351 (PMC10154602; doi:10.3389/fpls.2023.1108351)
Supplement: Supplementary file 5 [file DataSheet_5.csv]

Supplemental Table 5: The Module membership for all of the resBLUP features, and Gene Trait significance for all of the resBLUP features
	MMlightsteelblue1	MMpaleturquoise	MMlightcyan1	MMbrown4	MMpink	MMdarkturquoise	MMsienna3	MMmagenta	MMthistle1	MMthistle2	MMsaddlebrown	MMred	MMbisque4	MMwhite	MMblack	MMdarkorange	MMdarkmagenta	MMdarkslateblue	MMroyalblue	MMmediumpurple3	MMmidnightblue	MMblue	MMviolet	MMcyan	MMgreenyellow	MMfloralwhite	MMivory	MMorangered4	MMdarkolivegreen	MMplum1	MMdarkgrey	MMlightyellow	MMplum2	MMskyblue3	MMyellow	MMyellowgreen	MMdarkgreen	MMdarkred	MMlightgreen	MMturquoise	MMdarkorange2	MMtan	MMbrown	MMsalmon	MMgrey	GS.total_yield	GS.chip_color	GS.tuber_eye_depth	GS.tuber_shape
resC1	0.138793089	0.231050831	0.252934514	0.158754337	0.012602035	0.258935965	0.201278068	0.374627802	0.311152492	0.331525891	0.078637116	0.517419547	0.426686188	0.498403576	0.886934632	0.555625281	0.068493634	-0.114751816	0.115829493	-0.197622861	0.114692034	0.03189603	-0.04088542	-0.160882202	-0.09343687	0.039647604	0.026542932	-0.138678205	-0.007471618	0.029967428	-0.102311949	-0.229334119	0.010815297	-0.196718471	-0.177118917	-0.221188878	-0.053817279	-0.053524448	0.127926954	-0.139961734	-0.138932708	0.335466428	-0.32240747	-0.307471865	0.28610781	-0.016759641	-0.158437654	-0.132564518	0.03730852
resC2	0.148800766	0.274978615	0.238626413	0.095175654	0.041486671	0.291761563	0.269640559	0.427344486	0.339206616	0.331521674	0.143785793	0.585819576	0.440860998	0.472985361	0.891439839	0.6092653	0.11330446	-0.109474422	0.135578545	-0.167422136	0.110443569	0.051612328	0.013407844	-0.213973292	-0.078047824	0.027003842	0.021484246	-0.211467095	0.039425798	0.049472506	-0.073018351	-0.256701453	-0.012566308	-0.190428759	-0.188830948	-0.328029357	-0.133420731	-0.092806167	0.027941439	-0.235751038	-0.082422797	0.397524813	-0.258547932	-0.294378578	0.277658971	-0.026490175	-0.142702292	-0.116898143	0.056243652
resC3	0.10218945	0.037385465	0.066453598	0.20311967	-0.034170951	0.040003555	0.068395877	0.436788759	0.160817134	0.0842825	0.009994951	0.138798755	-0.14238557	-0.047467331	-0.005219608	-0.483898519	0.07030938	-0.054200795	0.27155788	0.394076944	0.582809506	0.97055227	0.647855199	-0.089050918	-0.104514139	-0.07953199	-0.060985955	-0.09219785	-0.131064758	0.068948986	0.055657045	-0.073188959	-0.039403816	0.069644681	-0.050256013	-0.103075501	-0.095383941	0.046804199	-0.020211925	-0.190961735	-0.017163138	-0.195468754	-0.246846946	-0.230775819	0.177401477	-0.054791492	-0.124707989	-0.044228664	-0.053377343
resC4	-0.043879297	-0.050948501	-0.003745987	0.138383985	-0.047654999	-0.163217962	-0.214004443	-0.07131082	-0.140155038	-0.023049618	-0.283380312	-0.300211841	-0.133039562	-0.272112535	-0.133377226	-0.168249113	-0.214621043	-0.361025929	-0.066221637	-0.081467994	-0.109287714	-0.066151756	-0.212917725	-0.080671438	-0.209601428	-0.150494602	-0.147743929	-0.093011529	-0.297628046	-0.225985754	-0.00234693	-0.101732909	-0.19342592	-0.153333084	-0.16325172	0.24795551	0.920568002	0.247807508	0.501943329	0.735923735	-0.092195213	-0.160695476	-0.089286152	0.287701394	0.021618292	-0.129670995	0.034356323	0.070384509	-0.050692543
resC5	-0.069920076	0.081137242	0.063966874	0.360083593	0.004628666	0.062908997	0.169244797	0.11207015	0.025718834	0.120382031	-0.045238952	0.029334464	0.202291653	0.025648264	0.139838791	-0.075409535	0.070777676	0.003087123	-0.079193039	0.107222517	0.245742563	0.177113468	-0.011738388	-0.157858415	-0.283087395	0.030516201	-0.015582348	-0.169400999	-0.262215084	-0.208500475	-0.002007348	0.052197031	-0.091744955	-0.111111828	-0.180600715	0.092595256	0.33252949	0.380377537	0.865014143	0.388324871	-0.117108146	0.135641041	0.001444356	0.279904652	0.314136122	-0.084952839	0.03760286	-0.097358272	-0.030735823
resC6	-0.042626463	-0.055090201	-0.108171808	-0.326902748	0.125890011	-0.168014719	-0.071664946	-0.079786382	-0.175907371	0.012778932	0.054047408	-0.031027181	0.051252209	-0.122056567	-0.263880461	0.129823505	-0.158921524	-0.026823707	-0.264549854	0.000771885	-0.403134585	-0.248608917	-0.152817355	0.247254638	0.417496908	-0.005850344	0.044391101	-0.097255238	0.004153903	-0.130035718	0.04522531	-0.115577857	0.014987498	-0.096271534	-0.115243376	-0.155887375	-0.042713124	-0.18424134	-0.057768472	-0.063589156	0.129827868	0.584531648	0.899228566	0.653851203	-0.04047151	0.089328883	0.404396751	0.195153896	-0.000106903
resC7	0.21763084	0.120085379	0.278730737	0.17490577	0.046357426	0.191954144	0.214064634	0.903542682	0.289370167	0.064307265	0.208011319	0.469807503	0.074675425	0.071402702	0.264236423	0.04291895	0.122157592	-0.137283692	0.286562715	0.306090441	0.221907337	0.455141399	0.340632158	-0.14850724	-0.032828629	-0.039480878	-0.03306646	-0.230218258	-0.070053653	0.028357064	0.035359096	-0.12733893	-0.144574209	-0.085743502	-0.185062875	-0.268554758	-0.076734451	0.023050876	0.011568234	-0.153379277	-0.018362783	0.147699556	-0.093800434	-0.110737616	0.155132046	-0.047694281	-0.102976676	0.046059372	-0.025177297
resC8	0.145562149	0.294570106	0.260113416	0.089332469	0.075749789	0.249626033	0.270604324	0.434043064	0.328962741	0.352981188	0.153220188	0.61033974	0.478452273	0.482683127	0.863061376	0.612304183	0.111593035	-0.092742857	0.016358868	-0.142777528	0.051285859	0.027681289	-0.047847385	-0.269486118	-0.090481321	0.073029342	0.05748438	-0.263197219	-0.00293364	-0.001165443	-0.090500319	-0.298009869	-0.048713608	-0.262403121	-0.263932667	-0.355633126	-0.10469434	-0.03854377	0.124109383	-0.129407205	-0.128372604	0.495292055	-0.153181779	-0.135859142	0.309117414	-0.052658843	-0.092203839	-0.093890436	0.05392213
resC9	-0.080805764	-0.177260704	-0.124735418	-0.241986874	-0.207385481	-0.038747731	0.010633865	-0.210873695	-0.028869796	-0.291256865	-0.256195281	-0.2476832	-0.229740639	-0.084413933	-0.1986744	-0.146316335	-0.008874666	-0.040087618	-0.114146202	-0.024531072	0.003300391	-0.084998505	-0.062490442	-0.276841745	-0.273575068	-0.171626247	-0.106652352	0.006688647	0.071819181	0.107029559	0.141043551	0.317223384	0.347463369	0.576478375	0.911082777	0.708763435	-0.14040298	-0.05530736	-0.213265285	-0.236376531	-0.054081311	-0.15648672	-0.180255631	-0.051392072	-0.311012002	0.23187747	-0.108007396	-0.03628371	0.062202985
resC10	-0.000889356	-0.101593381	0.020163002	0.107411069	-0.019894773	-0.166626002	-0.156259848	0.001030783	0.04418246	0.049520822	0.119749184	0.006502491	-0.04085757	-0.073268908	-0.151285668	0.038615009	0.056457518	0.00995044	-0.025180853	0.111303271	-0.044799522	-0.101048596	0.006203507	0.92378474	0.582651318	-0.059674873	0.011194489	0.173736307	-0.070648984	0.005024524	0.008437259	-0.079204513	-0.10471443	-0.184752424	-0.290648885	-0.195567367	-0.009074575	-0.202643043	-0.005451627	-0.085847855	-0.021284444	-0.214544722	0.181476129	-0.17814873	0.174792673	-0.051957761	0.009671634	0.098520931	-0.130301701
resC11	0.23296728	0.110334215	0.318041087	0.229412948	-0.023751677	0.200396757	0.175988694	0.932412032	0.330306377	0.109552614	0.204703467	0.499291476	0.0871101	0.171699936	0.32103105	0.003717982	0.112678612	-0.138722509	0.329020089	0.334134643	0.293567195	0.508574417	0.365135878	-0.058313718	0.010728816	-0.028535277	-0.031272157	-0.130930114	-0.041713341	0.086597507	0.03375448	-0.060754352	-0.081856122	-0.014827885	-0.11086158	-0.187630189	-0.127467806	-0.026651403	-0.006461072	-0.272930339	-0.028806569	0.058519943	-0.220757851	-0.287505703	0.208499699	-0.030984233	-0.184191702	0.021667445	-0.054278811
resC12	0.132805016	0.036170568	0.179011513	0.278311888	0.029553844	0.044132425	0.068734389	0.59794424	0.141142357	-0.003380888	-0.013878007	0.218263013	0.044835701	-0.072704189	0.066082527	-0.061959857	0.145498412	0.00108408	0.218009009	0.147197686	0.09067244	0.320451824	0.139971624	-0.154478688	-0.177891314	-0.073653565	-0.141782708	-0.26050789	-0.283475194	-0.20047134	0.04053244	-0.162524822	-0.189804917	-0.193912074	-0.333771476	-0.090238841	0.245931011	0.349533177	0.395358271	0.464680968	-0.097940699	-0.047533032	-0.141191959	0.138146503	0.119037559	-0.168942335	-0.071242453	-0.034912558	-0.033776539
resC13	0.014075525	-0.0935617	-0.189986843	-0.124698121	-0.016528144	-0.067096006	-0.060781421	-0.097905956	-0.271026059	-0.162259332	0.066935671	-0.112594216	-0.001776943	-0.157855158	-0.167174773	0.037467589	-0.028299015	0.030396983	0.138246916	-0.008612767	-0.113140048	-0.08997427	0.086379301	-0.02788446	-0.035936922	-0.00198619	0.065879238	0.089639256	0.153750152	-0.087604546	-0.035203209	0.014080896	0.032659216	0.085774251	-0.006710066	0.00243826	0.007123263	-0.001127423	-0.072441714	-0.028685466	0.952111416	0.007930415	0.099693504	0.092224629	-0.280641635	0.128663746	0.072134462	0.088371336	0.032298369
resC14	0.216797281	0.186752083	0.397772553	0.287737346	0.236736044	0.188767445	0.295520201	0.588324468	0.258392715	0.221274082	0.208686409	0.503519421	0.246122357	0.204023789	0.437070153	-0.055035608	0.132907211	-0.141853743	0.195587275	0.171021514	0.465630671	0.731091913	0.438275375	-0.311116955	-0.097879009	0.106484287	0.076501046	-0.261817025	-0.092723295	0.034394446	0.025409978	-0.236226402	-0.139130462	-0.038569293	-0.235830661	-0.364038996	-0.068345713	0.044853021	0.049843361	-0.190821848	-0.094305215	0.152697674	-0.21302775	-0.214261381	0.307734983	-0.075977843	-0.108467869	-0.084971649	-0.020842305
resC15	0.002490214	-0.098321118	0.148890258	0.157888125	0.104880704	0.133364103	0.026045038	0.341772421	0.128172827	0.125177077	0.144347499	0.259157159	0.158020907	0.121187043	0.235127976	0.044226406	0.080197119	0.031119557	0.950869155	0.041582752	0.250338694	0.285849762	0.381623912	-0.020448082	0.048146819	0.058698704	0.016415753	0.033396672	0.034013258	0.134191765	0.136652309	0.032576475	-0.103807361	-0.010063334	-0.091730128	-0.15905282	-0.177315196	-0.020324221	-0.124641786	-0.236534238	0.151802852	-0.05996488	-0.199629396	-0.306185485	0.088191541	0.05521286	-0.189011266	0.029196181	0.027830201
resC16	0.023517517	-0.076301513	-0.196005149	-0.126033217	-0.022369249	-0.057053329	-0.07106969	-0.121659437	-0.244040601	-0.13595832	0.057342498	-0.100554075	0.019855696	-0.120088913	-0.127238772	0.094117148	-0.011262658	0.036572378	0.124172683	-0.04029721	-0.136747727	-0.130742138	0.063560897	-0.014808165	-0.01492222	-0.013903147	0.042467274	0.070606921	0.14511887	-0.101846188	-0.021384142	-0.006745741	0.025742858	0.07574555	-0.036837565	-0.01844707	0.002085286	-0.012219134	-0.058358946	-0.029734388	0.954968337	0.030360392	0.108813587	0.082967352	-0.248787275	0.104601061	0.067787318	0.08790363	0.029764062
resC17	0.046426304	0.006379443	-0.041242192	0.010231443	-0.016725196	-0.017820012	0.087417381	0.306316911	0.009986989	-0.036807667	-0.063974554	0.017088109	-0.143306697	-0.13904996	-0.186008164	-0.471329956	-0.063739888	-0.047385434	0.11202083	0.315925574	0.378195676	0.821811042	0.53139812	-0.157181802	-0.199880026	-0.08555567	-0.066767123	-0.153537477	-0.144116424	-0.00221296	0.044353789	-0.036473785	-0.024964122	0.027889523	-0.038250772	-0.060700522	-0.049304573	0.084892497	0.073612805	-0.042837918	0.024102641	0.162962275	0.213259079	0.290714057	0.023543326	0.011105111	0.115528689	0.028317748	-0.020186493
resC18	-0.121660472	-0.066106711	0.000405636	0.367265758	0.025290937	-0.044332801	0.031612912	-0.014033587	-0.035024582	-0.006871119	-0.158126737	-0.120479397	0.133525864	-0.049971703	-0.047401811	-0.136021353	0.181289864	0.136696545	-0.026313844	0.014282332	0.085447248	0.067677812	-0.063492439	-0.048589452	-0.224000593	-0.059731735	-0.084809492	-0.170027062	-0.328221045	-0.320897883	-0.028124874	0.02174953	-0.073376962	-0.152479444	-0.257335078	0.144461122	0.563842073	0.49571353	0.878917206	0.683009704	-0.122568968	-0.082026591	-0.047520635	0.325737357	0.212896302	-0.109586305	0.034698085	-0.057338333	-0.04710212
resC19	0.045827446	0.042257682	-0.011222064	-0.066849231	0.002864067	0.129627336	0.119746253	-0.021945966	0.080028918	0.122668542	0.166186488	0.257997712	0.308424793	0.204640443	0.444146012	0.895848613	0.126800523	0.029020291	-0.007481175	-0.293164968	-0.35853368	-0.406083439	-0.298953432	0.065518982	0.055644686	0.05766958	-0.003046186	-0.039061591	0.097326611	-0.035822362	-0.165442516	-0.151017171	0.003528662	-0.213074711	-0.147169902	-0.149901634	-0.052258841	-0.020872694	0.011554089	-0.013302687	0.119704602	0.24983742	-0.007839261	-0.041004877	-0.02562622	-0.045999825	-0.026033241	-0.000960843	0.082527905
resC20	0.048166401	0.044186007	-0.012679643	-0.065266054	0.017549299	0.14601068	0.149075059	-0.021290986	0.086375943	0.113077287	0.172958388	0.259627374	0.300996517	0.202176254	0.439006553	0.888139739	0.151420094	0.036275384	-0.003088483	-0.282508507	-0.336654014	-0.385026465	-0.270232029	0.044570561	0.038517397	0.067883856	0.009164829	-0.04544318	0.115447812	-0.020427425	-0.152697878	-0.143089652	0.010636393	-0.199974699	-0.12465708	-0.145522559	-0.069393105	-0.013549337	0.004015145	-0.038426528	0.140161775	0.25930038	-0.001281204	-0.033108886	-0.036031082	-0.022971979	-0.02560517	-0.004476871	0.098919457
resC21	0.115886883	0.041380506	0.102821478	0.233376607	-0.034022129	0.053535051	0.105531223	0.456104553	0.158185613	0.061273753	-0.001876244	0.149306288	-0.099955007	-0.053890666	0.013665455	-0.468727157	0.071856217	-0.071140419	0.263214299	0.35571031	0.557538714	0.976444683	0.620957733	-0.125995467	-0.156400256	-0.116938914	-0.097282484	-0.144048357	-0.186862506	0.040763871	0.054387212	-0.095750964	-0.059823038	0.075026513	-0.070667318	-0.079751409	-0.029857132	0.109565385	0.056810637	-0.102069836	-0.014586496	-0.20305745	-0.278919657	-0.19640831	0.197327911	-0.046012611	-0.14031825	-0.055857892	-0.063580633
resC22	-0.020010309	-0.016200879	-0.229794264	0.004761553	-0.096591042	-0.014473869	0.045483798	-0.066010971	0.087943483	-0.235542066	0.097327932	-0.061563423	-0.137964165	-0.007211412	-0.147289262	-0.05339647	0.063878689	0.085864781	0.120428025	0.054108802	-0.036379085	-0.087023687	0.04892538	0.010342751	-0.131944913	-0.071196614	-0.045287673	0.243867702	0.343233655	0.320635888	-0.063792515	0.894090021	0.190054022	0.245549698	0.329460419	0.154049398	-0.32597615	-0.093633832	-0.203578083	-0.314626656	-0.031266418	-0.024917348	0.002146869	-0.114311602	-0.243848066	0.159377368	-0.103983636	-0.049743035	0.13445469
resC23	0.015044529	-0.120316203	0.150752558	0.191331323	0.150083891	0.115325675	0.027448662	0.319179609	0.066976015	0.03615405	0.11500079	0.175972514	0.06103222	0.003791208	0.1724006	-0.003202134	0.114104912	0.041453355	0.947728028	0.063246988	0.259874918	0.287088278	0.4087531	0.005692451	0.011313054	0.038708364	0.032679233	0.029369867	-0.010083679	0.091698701	0.131431341	0.053675725	-0.106608545	0.003793925	-0.069924776	-0.108687057	-0.157346512	0.037192321	-0.113284096	-0.181296643	0.169073877	-0.070849552	-0.161811122	-0.241291614	0.00957606	0.088072652	-0.175919677	0.030984445	0.003317148
resC24	0.025339864	0.020789684	0.049932806	0.229100411	-0.046836748	-0.078862183	0.048894742	-0.08886552	0.033422107	0.021058935	-0.148503518	-0.095485808	0.066272785	0.024654835	0.014319152	-0.067593362	0.055964221	0.130536186	-0.020001995	-0.120218014	0.012911857	-0.0264751	-0.184254544	-0.219620049	-0.330980852	-0.052555482	-0.033375205	-0.187607419	-0.287749389	-0.274670722	-0.116766641	0.038316939	-0.029291985	-0.125558636	-0.144905062	0.250642919	0.407373154	0.517664624	0.668454315	0.753647514	-0.039653479	-0.178494737	-0.276969306	0.191790996	0.020811095	-0.081183569	-0.039554966	-0.118457637	-0.00505338
resC25	-0.096928862	0.002945713	-0.210888364	-0.296148694	-0.053976987	-0.083856439	0.052902669	-0.117608312	-0.246096475	-0.187426977	-0.143586556	-0.210793008	-0.021878997	-0.130256359	-0.282942649	-0.037831287	-0.198272702	-0.062535668	-0.264774171	-0.046957568	-0.259404724	-0.15949219	-0.154787749	-0.197481089	-0.235687821	0.004449251	-0.020547942	-0.054328199	0.036121656	-0.102755111	0.044720505	0.099655128	0.080608207	-0.051604896	0.032408452	0.096973073	0.109981018	0.103140808	0.192674416	0.220209549	0.075807753	0.625626532	0.743122192	0.873161426	-0.270097535	0.081884034	0.368328421	0.139645883	0.065168688
resC26	0.071245606	0.193198764	-0.004550144	-0.288839627	0.075584797	0.146420987	0.205584574	0.20071403	0.049769285	0.071403873	0.072972541	0.336408681	0.28324952	0.247098936	0.374802602	0.494198665	-0.133493768	-0.091020467	-0.138054295	-0.172234385	-0.216476712	-0.145594324	-0.102050862	-0.203855917	-0.077509572	0.115512818	0.100525469	-0.142110472	0.162748839	0.021509503	-0.042942275	-0.083013682	0.03959028	-0.167571206	-0.087225542	-0.325576379	-0.251074415	-0.210782686	-0.122398993	-0.31500283	0.056634514	0.963905936	0.635002699	0.464517248	-0.06314755	0.103124508	0.303540617	0.070066918	0.1202728
resC27	0.101233435	0.248334879	0.169152366	0.133264886	0.236786158	0.304680843	0.215213082	0.129191769	0.15046257	0.473660329	0.163161039	0.339970717	0.371115454	0.348447748	0.915789852	0.48775031	0.054122264	-0.090871272	0.137268859	-0.18747841	0.286050922	0.021668149	0.006622312	-0.24025236	0.023628414	0.156302792	0.087870898	-0.172247697	0.137953985	0.081302648	-0.020009034	-0.211601767	-0.016405813	-0.147451293	-0.192192391	-0.342009432	-0.133451971	-0.051065585	0.014578716	-0.229100295	-0.063585191	0.354136544	-0.246814274	-0.307625887	0.30049111	-0.027184891	-0.11826203	-0.189826688	0.076452708
resC28	-0.03627017	-0.042994393	-0.265644694	-0.002380033	-0.173479937	-0.139851901	0.025804367	-0.136734365	-0.02749756	-0.252106257	-0.024439033	-0.236414039	-0.159775944	-0.209203201	-0.244847103	-0.16379524	0.008667407	0.027007167	0.004699376	0.038461377	-0.12962163	-0.126507459	-0.096409613	-0.030123423	-0.162596388	-0.213355461	-0.081923767	0.051231755	0.135090157	0.203805308	-0.033805173	0.873103427	0.137345929	0.258764562	0.337484629	0.34993658	0.067230626	0.023464455	0.076706305	0.075083577	-0.021886982	-0.083619651	0.008429765	0.107689981	-0.149746068	0.163352066	-0.027222855	-0.04102188	0.105885873
resC29	-0.004890192	-0.169652309	0.126474014	0.224883512	0.078194219	0.027773991	-0.085590934	0.269279611	0.000244938	0.02309994	0.004141437	0.057950602	0.006016281	-0.063492382	0.102134147	-0.094432551	0.045816766	-0.02715915	0.936384357	0.027637112	0.217620934	0.263509312	0.327922657	0.029888005	-0.026821015	-0.019111224	-0.00992416	0.022544714	-0.107732414	0.031370714	0.144206094	0.049273508	-0.138127578	-0.01660653	-0.102893311	-0.008557314	0.158053891	0.065921052	0.037701886	0.034721004	0.133431384	-0.153940443	-0.201730879	-0.179636849	0.023039731	0.047560955	-0.160137809	0.05716239	-0.008618597
resC30	0.037659559	0.085421499	0.04189816	0.305463605	0.068134158	0.101579706	0.075644295	0.231605208	0.096360208	0.124211209	-0.0692139	-0.00504292	-0.161432504	-0.082342648	0.056791303	-0.51549752	0.107860805	-0.058543205	0.238556443	0.48411722	0.898290894	0.725758753	0.468895639	-0.082979793	-0.127410559	0.049640002	0.032519945	-0.027860888	-0.057083825	0.066775101	0.035074623	-0.044227186	-0.048240666	0.046654877	-0.018067016	-0.034150258	-0.028216829	0.104794495	0.083234122	-0.099596642	-0.11156013	-0.249173592	-0.313482949	-0.267869013	0.291681766	-0.1025944	-0.15055386	-0.137118046	-0.055065301
resC31	0.065675926	0.143933462	0.007273901	-0.063734739	0.000518656	0.072435146	0.133518916	-0.001999211	0.069748717	0.130853569	0.221004566	0.325951111	0.365403379	0.200484975	0.409581023	0.884133549	0.099114156	0.075854226	-0.070332978	-0.317230028	-0.430615179	-0.462029719	-0.399099953	0.031232758	0.064310621	0.027370651	-0.041094161	-0.053249691	0.048627656	-0.115979069	-0.180977275	-0.147102369	-0.062452903	-0.252254504	-0.210584873	-0.203726141	-0.05021866	0.028240815	0.078011201	0.073594704	0.041322219	0.265551323	0.03553019	0.032599634	0.030918705	-0.099266115	-0.01465958	-0.02104885	0.034706993
resC32	0.255823347	0.931373242	0.100189208	0.01208031	0.008509765	-0.094241801	-0.030517811	0.140360893	0.210823504	0.13584244	-0.027888167	0.208192914	-0.01472325	0.049604485	0.298513701	0.159446761	-0.019127958	-0.009280797	-0.073057473	0.037173171	0.110023858	0.076847139	0.014455221	-0.182924093	-0.100069944	0.036171915	0.026424375	-0.101613339	-0.04289973	-0.073563495	-0.1581316	-0.016704981	-0.054207204	-0.087404889	-0.151433566	-0.223932224	-0.101960573	0.073877428	0.063727934	-0.021143636	-0.07699324	0.109894562	-0.148884097	-0.098746728	0.192227251	-0.199907765	-0.081657219	-0.090998888	-0.046778937
resC33	0.221010758	0.928725845	0.025240291	-0.053664551	-0.023064853	-0.131754758	-0.05792476	0.102740535	0.130160586	0.091278692	-0.037392414	0.148870054	-0.0348687	0.001525094	0.225426461	0.140338817	-0.031132802	-0.00972717	-0.126998877	0.060724201	0.069510917	0.037859091	0.000751506	-0.137189581	-0.061062475	0.003879069	0.044247386	-0.067801656	-0.006589419	-0.04221819	-0.179951459	0.015769554	-0.011886187	-0.062596064	-0.116206899	-0.228178379	-0.09607709	0.005496717	0.027610647	-0.040052901	-0.070553068	0.125534782	-0.080535053	-0.062474932	0.157033317	-0.173714092	-0.030126788	-0.057907453	-0.046874719
resC34	-0.065857216	-0.171445863	-0.13157175	-0.299897059	-0.208576194	-0.094533157	-0.026815863	-0.210216346	-0.004438176	-0.339322263	-0.223675325	-0.217189486	-0.159514748	-0.055853813	-0.250442638	-0.171410563	-0.087557301	0.019495951	-0.064691182	-0.049148358	-0.10987671	-0.140865507	-0.12187868	-0.297987519	-0.266646323	-0.147073616	-0.135649181	-0.03557317	0.165264698	0.11333878	0.202131158	0.29262618	0.296347307	0.512885451	0.860235047	0.631483639	-0.095782271	-0.099916768	-0.296381613	-0.07626189	-0.059154118	-0.185141646	-0.172573921	-0.035266667	-0.326415998	0.179411123	-0.065402262	0.05017812	0.096788878
resC35	-0.00871998	-0.033329554	0.062979247	0.202580372	0.402648298	-0.165511872	-0.083312601	-0.20459241	-0.144367751	-0.055932683	-0.167431537	-0.2499126	-0.052899009	-0.24144541	-0.119252032	-0.084951321	-0.012111599	0.071374903	-0.035685922	-0.158785555	-0.084915271	-0.182579283	-0.208411109	-0.07883774	-0.138366013	0.059564173	-0.034222441	-0.138016931	-0.314382444	-0.292367342	-0.107310246	-0.056531767	-0.11705031	-0.25050182	-0.299554891	0.129335963	0.533782943	0.413099046	0.524599562	0.821553745	-0.089819987	-0.071001585	0.043630631	0.429210647	-0.013763626	-0.104614611	0.065528795	-0.037764592	-0.041410351
resC36	-0.108606247	-0.028035328	-0.009319882	0.235496983	-0.02236354	-0.080948025	0.018536604	-0.146503935	-0.118392526	-0.129603401	-0.213560507	-0.236530713	0.048698381	-0.127602391	-0.144971944	-0.144624846	0.008619125	0.221475478	-0.062103926	-0.014870478	0.020392028	-0.046647228	-0.151353834	-0.122465478	-0.360999537	0.011300269	-0.081985224	-0.16476146	-0.384221851	-0.323331811	-0.057073977	0.017963361	-0.141274032	-0.221098938	-0.258649165	0.193106899	0.323954194	0.524285148	0.78188806	0.804146905	-0.12716386	-0.015324981	0.039680765	0.464388985	0.080287072	-0.090551507	0.115776803	-0.065771361	-0.045713478
resC37	-0.120470096	-0.026047073	0.002493173	0.225145994	0.060926069	-0.102737794	0.036586735	-0.147286394	-0.171462772	-0.183540304	-0.250167396	-0.277433622	-0.043393456	-0.259255189	-0.104328304	-0.138419026	-0.07789593	0.01264604	-0.049667974	-0.088490336	0.020222552	-0.057028721	-0.15434346	-0.233924695	-0.486954891	-0.015047605	-0.181577947	-0.159215817	-0.260657075	-0.234607648	-0.057057295	0.051781972	-0.059982309	-0.112169152	-0.019570471	0.402613521	0.518617251	0.415459727	0.633079516	0.790242348	-0.117856986	-0.041038677	-0.062478695	0.487280937	-0.071743161	-0.005498113	0.015106953	-0.128161637	0.003417573
resC38	-0.224980128	-0.045310665	0.262134125	0.13470349	0.091260792	0.09078205	0.184110164	0.151211685	-0.118660709	0.144607213	0.270173332	0.490941997	0.93037175	0.560063522	0.327122643	0.256703804	0.180563556	0.091178064	0.171571621	-0.108885589	-0.033470418	0.048463025	-0.00135734	-0.096147915	-0.040320187	0.213456908	0.156606369	-0.121282964	-0.001202132	-0.042111643	0.016279036	-0.180564974	0.050245091	-0.114389998	-0.193096456	-0.169282156	-0.075673896	0.020349991	0.197872656	0.00508615	0.063357097	0.247150622	0.003382715	0.014362934	0.209797465	-0.050314583	0.038042095	0.002398246	-0.0486622
resC39	-0.0157987	-0.042518841	-0.164028508	-0.316816406	0.042492311	-0.152505082	-0.03303071	-0.128715995	-0.177554867	-0.145068754	0.01532058	-0.083578358	-0.031819351	-0.124130088	-0.350270396	0.063906262	-0.164549612	0.026160875	-0.249053598	-0.015129978	-0.34172845	-0.236070729	-0.105819013	0.411041125	0.244165563	0.043001775	0.050246373	0.016202122	0.044084806	-0.036426915	0.007193303	0.040965006	-0.029086739	-0.156902957	-0.143721255	-0.20586206	-0.138094967	-0.163680751	-0.086409023	-0.088606652	0.098870581	0.547395901	0.913287534	0.64088792	-0.146987134	0.094563295	0.377123238	0.175627382	0.001187418
resC40	-0.002969051	-0.172517996	0.11812614	0.204820511	0.114985269	0.064111148	-0.071784297	0.279393968	0.027123339	0.023371085	0.060873377	0.114713704	0.014294253	-0.029558343	0.105891654	-0.066253826	0.104473466	0.040351156	0.959671402	0.05866546	0.239579622	0.264342612	0.376831246	0.050102804	0.027673575	0.011118742	0.004707556	0.061401459	-0.042867445	0.080868395	0.138741783	0.069062409	-0.122817634	0.001797425	-0.084407012	-0.07597084	-0.067770664	0.027007606	-0.102181232	-0.123515673	0.135622324	-0.144337961	-0.182870097	-0.250625412	0.01525841	0.052602719	-0.18182334	0.054646434	-0.013443937
resC41	-0.11625399	-0.056379539	-0.213555905	-0.216338647	0.026313359	-0.151032253	-0.01891909	-0.195210843	-0.247921925	-0.22783763	-0.214274957	-0.280431006	-0.031088376	-0.241046087	-0.317994751	-0.020330762	-0.135741846	0.061221134	-0.232355325	-0.123709367	-0.328376886	-0.235507604	-0.258124306	-0.179031517	-0.325745474	-0.002516198	-0.078483379	-0.177561577	-0.165985136	-0.241840108	0.014474421	0.082719857	0.027764101	-0.06104154	-0.01009889	0.252433289	0.274195808	0.323805974	0.436594243	0.599299221	0.056395515	0.412263445	0.561296869	0.938092779	-0.243887416	0.095049305	0.326386164	0.102133355	0.046601529
resC42	-0.137501783	-0.007034892	-0.111161044	-0.160644455	-0.017945042	-0.128374909	0.02624103	-0.124670606	-0.17492515	-0.272465651	-0.168832503	-0.221547907	-0.050830732	-0.214122096	-0.353662778	-0.010794082	-0.175934174	0.078821779	-0.18735765	-0.099536151	-0.350209544	-0.192240041	-0.224273501	-0.087583022	-0.320068095	0.01435103	-0.097327714	-0.121620383	-0.164767043	-0.257046628	-0.048739934	0.063814004	-0.012266848	-0.147241247	-0.056254005	0.190742656	0.17511287	0.218617848	0.339866791	0.459780084	0.029019484	0.466904898	0.620725537	0.887186272	-0.230218782	0.069857786	0.311807947	0.064365457	0.035267092
resC43	0.017781735	0.024972991	0.318191647	0.017059507	0.147691057	0.209519445	0.257868378	0.16453353	0.335868919	0.252426375	0.242882819	0.553540364	0.691309453	0.917737505	0.430787469	0.362635096	0.15649185	0.090352898	0.080229204	-0.211017792	-0.049369667	-0.056885272	-0.087988807	-0.092900181	0.0352905	0.239801317	0.101302927	-0.058632627	0.055618281	0.110380096	0.001395209	-0.154680801	0.111886083	-0.138931878	-0.072683094	-0.220958292	-0.240001307	-0.011203655	-0.02098657	-0.264700658	-0.073182597	0.249064898	-0.07473604	-0.187859216	0.209756574	0.094200694	-0.0852993	-0.00031517	-0.019143121
resC44	0.032286371	-0.034697399	0.871209942	0.277878901	0.240727612	0.240085249	0.232452661	0.25274124	0.177389052	0.092672205	0.156278479	0.196464776	0.10568279	0.124431639	0.133364221	-0.177993154	0.030043144	-0.132631968	0.161254093	0.06536866	0.305821754	0.398901197	0.27553073	-0.094162547	-0.031004524	0.006356902	0.066705589	-0.130063809	-0.182855311	-0.055499674	-0.041687188	-0.201331208	-0.136007757	-0.010566344	-0.047800471	-0.058081891	-0.004645803	0.095005069	0.051857025	-0.056234791	-0.134423695	-0.104805477	-0.187585174	-0.201592771	0.126484985	0.045214787	-0.130073727	-0.054065592	-0.103986082
resC45	0.11917522	0.101422047	0.169921197	0.278581542	0.004130672	0.060619496	0.158267944	0.471645599	0.154511574	0.078469993	-0.023737391	0.195411972	0.021978666	-0.010785427	0.105687317	-0.404550389	0.047778248	-0.115899548	0.211259867	0.244589545	0.491192387	0.927719724	0.518813045	-0.216380023	-0.206904775	-0.087913779	-0.103657078	-0.240591343	-0.252071096	-0.015290396	0.088309066	-0.155608546	-0.108538242	0.053246728	-0.156623416	-0.100563485	0.083023268	0.156520949	0.182011629	0.039195427	-0.093305827	-0.1194771	-0.273787509	-0.113383012	0.244182602	-0.068692995	-0.120241356	-0.086130966	-0.07842474
resC46	0.034863628	0.138522523	-0.053679728	-0.289388778	0.03870987	0.026599811	0.123086231	0.033407997	-0.110250432	0.006813966	-0.087726795	0.114756219	0.246716763	0.093601376	0.229616625	0.365898766	-0.217409672	-0.08453791	-0.241921832	-0.267861544	-0.329787648	-0.228241197	-0.26156392	-0.223279801	-0.175783921	0.064662341	0.069288529	-0.238894723	-0.030077601	-0.115388311	-0.030098202	-0.126868208	-0.002467584	-0.209045601	-0.139442689	-0.132270512	0.098918399	-0.033255307	0.175986083	0.141121681	0.044317646	0.898528259	0.656370892	0.729877797	-0.080725022	0.08251279	0.39414078	0.060417706	0.080917396
resC47	0.166902641	0.244808991	0.261018831	0.189495881	-0.009485785	0.214423238	0.206043759	0.335747122	0.250689216	0.337479746	0.130554958	0.47149004	0.436455196	0.442617352	0.832634414	0.529675445	0.098785414	-0.115557113	0.094763655	-0.214527898	0.06862601	0.020625082	-0.085561426	-0.133148147	-0.106317849	0.011477789	0.028999361	-0.196278782	-0.115662515	-0.019551866	-0.087680096	-0.266650145	-0.031701929	-0.228419374	-0.197838283	-0.151496163	0.103852352	0.021316247	0.261930823	0.040236919	-0.106258067	0.254653927	-0.351580679	-0.236976336	0.326761004	-0.052587339	-0.141756163	-0.105035472	0.003684909
resC48	0.019899069	0.071853552	-0.049252982	-0.157566864	0.079014106	-0.067714152	0.116059827	-0.067730218	0.059680141	0.053791935	0.143984996	0.019619341	0.043609463	0.103416629	0.027000146	0.036659293	0.013216162	-0.045305923	-0.050742511	0.041041834	-0.050251764	-0.09169497	-0.021758572	-0.012472301	0.150351114	0.2244207	0.148342661	0.231539317	0.437826465	0.389444478	-0.055446961	0.109752329	0.182304017	0.183186599	0.058646128	-0.137428295	-0.194440431	-0.168994021	-0.332534146	-0.36040327	0.10330293	0.115758121	0.118962512	-0.099126841	-0.024069681	0.082888028	0.042564139	-0.063634446	0.082734191
resC49	-0.007789683	-0.090804007	-0.080883879	-0.008617213	0.04802633	0.056157937	0.068497971	-0.064342853	-0.091940362	0.032821673	0.249214173	0.00500426	0.042215768	0.058115957	-0.063623116	0.028988991	-0.027380486	-0.046791814	0.050179807	-0.010773316	-0.054300107	-0.083110936	0.082673468	0.143740559	0.153844569	0.259374129	0.380791128	0.827012132	0.170549254	0.23568286	-0.0344614	-0.017039068	0.073898431	-0.088929796	-0.134652789	-0.138249625	-0.053314936	-0.134522486	-0.091467567	-0.140951254	0.167929135	-0.03117802	0.082100676	-0.074670204	-0.056154121	0.040763859	-0.025712868	0.117059948	0.019203632
resC50	-0.100626258	-0.09544487	-0.105411951	-0.171189978	0.091437386	-0.121107329	0.020424596	-0.213930383	-0.195077963	-0.224987007	-0.168602868	-0.236651211	-0.009264516	-0.236571272	-0.29174553	0.035159025	-0.194122651	0.022770865	-0.210453684	-0.164024558	-0.33889813	-0.269611516	-0.23414943	-0.109035127	-0.274519327	-0.013836761	-0.115839138	-0.166598721	-0.112267434	-0.214362308	0.003047786	0.057641347	-0.007547147	-0.127256151	-0.04017969	0.194430324	0.241552409	0.243176507	0.363154914	0.513629028	0.066488623	0.467490386	0.648363768	0.910042326	-0.261409259	0.090477282	0.322663275	0.074399645	0.053845117
resC51	0.012082297	-0.026454961	-0.032922226	-0.198453433	-0.157071673	-0.067869874	0.0080664	0.02822594	0.051009071	-0.13389909	-0.088220665	-0.053275194	-0.16355099	-0.063324971	-0.078730418	0.033027603	-0.07529105	-0.076073267	-0.066799786	-0.042197511	-0.143452574	-0.050611795	-0.118387505	-0.06736504	-0.056749552	-0.262339606	-0.136234791	-0.028744724	-0.030480043	0.021039572	0.092546825	0.03370504	0.056909511	0.291652865	0.55157489	0.294788012	0.00395646	-0.174291704	-0.195071212	-0.159147085	-0.095501941	-0.022305512	-0.033748264	-0.016736164	-0.057807109	0.17067469	0.004788121	0.161570262	-0.03818765
resC52	-0.139698057	-0.197998146	0.146096738	0.120276492	0.076889841	0.963893113	0.321348975	0.096391961	0.148004778	-0.026485314	0.055889557	0.061277334	0.073557972	0.10220554	0.232692201	0.125705813	0.132278642	-0.012503017	0.107263213	-0.04901816	0.192095451	0.057253294	0.166369236	-0.148143195	-0.150895931	0.107377363	0.01560192	0.075797161	0.184202217	0.162136509	-0.016311176	-0.048427601	0.073363372	0.017734816	-0.022686922	-0.07964751	-0.165658515	0.095190517	-0.073688057	-0.189220225	-0.022600362	0.041723163	-0.146594118	-0.153306492	-0.071633174	0.143946268	-0.117280263	0.008341326	0.057574704
resC53	0.076337397	0.001138046	0.101941736	0.130891353	-0.109705912	-0.009491607	-0.014734302	0.13309826	0.106314711	0.312214054	0.066040969	0.072647771	0.017816114	0.235266145	0.141234189	-0.229186997	0.051511565	-0.05351448	0.376451326	0.345280649	0.586825117	0.339552101	0.347808139	0.069371374	0.060263508	0.010905133	0.107811869	0.074576132	-0.009813891	0.119487942	0.118050937	0.005405495	-0.110879089	-0.045488352	-0.002072466	-0.046960588	-0.057735773	-0.076535896	0.056468397	-0.205404874	-0.038683028	-0.277252247	-0.342573108	-0.444471765	0.385188646	-0.024717887	-0.266232562	-0.068149308	0.003869933
resC54	0.080173664	0.16742988	0.286353798	0.271159211	0.265321619	0.294408749	0.19496558	0.159159052	0.150772711	0.474759831	0.139676442	0.203209623	0.245757983	0.190400516	0.767508246	0.34894258	0.092452288	-0.05687638	0.199814652	-0.130229634	0.33682388	0.065667477	0.014689063	-0.170985028	0.046182015	0.198978258	0.112090091	-0.189089471	-0.029019798	-0.097608661	-0.082360104	-0.205534721	-0.191957406	-0.209140772	-0.302012843	-0.258434494	0.004291583	0.097057126	0.18969346	-0.009347654	-0.101068415	0.09768441	-0.358144424	-0.36759993	0.386532133	-0.112418025	-0.180218301	-0.199923483	-0.002163723
resC55	-0.155094577	-0.204218736	-0.019352725	0.164364862	-0.059406773	-0.181492572	-0.116688394	-0.173236744	-0.099165977	-0.132007279	-0.283294306	-0.341425788	-0.054717362	-0.234044172	-0.235615122	-0.158777803	-0.07703016	-0.0563093	-0.049696594	-0.086512474	-0.134867519	-0.12829868	-0.249266922	-0.00469863	-0.228325853	-0.12873091	-0.18832655	-0.09659017	-0.321787541	-0.301358007	-0.001490184	0.039068156	-0.003138398	-0.057222353	-0.016123537	0.611824427	0.663250209	0.370770974	0.649183626	0.819831387	-0.080473555	-0.206829193	-0.049719448	0.38891141	-0.034654213	0.007901278	0.009022284	-0.000913309	-0.033200018
resC56	-0.077859123	-0.234840421	-0.107321419	-0.254049414	-0.201341586	-0.105340034	-0.031734889	-0.224471749	-0.019644547	-0.284060999	-0.200027118	-0.217362796	-0.147429563	0.003196878	-0.225385895	-0.197436703	-0.083838794	0.009480217	-0.068992548	-0.061155311	-0.086778692	-0.11706135	-0.107230651	-0.203448953	-0.197661056	-0.118526425	-0.091310383	0.029955315	0.170073481	0.122952099	0.183160859	0.31332122	0.347100467	0.54328359	0.889121599	0.683889198	-0.116352526	-0.134446103	-0.306324667	-0.171288384	-0.085690649	-0.204541095	-0.187570369	-0.108195126	-0.282481442	0.22795288	-0.078470605	0.029886556	0.080124579
resC57	0.024932833	-0.082500737	-0.125414325	0.021602165	-0.070860776	0.003481836	-0.054450247	-0.125066547	0.001823061	-0.216079975	0.160128071	-0.0584411	-0.145230493	-0.025030523	-0.191147227	-0.022982863	-0.083431195	-0.014499601	0.114533165	0.037174207	-0.031998402	-0.135305896	0.033511368	0.208564751	0.023899517	0.085729215	0.06015309	0.927647068	0.335681909	0.338350748	-0.069900532	0.270350956	0.092800899	0.003489561	0.078320649	0.001911165	-0.13258542	-0.140040408	-0.219941007	-0.217455906	0.019941161	-0.192383372	-0.036058167	-0.193558053	-0.220391624	0.027660825	-0.103299806	0.079438969	0.033980499
resC58	-0.007320559	-0.023872742	-0.217425108	0.116441293	-0.018786128	-0.047150085	0.011578628	-0.074940732	0.005699446	-0.168650346	0.102571284	-0.131514419	-0.166991951	-0.160214466	-0.093076472	-0.075977121	0.058278245	0.054743658	0.228574837	0.085122946	0.077708446	-0.076381919	0.044087249	-0.096752325	-0.23090663	-0.002317953	-0.074720054	0.124839127	0.274305709	0.166956081	-0.021222263	0.881509274	0.073800337	0.146598517	0.249787728	0.213551854	-0.161884619	0.068659858	-0.011453505	-0.054480616	0.016930497	-0.095135894	-0.09229156	-0.051471277	-0.230400013	0.043116448	-0.154826308	-0.117912857	0.177374178
resC59	0.067799542	0.007166982	0.017888932	0.231782255	-0.084098282	-0.022576239	0.008448732	0.34800982	0.081326953	0.03438749	-0.103524389	-0.000397007	-0.174311844	-0.139331516	-0.089459976	-0.55492189	0.016292708	-0.068698576	0.217646622	0.366647009	0.533102295	0.924405738	0.551127054	-0.085070984	-0.180736227	-0.142447449	-0.117477274	-0.116025917	-0.249535379	-0.023620629	0.03229507	-0.08103425	-0.04990053	0.045285464	-0.067855235	0.046299146	0.119430597	0.173097782	0.179024445	0.092827732	-0.030448631	-0.276836686	-0.276406136	-0.09829434	0.172813469	-0.06397583	-0.108717155	-0.0464352	-0.07473896
resC60	0.120291541	0.249585913	0.15282648	0.123602171	0.214948895	0.338715209	0.209784416	0.191562295	0.220400544	0.38763557	0.093096614	0.35046364	0.338571572	0.39058122	0.941944042	0.500384497	0.080171855	-0.102042077	0.14434094	-0.189379393	0.312778001	0.057048877	0.048640349	-0.259020546	-0.056898691	0.112558782	0.04693055	-0.15828756	0.104158209	0.123860881	-0.055480454	-0.167388045	0.019266927	-0.107983162	-0.127967306	-0.278620248	-0.121995376	-0.050155535	0.014910435	-0.25403353	-0.082658952	0.332460352	-0.314723178	-0.343348241	0.246170408	0.020629639	-0.143350707	-0.186010215	0.076118429
resC61	-0.105087686	-0.093348314	-0.029373118	0.180526499	-0.021850584	-0.049578234	0.018308447	-0.293797101	-0.203208157	-0.20779409	-0.183378551	-0.205235709	0.096339555	-0.045412847	-0.181640569	-0.15596598	0.124224794	0.496374935	-0.108116661	-0.072480547	-0.043393753	-0.129826328	-0.174645484	-0.009814081	-0.238171605	0.127464411	0.008287791	-0.017101338	-0.258188939	-0.271880115	-0.032652642	0.013446138	-0.009609277	-0.122077026	-0.12094254	0.24562478	0.082674457	0.525026004	0.517042209	0.679511874	-0.1340037	-0.143976653	-0.049546209	0.323658862	-0.005125534	-0.021576778	0.034170236	-0.176035255	-0.026032161
resC62	-0.032833878	-0.112850485	-0.032194519	0.123315953	-0.085104794	-0.216630093	-0.271471164	-0.086757849	-0.188842872	-0.002547712	-0.219847786	-0.289395151	-0.147305472	-0.200952673	-0.183619267	-0.213864746	-0.167309638	-0.316610971	-0.034588199	-0.087269392	-0.117819764	-0.041979886	-0.15235386	0.052545926	-0.081671196	-0.149299673	-0.083407265	-0.029833423	-0.228925574	-0.173724553	0.009099352	-0.045657805	-0.148927526	-0.112002933	-0.107581875	0.197983012	0.940128191	0.116177776	0.3538916	0.541534982	-0.119841213	-0.209625522	-0.077813383	0.159788477	0.029936059	-0.128247622	0.066584267	0.101460634	-0.025433834
resC63	-0.014224781	0.122378022	0.024129997	0.059777106	0.098627478	-0.023385802	0.02213592	0.224170302	0.133685706	0.432843628	-0.024321373	0.238238416	0.174855422	0.196293165	0.204814503	-0.015712131	0.069164713	-0.039264432	-0.084194738	0.3415505	0.262850047	0.216682971	-0.016636042	-0.010494978	0.23300831	0.107209641	0.061807296	-0.200932935	-0.06073177	-0.054345977	0.045208513	-0.185478892	-0.026231167	-0.00268892	-0.132253498	-0.196408342	-0.009902487	-0.084383293	0.051023995	-0.211022945	-0.110282889	0.082312215	-0.043724845	-0.165905149	0.722467865	-0.057228876	-0.064937897	-0.062224947	-0.06510693
resC64	0.106295093	-0.01818505	0.268851383	0.241719656	0.931131142	0.196879393	0.135319499	0.020106908	0.072999762	0.16250898	0.252169983	0.178720933	0.143533958	0.169666807	0.245927754	0.115928647	0.184069806	0.125940003	0.101528212	-0.031036534	0.19119178	0.018328056	0.223436534	-0.003405916	0.224034006	0.372323263	0.171197729	-0.004916569	0.084650839	-0.020197354	-0.073177085	-0.134234671	0.003905896	-0.115664577	-0.176302545	-0.287910104	-0.283383505	0.115594543	-0.12879368	-0.233819459	0.028427059	0.212857544	0.162104421	-0.012381501	0.076266185	0.089671473	0.01769669	-0.043536504	0.010392894
resC65	-0.12839799	-0.105600429	0.077185819	0.256322235	-0.062665789	-0.14211862	-0.07865303	-0.040024805	0.014532155	-0.132087089	-0.16576705	-0.190530749	0.007760426	-0.212710201	-0.090268374	-0.010673188	-0.019362277	-0.01722913	0.036337017	-0.0374432	-0.079417416	-0.096378838	-0.120502976	0.099661417	-0.170866972	-0.159141756	-0.168691698	-0.101905176	-0.258388213	-0.209154416	0.021040804	-0.031518555	-0.146918843	-0.146363008	-0.119843744	0.312299589	0.462391197	0.280216782	0.580183671	0.684673643	-0.052372516	-0.241297812	-0.133815167	0.199060096	0.014948109	-0.093841616	-0.027145627	-0.028440338	-0.04701563
resC66	-0.0915097	-0.158961121	-0.023869644	0.171123508	0.021607365	-0.182945805	-0.109994963	-0.163161147	-0.197356605	-0.154888824	-0.17477381	-0.307351296	0.012508332	-0.223761812	-0.201173272	-0.133102452	0.040720079	0.107544255	-0.079471629	-0.091006805	-0.117826417	-0.15943682	-0.201562828	0.01920014	-0.209310359	-0.029825513	-0.049241072	-0.104169653	-0.346391268	-0.331456606	-0.036568958	0.017971239	-0.085218316	-0.192799349	-0.177575284	0.316952517	0.471158932	0.417499008	0.691568377	0.849115026	-0.037376413	-0.077235146	0.066052722	0.483097081	-0.033679405	-0.07365502	0.175868869	-0.063442306	-0.03402579
resC67	-0.0497984	-0.207455775	-0.07340256	-0.053111614	-0.112644821	-0.182585767	-0.261521609	-0.055528386	-0.105385282	0.042986162	0.137400398	-0.131439423	-0.162736991	-0.194255719	-0.35876874	-0.014762743	0.008768275	-0.013411495	-0.054793889	0.148370346	-0.227438754	-0.245164055	-0.094377531	0.862346897	0.613530972	-0.102026181	0.038576202	0.272314973	-0.016010975	0.040144691	0.018184779	-0.002217757	-0.025967158	-0.132952731	-0.162670705	-0.066688832	0.051575321	-0.250032907	-0.117805984	-0.061717372	-0.001028741	-0.246428937	0.267554497	-0.070124356	0.053552971	-0.019065505	0.064544403	0.221411284	-0.085964402
resC68	-0.035556979	-0.119970116	0.148349166	0.029089805	0.130256085	0.916040667	0.354791791	0.130423504	0.157545778	0.011069238	0.051559522	0.170891116	0.153882756	0.162672841	0.275522341	0.241471403	0.074392906	-0.008071624	0.02153173	-0.093931157	0.113935307	0.018261649	0.047621018	-0.214017434	-0.185209402	0.126427082	-0.000243723	-0.036152557	0.100822004	0.100275627	-0.033018486	-0.119712656	0.001438635	-0.056395723	-0.122065115	-0.175678026	-0.183386754	0.102468706	0.015798006	-0.133096671	-0.006986277	0.3701588	0.124617637	0.124589106	-0.01731256	0.139975412	0.023716676	0.025093203	0.042848878
resC69	-0.033906621	-0.12802245	-0.06526432	-0.342276607	-0.226784188	-0.034710274	0.111423953	-0.225238318	-0.004988148	-0.18352176	-0.246049537	-0.190285102	-0.180522796	-0.034333452	-0.096003625	-0.099655463	-0.13847649	-0.057026773	-0.116132344	-0.083501229	-0.013467279	-0.063110523	-0.099571333	-0.360892258	-0.255153682	-0.159954936	-0.078191328	-0.078603378	0.07050991	0.07495449	0.139294128	0.160955583	0.263652931	0.510963797	0.901856209	0.571560302	-0.080140598	-0.098140787	-0.272922561	-0.206053125	-0.045172644	-0.106496201	-0.200331086	-0.061731334	-0.27851888	0.253496217	-0.079451689	-0.034200757	0.091807745
resC70	0.115436445	0.188319967	0.126661453	0.112081065	0.26223575	0.291695603	0.260319151	0.188289942	0.195888016	0.257451774	0.089494786	0.262396987	0.259390674	0.256200457	0.824868506	0.425984718	0.013790684	-0.083035217	0.251400429	-0.289503603	0.184518695	0.168801819	0.266705278	-0.305124788	-0.165379448	0.067813978	-0.004716127	-0.207611391	0.022811171	0.074751929	-0.007497345	-0.129816202	-0.028331511	-0.119230748	-0.18052729	-0.244722468	-0.09560522	0.052205694	0.070590658	-0.130359678	-0.00757352	0.389237614	-0.173894327	-0.135204133	0.119622901	0.09563509	-0.088364731	-0.137587223	0.084368229
resC71	0.05221216	0.036867671	0.129742068	0.320377707	0.065705599	0.184425306	0.12630985	0.221768068	0.133927179	0.116242651	-0.075048834	0.030712431	-0.153762493	-0.049026302	0.103803875	-0.468843947	0.186394973	-0.019089902	0.200719706	0.451704455	0.895803492	0.675522252	0.46835668	-0.119698703	-0.115448632	0.091692578	0.09643832	-0.085304079	-0.041852535	0.093130562	0.028877942	-0.053907849	-0.032880066	0.067601291	0.009775038	-0.043511161	-0.084839074	0.107308613	0.095283342	-0.129392056	-0.102212374	-0.176152717	-0.290383072	-0.271922668	0.277893533	-0.050439133	-0.14505744	-0.117909446	-0.033459886
resC72	-0.067549295	-0.152679162	-0.101899421	-0.241341339	-0.199390941	-0.087442262	0.044149381	-0.200494976	-0.06679524	-0.227922544	-0.154887265	-0.221886975	-0.160050197	-0.074715229	-0.186885127	-0.094073373	-0.087322567	-0.060400926	-0.126755476	-0.035961362	-0.072903114	-0.130086792	-0.132670706	-0.257077886	-0.248077093	-0.144166498	-0.079545701	0.010141885	0.200949574	0.101112367	0.146266004	0.327486335	0.323411433	0.520757252	0.907779135	0.663345454	-0.076364339	-0.051396819	-0.170676471	-0.169352657	0.032582589	-0.135886618	-0.15974777	-0.024214374	-0.284912454	0.259479781	-0.085107137	0.002829348	0.101933063
resC73	-0.042173098	-0.044628372	-0.095228514	-0.075445761	0.0323401	0.096815414	0.16528088	0.002315103	0.019363118	-0.04064714	0.196977126	0.05190523	-0.016169579	0.022521726	-0.002345024	0.108439351	0.02125763	-0.022066124	0.015334225	0.117369137	-0.012057736	-0.092742663	0.115502087	-0.008297568	0.027251209	0.22629906	0.163800943	0.155547124	0.946737729	0.471591088	0.073299023	0.145589919	0.206802345	0.119713452	0.089712801	-0.134236073	-0.196173284	-0.188593294	-0.32141788	-0.335456415	0.197154825	0.094201151	0.100670869	-0.08995244	-0.160360712	0.124117542	0.02949068	0.026479774	0.182869547
resC74	0.089387099	0.027350958	0.042256629	0.231670172	0.013854569	0.073194319	0.071518745	0.352547507	0.10756825	0.0870265	-0.047878015	0.037361086	-0.170856596	-0.105872851	0.042274422	-0.509977856	0.049921333	-0.076924628	0.238351375	0.381593549	0.654069513	0.951311923	0.627497918	-0.142140972	-0.14536935	-0.087676312	-0.089341361	-0.104225178	-0.141891504	0.061085295	0.064858436	-0.076187431	-0.031213751	0.082538722	-0.031811245	-0.046971377	-0.027130348	0.10151447	0.049071297	-0.103581394	-0.023932434	-0.2236156	-0.297433622	-0.214186299	0.180010639	-0.028243019	-0.140483791	-0.058486698	-0.059088745
resC75	0.066675554	-0.008881154	0.045337907	0.202757535	-0.035667256	-0.00321121	0.02661163	0.361319904	0.111033083	0.057085089	-0.048226638	0.03878893	-0.188173572	-0.120175436	-0.090623979	-0.525402375	0.045110478	-0.028184775	0.239974555	0.410066803	0.554324788	0.925670815	0.595962271	-0.079085183	-0.135613649	-0.10412305	-0.085593336	-0.08277253	-0.183066161	0.011994617	0.023906126	-0.069658711	-0.025168716	0.042217078	-0.045965084	0.000945906	0.014100389	0.136638899	0.098698306	-0.025144444	-0.000225818	-0.237729013	-0.227464255	-0.120421112	0.144390896	-0.046459993	-0.101734106	-0.033051101	-0.052881298
resC76	0.011390436	0.03868595	-0.234999483	0.030805596	-0.039952584	2.64E-05	0.053145002	-0.083619458	0.078461652	-0.147741034	0.141569627	-0.064076582	-0.140339492	-0.021051666	-0.069039628	-0.040040656	0.036123946	0.079253073	0.130358345	0.065835705	0.038070303	-0.084489879	0.056690967	-0.045731771	-0.141447269	0.0406661	0.00207636	0.216487683	0.390110264	0.31292073	-0.012586365	0.873177714	0.176899631	0.173034065	0.255537545	0.091207485	-0.321328571	-0.080592696	-0.19247709	-0.300503254	-0.002016839	0.009998434	-0.008129097	-0.129940833	-0.222746549	0.074338269	-0.114393732	-0.09788683	0.180942935
resC77	0.224459166	0.079550959	0.284009427	0.219536724	-0.06125993	0.131067408	0.041554795	0.912586979	0.275020753	0.105520132	0.123872072	0.41158326	0.034876027	0.087085827	0.262202985	-0.050365964	0.02922786	-0.246369189	0.358942792	0.318582204	0.25723357	0.484980887	0.321212092	-0.033868214	0.014436107	-0.081042102	-0.076963123	-0.140017896	-0.102655665	0.060060529	0.068262995	-0.076522398	-0.133679343	-0.028640261	-0.128517334	-0.124842453	0.09176947	-0.048375135	0.046536545	-0.14619452	-0.025571295	-0.003490282	-0.232398021	-0.253053477	0.200453692	-0.073729218	-0.167547527	0.060008701	-0.056354788
resC78	-0.005408378	0.077216144	0.025829691	0.224637204	0.073134124	-0.128239055	-0.054944743	-0.109557727	-0.050893625	0.070436972	-0.157823429	-0.154500464	0.027166338	-0.092740619	0.052211263	-0.036488769	0.036836354	0.084683054	0.082976053	-0.115473268	0.00743342	-0.053164338	-0.170734004	-0.190383805	-0.310177519	0.001262281	-0.09120801	-0.171629768	-0.312810313	-0.303442815	-0.069005261	0.017788043	-0.05192571	-0.109094139	-0.177402141	0.282547442	0.481596586	0.540531259	0.672128089	0.764696131	-0.003150298	-0.175600061	-0.267587221	0.254346554	0.060624457	-0.064279908	-0.071607958	-0.105005092	-0.004534294
resC79	-0.103545241	-0.026900336	0.004688662	0.276615084	-0.04268745	-0.087259145	0.026871055	-0.063826725	-0.045923826	-0.038662864	-0.228997421	-0.192223415	0.082349984	-0.117326351	-0.040444249	-0.103824939	-0.009677072	0.051032617	-0.104657113	-0.033491128	0.012061355	-0.01866914	-0.196873098	-0.084457682	-0.324245409	-0.062206526	-0.120999792	-0.167169619	-0.376736707	-0.327284341	-0.049262672	0.055336062	-0.084938897	-0.155944323	-0.218215584	0.297771172	0.477215521	0.486224423	0.926950403	0.837316852	-0.171810247	-0.008868008	-0.01186156	0.464098526	0.137220247	-0.064336176	0.030497408	-0.1127924	-0.044329397
resC80	-0.069371782	-0.092824772	-0.176494713	-0.276440859	0.098178233	-0.175798351	-0.03068725	-0.168697895	-0.25792682	-0.196129624	-0.036922356	-0.216187951	-0.07381479	-0.23872005	-0.407515754	0.026374154	-0.206516826	-0.054016568	-0.260542471	-0.043332971	-0.415256614	-0.265228885	-0.191244466	0.099181887	0.006466854	-0.002520613	0.004036201	-0.035019776	-0.006253516	-0.164137265	-0.027294424	0.079677095	0.026173053	-0.110286511	-0.032839814	0.08282243	0.12353437	0.0094554	0.143549368	0.253933378	0.158062927	0.542509338	0.866123834	0.877020155	-0.270074359	0.124214732	0.412464258	0.175402037	0.075096865
resC81	-0.124558969	-0.072173872	-0.110546607	-0.292354161	0.145415296	-0.148946688	-0.083850381	-0.160938104	-0.22132809	-0.042142742	0.077629387	-0.115617358	-0.052241979	-0.171444487	-0.349434559	0.063926075	-0.20006325	-0.016862777	-0.218043869	0.019806569	-0.372389321	-0.262760985	-0.105064546	0.230006535	0.302353477	0.057391109	0.121505811	0.014892923	0.088038507	-0.120516328	-0.005196925	-0.069014462	-0.043296984	-0.199038224	-0.157004291	-0.18625786	-0.084960811	-0.239593064	-0.167169934	-0.076366371	0.180212897	0.519211636	0.878924824	0.599960252	-0.150052099	0.088188232	0.387908742	0.217252314	0.025666663
resC82	0.041392765	-0.057599161	-0.176814624	-0.089484954	0.020398472	-0.054209601	-0.058767283	-0.122283007	-0.242999084	-0.104128857	0.0765319	-0.093769937	0.033148455	-0.111019274	-0.106518147	0.081869947	0.002440567	0.037708945	0.132302134	-0.022344348	-0.096958149	-0.090418772	0.10063558	-0.03266982	-0.015309003	0.003668187	0.030865969	0.040899197	0.142869959	-0.105030907	-0.026631758	-0.019561706	0.009352293	0.047327358	-0.081659658	-0.043568268	0.019290781	-0.002900625	-0.039968005	-0.006085508	0.965245157	0.029251563	0.104474511	0.090396939	-0.224125004	0.074578835	0.055550745	0.11923294	0.01871047
resC83	-0.12915367	-0.032426179	0.214452019	0.121517874	0.002726693	0.050046429	0.122375014	-0.008848151	0.128326362	0.132790226	0.157653924	0.368925642	0.830668647	0.700071909	0.301861481	0.273991445	0.071697732	0.103917978	-0.016134258	-0.233310147	-0.18797903	-0.18175388	-0.228252699	-0.034932261	-0.016922838	0.150040749	0.064079095	-0.058045452	-0.152847887	-0.051261061	-0.030278255	-0.162960749	0.027319262	-0.19064411	-0.274275957	-0.077377454	0.132126281	0.132698383	0.376697673	0.247334995	-0.035104177	0.153219861	-0.066147814	0.035035867	0.288763624	-0.062427694	-0.003147166	-0.015074269	-0.057950406
resC84	0.109253803	0.17552141	0.129302706	0.116200916	0.244552411	0.292286923	0.268486542	0.204946305	0.193332236	0.252872186	0.094132517	0.275528379	0.266584156	0.256973121	0.828606696	0.419978096	0.009850808	-0.075659174	0.271181018	-0.284346084	0.194628763	0.185484547	0.290122103	-0.270699485	-0.133445708	0.026675804	-0.01224082	-0.191304793	0.009957029	0.05790795	-0.009632724	-0.121863631	-0.033841365	-0.090890472	-0.153230118	-0.248325185	-0.102239845	0.025821475	0.060247388	-0.170655807	-0.00875508	0.374302321	-0.184395764	-0.168963245	0.134506363	0.115319128	-0.109985508	-0.132130915	0.067971611
resC85	0.016959902	0.169614156	0.281872908	0.231310105	0.299251491	0.33225504	0.23587402	0.148492838	0.163669239	0.452050139	0.156478721	0.221693834	0.277146319	0.17080872	0.758902545	0.396766723	0.132488889	-0.0490808	0.18420009	-0.136910738	0.30899247	0.033010098	0.022631558	-0.249097558	0.006276935	0.175229148	0.095842672	-0.224955159	0.017402999	-0.07159965	-0.078228085	-0.225347812	-0.202831974	-0.204419326	-0.296584871	-0.313154789	-0.024309944	0.113025906	0.153900981	-0.024013562	-0.08522314	0.137170612	-0.316852054	-0.320128251	0.348534508	-0.096882308	-0.165835042	-0.185343294	0.027413806
resC86	-0.2106862	-0.242717671	-0.116256021	-0.010564329	-0.20469325	-0.168386096	-0.143717952	-0.300457643	-0.124737943	-0.313750299	-0.403339081	-0.48101657	-0.194174899	-0.255275499	-0.336266427	-0.276699801	-0.077681981	0.000896806	-0.093431509	-0.119146164	-0.104190336	-0.165262604	-0.238322435	-0.144776631	-0.358540907	-0.190099239	-0.226672616	-0.053311054	-0.231889869	-0.165211972	0.05411172	0.219986255	0.153339274	0.257338906	0.460684322	0.923236007	0.372986532	0.268645563	0.368778344	0.58608683	-0.134310741	-0.315398089	-0.178412634	0.261770264	-0.21549763	0.10820167	-0.042599439	-0.067776367	-0.015158541
resC87	-0.106588491	-0.098914776	-0.024624601	0.253358881	-0.022225475	-0.172635144	-0.129892392	-0.060878247	-0.109108322	-0.028394852	-0.17210663	-0.245758509	-0.025971455	-0.252408045	-0.180875829	-0.136543426	-0.047704284	-0.02672285	-0.024010945	-0.008607454	-0.086675646	-0.07410635	-0.233715435	0.013721012	-0.190953299	-0.057765213	-0.109871637	-0.132277807	-0.349406041	-0.304346785	-0.032975057	-0.021812498	-0.146090184	-0.253545785	-0.272473371	0.316925961	0.677117332	0.404356105	0.711886592	0.874017367	-0.07000733	-0.149673489	-0.017490399	0.411471385	0.07370425	-0.098079878	0.041885862	-0.007037303	-0.019015152
resC88	-0.042820635	-0.004289276	-0.082241868	-0.153268549	0.349486864	-0.015003315	0.034139297	-0.180087321	-0.225969481	0.001418221	-0.005036948	-0.146704799	-0.010042768	-0.17088599	-0.089468599	-0.012376681	-0.178438477	-0.029265776	-0.136127831	-0.104080853	-0.070233241	-0.164936381	-0.109632738	-0.163500694	-0.03628128	0.226977244	0.097789516	-0.120550626	0.035882792	-0.09101348	0.054158151	-0.096293636	-0.106844045	-0.187014603	-0.221367691	-0.174099353	0.057553694	0.040041074	0.025445421	0.165469096	0.018018347	0.548765326	0.621289213	0.643979939	-0.09355099	-0.042504072	0.317397482	-0.003224995	0.026605178
resC89	0.010485931	-0.10959706	0.023519291	0.09355784	-0.030929411	-0.152858017	-0.197750616	-0.01370172	0.031503501	0.063319166	0.114348543	0.009056628	-0.056138769	-0.014071382	-0.146350835	-0.020602694	0.061304992	0.040874892	-0.006419245	0.105796432	-0.016896528	-0.067527021	0.043859067	0.933566215	0.624765914	-0.031407217	0.046203763	0.221673877	-0.052930221	0.039308854	0.001704968	-0.092744369	-0.105405515	-0.189153693	-0.299273714	-0.260332387	-0.055001401	-0.261901413	-0.118985455	-0.172982209	-0.072381574	-0.247177872	0.143339707	-0.285443013	0.197991066	-0.072870751	0.017820682	0.093104693	-0.13399843
resC90	0.138591309	0.217978392	0.272704186	0.127217327	0.02666663	0.219188085	0.212331131	0.397592589	0.311293265	0.298104828	0.176740408	0.579237332	0.432679983	0.490736503	0.838647806	0.631069637	0.077697343	-0.118817479	0.093965808	-0.194624732	0.007521307	-0.012836354	-0.031039604	-0.05871546	0.015828248	0.045662725	0.053585008	-0.061722646	0.086783332	0.078143611	-0.101862124	-0.179533157	0.032588609	-0.160623172	-0.132447012	-0.269503967	-0.133684378	-0.154464019	0.011567657	-0.279730269	-0.112465801	0.401490471	-0.20011376	-0.296850382	0.222844044	0.003897145	-0.126012473	-0.095022555	0.056038829
resC91	0.050568636	0.225267384	0.108721764	0.159930488	0.16152331	0.277660084	0.239089737	0.181104438	0.115767192	0.491408982	0.024095156	0.200722153	0.224962702	0.194204882	0.746557847	0.095125242	-0.024134655	-0.136567535	0.158890219	-0.059806066	0.509415573	0.443941339	0.216147747	-0.360160623	-0.098435993	0.084805967	0.053558619	-0.270745824	-0.040315648	0.036782016	0.028135764	-0.207627137	-0.043962505	-0.048827727	-0.187561356	-0.258396013	0.008584683	-0.005500027	0.129954303	-0.16666296	-0.109150645	0.253546022	-0.267159997	-0.229823127	0.37758504	-0.005807888	-0.12653871	-0.23133853	0.007280812
resC92	0.115727988	0.100654654	0.253304033	0.021586206	0.027225003	0.128822556	0.203099358	0.09724642	0.31620619	0.252259046	0.230449994	0.608624231	0.686251128	0.907664299	0.361336152	0.239065293	0.139654337	0.100115385	0.032280335	-0.072624291	0.011866689	0.038490621	-0.018347746	-0.076615307	0.057261276	0.211300286	0.110956097	-0.000727693	0.106234163	0.123203736	-0.012907178	-0.141972924	0.151972787	-0.013439191	-0.09158227	-0.243493136	-0.230703219	-0.067246291	-0.011949259	-0.270483558	-0.042768281	0.230462975	-0.075120841	-0.199265304	0.31798011	0.025986222	-0.084319346	0.013481833	-0.09418881
resC93	-0.028132441	0.149435421	0.024145578	0.033875151	0.079442596	-0.076697743	0.061024554	0.182046343	0.09490052	0.419543123	-0.082686035	0.17258349	0.171871144	0.120509514	0.182936443	-0.00965157	0.055797208	-0.025788223	-0.149489632	0.307635491	0.215448668	0.16965641	-0.097653442	-0.062552986	0.138987967	0.066479871	0.030448621	-0.303026876	-0.164507584	-0.156324845	0.004179253	-0.228317722	-0.03482144	-0.053307431	-0.137919691	-0.0984209	0.107283323	0.030227286	0.230099857	0.031863163	-0.109418157	0.088096	-0.03469537	-0.001145284	0.703342325	-0.064704735	-0.028690704	-0.089889959	-0.064315208
resC94	0.006044332	-0.137777946	0.074462443	0.151838583	0.14855624	0.130951384	0.020322897	0.272276712	0.127836184	0.071275233	0.164305748	0.259272571	0.128616766	0.126447429	0.169362386	-0.002868229	0.185205347	0.105309745	0.941850238	0.111070583	0.286376055	0.2861845	0.437734395	-0.009130831	0.071134549	0.089940091	0.084590412	0.083880028	0.097151773	0.199699414	0.100060395	0.086815619	-0.053781573	0.02204052	-0.085638329	-0.193228394	-0.221060564	-0.024142835	-0.212480364	-0.303832513	0.174602143	-0.115923662	-0.215102111	-0.360458289	0.072844161	0.043765036	-0.205796653	0.085580375	0.033769487
resC95	-0.081115764	-0.031090409	-0.021076393	0.245296723	0.049714485	-0.137500234	-0.060635807	-0.185845744	-0.16176589	-0.1149267	-0.264185128	-0.319774421	-0.057396689	-0.236149979	-0.097792285	-0.134165364	-0.054744874	0.025350751	-0.03581224	-0.114258372	-0.017098866	-0.075094241	-0.179907661	-0.199815493	-0.408047457	-0.071809916	-0.201260182	-0.190617859	-0.302549865	-0.319913013	-0.076785908	0.037336226	-0.070834934	-0.099778469	-0.066746568	0.401793664	0.58521045	0.503103201	0.684042271	0.884230984	-0.084471038	-0.183304439	-0.175177278	0.400931141	-0.075717698	-0.045831427	-0.04173755	-0.147808137	0.054293664
resC96	-0.01630991	-0.103659239	-0.021840189	-0.012876104	0.068044006	-0.150128191	-0.285900249	0.059209697	-0.038104221	0.109927799	0.108159953	-0.032940337	-0.048872501	-0.008547579	-0.162996438	0.011575129	0.057638723	0.078873207	0.013557864	0.134036756	-0.118590701	-0.069057198	-0.001340996	0.634118192	0.480596564	0.03048881	0.107205887	0.141397482	-0.021685453	-0.112668831	0.036440645	-0.047993786	-0.008186584	-0.181253935	-0.184647435	-0.154628952	-0.000265982	-0.116347287	-0.018873721	-0.103614276	0.060887256	-0.100422999	0.217752472	-0.061974653	0.125592749	-0.083741881	0.112213811	0.140409386	-0.048719369
resC97	-0.02300921	-0.033361095	-0.087881637	-0.326911939	0.144499127	-0.101781674	-0.071854973	-0.05831432	-0.084700719	0.02358854	0.117224235	0.032745562	0.026574391	-0.017285121	-0.184791541	0.188982538	-0.196301405	-0.032283012	-0.188046729	-0.0439851	-0.375069818	-0.243142522	-0.118199536	0.215113072	0.303292393	0.071917245	0.071060305	0.035218915	0.154490066	-0.0107097	-0.007207761	-0.023451479	0.007833531	-0.150340492	-0.10898673	-0.221607115	-0.164154428	-0.270988798	-0.20503051	-0.244471088	0.119961399	0.671593214	0.912503185	0.560875739	-0.098773918	0.074987752	0.365710242	0.168669793	0.075252214
resC98	0.056117105	0.109340621	0.046579928	0.328294589	0.25178363	0.24695198	0.172476666	0.1565379	0.10896246	0.068298449	-0.024975671	0.008405569	-0.10576958	-0.07542701	0.20978987	-0.35092211	0.203951086	-0.031010918	0.18535258	0.413940782	0.911112774	0.593949026	0.575748275	-0.218843923	-0.186562427	0.093144847	0.086987332	-0.123273271	-0.009266541	0.059828901	0.010344959	-0.062657607	-0.076324456	0.012675516	-0.090262782	-0.137433834	-0.064459287	0.222163971	0.132729225	-0.057991256	-0.064896576	-0.120864851	-0.285905064	-0.191926963	0.225467578	-0.07709326	-0.112657344	-0.120412886	9.81E-05
resC99	-0.065810798	-0.009618778	0.099301419	0.044221601	0.152828087	0.043575264	0.100192891	-0.004437975	0.01100284	-0.049181856	0.105878514	0.006416063	0.108309959	0.089621079	0.055111017	-0.14926248	0.043396134	-0.00664786	0.057000301	0.03610763	0.112991209	0.076579811	0.095635332	-0.072460276	0.086245688	-0.003971137	0.085933474	-0.043367416	-0.104345133	0.020093766	-0.04168629	0.096739491	-0.000399254	0.11815415	0.062494352	-0.023070257	-0.075813646	0.014142537	-0.095170456	-0.164953455	0.003088097	-0.079481825	-0.107725991	-0.150215231	-0.019447709	0.126988172	-0.014474744	-0.050410589	-0.075401841
resC100	0.163374636	0.21641199	0.161646074	0.106138435	0.228792014	0.313811425	0.284295533	0.249290706	0.243441367	0.26626804	0.136515144	0.34588293	0.26524457	0.343204161	0.842840509	0.404446693	0.066583586	-0.078343348	0.271481376	-0.239648962	0.250162871	0.230957159	0.326561564	-0.263589485	-0.09720214	0.063587882	0.052030257	-0.157927235	0.092160197	0.153108368	-0.026166961	-0.098973546	0.005901912	-0.068365973	-0.100335509	-0.314237375	-0.217624151	-0.034525758	-0.081974022	-0.325979813	-0.013675331	0.325870712	-0.255992025	-0.321614361	0.142724689	0.104572894	-0.153976949	-0.15190575	0.079974436
resC101	-0.014432096	-0.08357805	-0.040268591	-0.28736693	-0.17609968	-0.052445994	0.094550057	-0.091220933	0.037776213	-0.072775628	-0.099041376	-0.037356644	-0.039199772	0.069482585	-0.059595548	-0.095632347	-0.100012507	-0.052671941	-0.225246579	-0.046914284	-0.013219908	0.042774669	-0.135378779	-0.298500234	-0.179808344	-0.077284492	-0.029841673	-0.167072276	0.074171072	0.068883975	0.133560102	0.085088357	0.268343144	0.459765004	0.827028767	0.460219709	-0.104471762	-0.124721218	-0.224556605	-0.267117285	-0.102613954	-0.021217442	-0.146543645	-0.052907489	-0.172638513	0.213493298	-0.001826731	0.040456548	0.064284629
resC102	0.069149279	-0.161962004	0.182315227	0.311611482	0.167558042	0.064017253	-0.014311849	0.219173644	-0.00252597	0.117269201	0.105008344	-0.06628201	-0.147498501	-0.051805811	-0.062184232	-0.52015701	0.181984173	0.029270684	0.352469449	0.441823913	0.684603204	0.534622482	0.532883254	0.005075635	0.047934397	0.052225349	0.050548404	0.004007888	-0.125668975	0.060895599	0.081093546	-0.018545034	-0.016294508	0.042387391	-0.012052364	0.025854613	0.004865236	0.168099601	0.11219253	-0.010939243	0.033293461	-0.338116638	-0.261561663	-0.218818815	0.188906198	-0.010990125	-0.150942939	-0.012606325	-0.024692747
resC103	-0.116011856	-0.114277587	-0.173014822	-0.15800748	-0.040391399	0.039996949	0.035033992	-0.152992156	-0.006270049	-0.08876689	-0.147419583	-0.06402428	0.017829079	0.068727302	-0.07702738	-0.012675819	0.078966018	0.144910406	-0.081471978	-0.081348601	-0.081939715	-0.068965517	-0.0337829	-0.124865666	-0.047930912	0.004371979	0.023044214	0.068220929	0.276283179	0.223593065	-0.029516045	0.151390528	0.952773327	0.383690886	0.303745117	0.23138061	-0.174119071	-0.03069509	-0.158408803	-0.130939202	0.014202087	0.005322394	-0.009690714	0.014753611	-0.199973736	0.156611125	0.018315704	0.063048057	0.069137025
resC104	0.060071992	0.068262369	0.08585728	0.321566965	0.102233657	0.179369335	0.13552627	0.208176727	0.104579535	0.087265082	-0.084127715	0.008090163	-0.169454631	-0.116605954	0.07910397	-0.458058929	0.18653927	-0.022979821	0.195548813	0.470871415	0.895377582	0.666733687	0.496727382	-0.153560586	-0.150797918	0.088038613	0.086125989	-0.144626406	-0.063058969	0.025358986	0.020515612	-0.097631116	-0.095237905	0.018862894	-0.046657787	-0.076940575	-0.038425497	0.15500895	0.143248837	-0.052616345	-0.0662272	-0.155740485	-0.249841224	-0.192405987	0.258113653	-0.07656885	-0.122712141	-0.117883328	-0.023040985
resC105	-0.174242396	-0.209847348	-0.053613561	0.120455815	-0.062378452	-0.123686344	-0.049714223	-0.218691968	-0.075753603	-0.200505252	-0.303811613	-0.359066699	-0.072743603	-0.2360399	-0.247902449	-0.128121412	-0.025101047	0.007882227	-0.048186793	-0.08441991	-0.101276103	-0.159640948	-0.233592513	-0.129614208	-0.331367085	-0.109273621	-0.221879018	-0.134405446	-0.281871993	-0.254556485	0.037678115	0.13119956	0.047733621	0.083963051	0.19818942	0.748223102	0.441470513	0.394494439	0.588811978	0.721544743	-0.063289271	-0.203517647	-0.082185174	0.39410921	-0.128066852	0.089896423	-0.03301869	-0.02855857	-0.000846713
resC106	-0.145752882	-0.140849372	-0.01738268	0.147196062	-0.010843177	-0.16400505	-0.047629753	-0.161680906	-0.079943684	-0.136060075	-0.231304668	-0.297498797	-0.030647702	-0.241380605	-0.226942419	-0.102523989	-0.051319064	0.006696544	-0.055517385	-0.053295037	-0.129429934	-0.14859357	-0.24843523	-0.094193991	-0.250603753	-0.090919152	-0.200541942	-0.198490837	-0.283492075	-0.306670772	0.032771352	0.055730809	-0.001267248	-0.013369838	0.010992328	0.590461265	0.497159865	0.400218376	0.620831063	0.783931994	-0.004353437	-0.127126787	0.007460885	0.456532618	-0.043700973	0.047577457	0.000479078	0.028613816	-0.007851707
resC107	0.186523918	0.079070334	0.294535562	0.27834994	-0.075048172	0.133075472	0.174165059	0.62027386	0.336458908	0.116483394	0.085604769	0.442767251	0.100492268	0.277892319	0.306577987	-0.197744915	0.089682395	-0.095651816	0.212718578	0.175559619	0.420816847	0.786039204	0.47831096	-0.099991971	-0.151131316	-0.034278012	-0.006104283	-0.064899028	-0.177826911	0.054903717	-0.047707773	-0.111382295	-0.025118103	-0.024531734	-0.094385138	-0.138351735	-0.083412339	-0.053934892	0.016705433	-0.191588794	-0.177777227	-0.045889857	-0.364317717	-0.354456762	0.202976717	-0.035739647	-0.186807231	-0.037706207	-0.097634494
resC108	0.200484558	0.119209379	0.302647226	0.246207379	-0.017289385	0.173364315	0.25277679	0.67653176	0.374286221	0.137889932	0.128602053	0.51260075	0.120163542	0.260980848	0.353403148	-0.135336731	0.098928818	-0.110638335	0.24449422	0.18690038	0.442877122	0.816379047	0.540682884	-0.151538296	-0.135806955	-0.034963386	-0.006099163	-0.121294839	-0.118848268	0.08318245	-0.034196113	-0.147935172	-0.037834421	-0.012965052	-0.102084843	-0.230749908	-0.136987372	-0.080404677	-0.0474232	-0.294561529	-0.13215942	0.033312451	-0.31070448	-0.347196671	0.204051816	-0.016249502	-0.174896973	-0.026575755	-0.066649952
resC109	0.110966628	0.185662351	0.204237096	0.169393991	-0.046679185	0.147744322	0.117281248	0.270069685	0.194225323	0.313453325	-0.066520872	0.324116287	0.364766643	0.355509056	0.747225449	0.402322803	0.023333208	-0.16800511	0.038445089	-0.239356417	0.049485457	0.021509876	-0.131445122	-0.139713961	-0.128023577	-0.052520383	-0.026602533	-0.231993766	-0.198230979	-0.078310245	-0.056326806	-0.291518712	-0.0322122	-0.19539858	-0.191594223	-0.040479289	0.330308482	0.064678002	0.365972496	0.212938078	-0.126499245	0.183638488	-0.367569795	-0.165864554	0.341527558	-0.039250835	-0.109781822	-0.11538153	-0.01912571
resC110	0.074762849	0.176900046	0.18896727	0.176721612	-0.049624437	0.126806126	0.095617483	0.203181367	0.14357724	0.265356658	-0.113539635	0.253963478	0.362116309	0.33754201	0.701053165	0.360479183	0.022614164	-0.095316703	0.014945855	-0.246357089	0.031985484	-0.014029684	-0.170706145	-0.145883197	-0.175350775	-0.049502378	-0.039178296	-0.229756531	-0.231156251	-0.105888783	-0.089585225	-0.265998826	-0.000397591	-0.190558029	-0.186395219	0.022806252	0.285967483	0.147973238	0.421850791	0.323179614	-0.188409262	0.163609864	-0.364243565	-0.093434192	0.308665322	-0.027460714	-0.103831503	-0.137468763	-0.031508137
resC111	-0.000339255	0.217963214	0.042803557	0.13927206	0.095271598	0.18948591	0.157513663	0.09858971	0.015779244	0.420396444	-0.10410703	0.029367307	0.167713512	0.080162952	0.613624375	-0.026229111	-0.064848308	-0.159877149	0.064965664	-0.081532475	0.443829328	0.413422738	0.134574874	-0.339559627	-0.138843118	0.00393961	-0.002155303	-0.354100647	-0.180796046	-0.066802329	0.050994734	-0.255568593	-0.074337604	-0.068114054	-0.210928624	-0.141043512	0.229716448	0.106482699	0.279023868	0.106520946	-0.126772616	0.170141803	-0.262091986	-0.079823991	0.373674378	-0.0350912	-0.046197326	-0.21846185	-0.040362654
resC112	-0.069998463	0.10407011	0.158952583	0.037640663	-0.064962149	-0.109504941	-0.082067576	0.0707979	0.162649091	0.037378526	0.051696177	0.130139627	0.183371812	0.097110444	0.022960981	-0.087292796	0.110821012	0.050582778	0.026616399	0.08634373	0.042521067	0.137750092	-0.062132914	0.129337201	0.104300697	-0.171966634	-0.158023121	0.048947084	-0.22677918	0.011637894	0.036724299	-0.06635677	-0.064435415	0.056216856	-0.034479491	-0.03627411	-0.054335722	-0.034402046	0.027958725	0.023828922	-0.122487797	-0.157033946	-0.133138637	-0.168770139	0.361882848	-0.137400084	-0.056024738	0.035190336	-0.169756058
resC113	0.025075995	-0.11990807	-0.007151275	0.129686164	-0.070990205	-0.092217797	-0.113379173	-0.012973256	0.059790719	0.035233199	0.110379262	-0.007303711	-0.025569724	-0.00799031	-0.134912304	-0.024434035	0.082821044	0.056775762	0.082902731	0.094641495	-0.001668217	0.036481205	0.085118715	0.792154272	0.447408732	-0.07138172	0.009913773	0.138778558	-0.113741416	-0.063596945	0.025170008	-0.13750542	-0.183649464	-0.251736458	-0.224166448	-0.092200062	0.026008957	-0.098904059	-3.59E-05	0.0120216	0.015737607	-0.286763287	0.024376045	-0.20033076	0.191537944	-0.010317655	-0.088427399	0.045469479	-0.080968156
resC114	0.151331694	0.228908391	0.205797951	0.120470884	0.163099586	0.293415414	0.211596684	0.369720709	0.248915263	0.275597119	0.123279122	0.472744014	0.356584096	0.381179572	0.915194221	0.548099486	0.079400905	-0.13268215	0.063822062	-0.157682001	0.174034906	0.0445234	0.02944051	-0.209310477	-0.028972839	0.088820648	0.086757112	-0.133017554	0.099942078	0.096795542	-0.050141786	-0.204386708	0.011389205	-0.133908433	-0.145884709	-0.306447603	-0.099048868	-0.095422854	0.01048363	-0.243053346	-0.110241341	0.432185524	-0.208830952	-0.256399772	0.184839219	0.00358828	-0.082387797	-0.127736487	0.060032524
resC115	-0.052948851	-0.102014827	-0.010673763	0.211602316	-0.055798036	-0.215432041	-0.121623276	-0.19412552	-0.205917456	-0.136242873	-0.240943809	-0.355800228	-0.044386216	-0.237526693	-0.205007432	-0.202770348	-0.046555954	0.01793705	-0.110252353	-0.090824108	-0.12618523	-0.113198279	-0.235935559	-0.00249178	-0.262860822	-0.148194302	-0.135197014	-0.148538763	-0.398494452	-0.31370446	-0.033267746	0.064306063	-0.119729476	-0.130096558	-0.094034205	0.423659107	0.673157344	0.450071427	0.709192526	0.914245993	-0.109473863	-0.212042387	-0.089794725	0.409809468	0.022148393	-0.058983621	0.037257614	-0.019942809	-0.054130821
resC116	0.15353961	0.176423025	0.296806324	0.171405794	0.076249231	0.322770566	0.220084778	0.473355602	0.245700952	0.385043169	0.308596414	0.481925287	0.317153761	0.290835495	0.741954695	0.564550769	0.115564895	-0.082175346	0.218412441	-0.011608346	0.188576271	0.052376288	0.024397476	-0.066638113	0.1532621	0.092776405	0.028128747	-0.106975986	0.033885496	0.012194477	-0.067297817	-0.214245351	-0.153002124	-0.167772856	-0.189094431	-0.328415007	-0.18831391	-0.113425102	-0.047583114	-0.313157495	-0.062491978	0.141468121	-0.308772842	-0.470273347	0.321706542	-0.096841345	-0.237188197	-0.093928059	-0.018589078
resC117	-0.077503855	-0.205839548	0.05656157	0.20230082	0.045239684	-0.010143554	-0.201339398	0.131776561	-0.01105002	0.043405122	-0.030480788	0.006190045	0.073660177	0.002696402	0.053208816	-0.101379715	0.016643191	0.060784326	0.911017706	-0.031407152	0.160621718	0.163214	0.239842567	0.036042296	-0.028149554	-0.034114544	-0.074327591	0.041043825	-0.133306737	-0.00068016	0.126686675	0.054690857	-0.13044459	-0.078132244	-0.132832966	0.039838042	0.192981176	0.143045597	0.130824964	0.190048791	0.09787929	-0.236070966	-0.249390012	-0.150983511	0.054208682	-0.023930303	-0.159797392	0.055810845	-0.001347192
resC118	0.156525801	-0.032626242	0.269628866	0.222866711	0.941275872	0.093707477	0.028241363	0.020762068	0.025866828	0.17217197	0.191486443	0.12186817	0.054122546	0.088501594	0.201743897	0.07675626	0.086763129	-0.010723153	0.121392801	-0.046715736	0.153909337	0.015887127	0.184886764	0.052251206	0.280235953	0.302454422	0.1258304	0.005801647	0.056703104	-0.038677003	-0.072694661	-0.122531901	-0.034405921	-0.110705308	-0.184512995	-0.279192492	-0.028818191	0.015618796	-0.154569951	-0.219947235	0.060698914	0.184714472	0.181648168	-0.019675214	0.077041719	0.093563142	0.02770489	-0.005872088	0.021317891
resC119	0.112758408	-0.031383128	0.239760994	0.223199814	0.891257466	0.151265321	0.118117877	0.044663855	0.095831737	0.228102853	0.261067954	0.189946153	0.100745003	0.132258527	0.281105216	0.093549915	0.175938027	0.085090442	0.167042121	0.014423617	0.26356517	0.066557645	0.211990907	0.020572739	0.298988906	0.357207185	0.235974502	-0.00468364	0.132961788	-0.002278945	0.02924944	-0.092328867	0.000509667	-0.046402132	-0.118353932	-0.288045259	-0.223100893	-0.03846325	-0.195976696	-0.350196689	0.054190301	0.157667558	0.094020174	-0.157356642	0.130466211	0.121050563	-0.002940322	-0.059416373	0.019389239
resC120	-0.054285706	-0.090282699	-0.013968041	0.193933741	0.00526751	-0.089214108	-0.194323449	-0.070709177	-0.173918192	0.009617421	-0.226711995	-0.255599071	-0.09741809	-0.165881258	-0.132826983	-0.197348209	-0.12210028	-0.284872833	-0.016613101	-0.040067012	-0.024760661	-0.002568431	-0.114326753	-0.023737921	-0.140815429	-0.089049569	-0.080416193	-0.017001093	-0.23650169	-0.173626525	-0.034632254	-0.078759152	-0.175959201	-0.15263798	-0.109616009	0.183870979	0.887925305	0.355848691	0.433622572	0.522164059	-0.072373582	-0.178076593	-0.100866696	0.171925757	0.048982617	-0.088806301	0.016124719	0.023581483	-0.008073089
resC121	-0.060509194	-0.09657949	-0.008552655	0.179114267	-0.016275858	-0.15553196	-0.198992553	-0.067967699	-0.153943295	-0.015486272	-0.264102003	-0.312017485	-0.126457034	-0.234065379	-0.128013384	-0.192850367	-0.160798317	-0.344283724	-0.043073558	-0.072550801	-0.074804603	-0.029978522	-0.16283677	-0.039748921	-0.176692872	-0.144696728	-0.122033663	-0.073150531	-0.277728609	-0.213583895	-0.032675913	-0.096889204	-0.191820411	-0.155847776	-0.15116333	0.231443069	0.948152235	0.302788437	0.494832749	0.675568732	-0.091544591	-0.185064808	-0.105076546	0.238250916	0.030888949	-0.101964054	0.037307861	0.046362576	-0.030235348
resC122	0.022135887	-0.087311134	0.113643489	0.014205281	0.164076405	-0.16069227	-0.245508606	0.120384653	0.081390502	0.306493434	0.158049681	0.168349149	0.073513428	0.016754101	-0.009195812	0.105116853	0.046042698	-0.008926959	-0.005578997	0.157944301	-0.159537809	-0.095606791	-0.024664012	0.635107513	0.900473848	-0.047675618	0.069851223	0.014377233	-0.089653687	-0.116109809	0.082696675	-0.287773025	-0.05054777	-0.106519744	-0.274298229	-0.246505712	0.022428712	-0.276854393	-0.122890543	-0.196810467	0.035358596	-0.071277355	0.215345282	-0.201690645	0.318128464	-0.059372348	0.061956739	0.104511669	-0.100750125
resC123	0.013845971	-0.066160815	0.044412206	-0.03058479	0.135423725	-0.160333365	-0.238616617	0.081621972	-0.013085325	0.282250666	0.154950648	0.118444075	0.055947171	-0.054239345	-0.051957032	0.111052994	0.046773476	0.000964242	-0.008555873	0.122502346	-0.209448258	-0.15242421	-0.035600727	0.627717902	0.889891073	-0.081255587	0.058551733	-0.023019007	-0.11531685	-0.134911975	0.044922197	-0.314647595	-0.09173837	-0.131731047	-0.327382783	-0.326316341	0.026444467	-0.289368943	-0.160969194	-0.146450438	0.022781645	-0.069536918	0.259435336	-0.160624794	0.30119697	-0.100057264	0.106629806	0.128937546	-0.091700717
resC124	-0.114558655	-0.061598361	0.010345331	0.258439477	-0.091042171	-0.086887155	-0.042115328	-0.149313949	-0.086873793	-0.046091394	-0.279875007	-0.249201011	0.038599168	-0.080123908	-0.078015871	-0.194255105	-0.065081128	0.116095714	-0.148277678	-0.058454067	0.039772884	-0.011235292	-0.189674389	-0.044868321	-0.312661569	-0.011394293	-0.07915296	-0.079238653	-0.378531235	-0.286527526	-0.100271889	0.020572841	-0.096309992	-0.165128349	-0.232122257	0.272733039	0.395717361	0.427475419	0.818994823	0.786583538	-0.223860684	-0.048446643	-0.031957232	0.39076894	0.107375089	-0.089927717	0.051488042	-0.118734666	-0.089470048
resC125	-0.077720274	-0.025047806	-0.066672016	-0.15284323	-0.095983996	-0.011503415	0.048706349	-0.082921729	0.057621482	-0.22393908	-0.290340753	-0.07623591	-0.05078081	-0.032510115	-0.141577369	-0.151014624	0.041518949	-0.016083495	-0.035617439	0.010940987	-0.005385197	0.013553514	0.022492909	-0.163818927	-0.004623109	-0.100813886	-0.083299684	-0.015135162	0.087734809	0.11315083	0.130129333	0.125836633	0.252852111	0.921383584	0.421847419	0.300824781	-0.142285856	-0.139742555	-0.217530007	-0.217741643	0.035220129	-0.118601661	-0.111308726	-0.115167301	-0.054466024	0.154335228	-0.070895057	-0.059116935	-0.027125245
resC126	-0.06830404	-0.136868311	0.192966316	0.176810525	0.108944102	0.967736262	0.32378177	0.156644719	0.222040491	0.059729009	0.075550288	0.152768689	0.108891101	0.152098347	0.357248707	0.158609301	0.139751484	-0.027410644	0.124199708	-0.031977391	0.265452159	0.112228259	0.147685808	-0.173575904	-0.141812841	0.064682234	-0.059978407	0.009355492	0.112053609	0.110535385	-0.021205796	-0.100464328	0.017960586	0.00570559	-0.082510455	-0.134815261	-0.159416169	0.117741679	-0.026246333	-0.186061818	-0.068672604	0.04189482	-0.227402202	-0.225395613	0.029217251	0.069746846	-0.176084486	-0.048440919	0.044791884
resC127	0.064886613	0.100704193	0.025657264	-0.089136507	0.033377961	0.137626343	0.155983499	0.024083672	0.098435508	0.14630421	0.234233772	0.34010558	0.360996084	0.226058527	0.473545735	0.933694244	0.10900106	0.030852898	-0.004694579	-0.297496106	-0.376532482	-0.422009746	-0.306789077	0.031755362	0.083343383	0.053643347	-0.015265976	-0.038844529	0.10190562	-0.052649995	-0.167057971	-0.150300158	-0.013940508	-0.216163424	-0.155658107	-0.218379989	-0.112221747	-0.045265527	-0.01982389	-0.070538539	0.118069862	0.302440037	0.029000458	-0.035396417	0.004055893	-0.056918762	-0.032534951	0.01245142	0.057555138
resC128	-0.014511472	0.150770106	0.26582757	0.140602455	0.068822747	0.212518157	0.215428262	0.393858147	0.89878227	0.145550435	0.082222312	0.41570389	-0.053010986	0.172589615	0.220189617	0.162395055	0.136428476	-0.001796638	0.174989142	0.085783754	0.10569867	0.16501081	0.117159915	-0.025040488	0.022159619	-0.052685393	-0.127767453	-0.055038616	0.028248941	0.086283063	-0.028636099	-0.020110026	-0.00275445	-0.009386181	-0.06691411	-0.118065559	-0.19542298	0.025917109	-0.083517686	-0.171680816	-0.206956997	-0.000230505	-0.174492424	-0.237389379	0.133134432	0.012325893	-0.190775596	-0.031582783	-0.035875363
resC129	0.047508224	-0.006306223	-0.008400838	0.015913883	-0.151966565	-0.049152164	0.125922994	-0.106712346	-0.014014741	-0.006490641	0.052736831	-0.055596656	-0.02645459	-0.018952674	-0.141531727	-0.04130867	-0.04208892	0.042448822	-0.177570259	0.149422006	-0.104716431	-0.087498727	-0.075727972	0.142261741	0.0906025	-0.030678122	0.164755736	0.277769288	0.005517941	0.174608869	-0.140857591	0.033269726	0.067133547	-0.105422325	-0.124161252	-0.041195231	0.231177323	0.113294345	0.132957998	0.177671102	-0.130270263	-0.154824475	-0.031108355	0.015872067	0.119189552	0.076287468	0.044281546	0.109327074	0.035175862
resC130	0.066601363	0.242644161	0.230038855	0.170829261	0.069378434	0.291143151	0.227171713	0.284587819	0.271740948	0.392095318	0.104416579	0.470773476	0.458187327	0.480599788	0.896795385	0.567098055	0.081176291	-0.082818302	0.098030539	-0.215989276	0.140166743	-0.005060752	-0.061405697	-0.162502738	-0.061780053	0.07595824	0.035522394	-0.14397631	-0.000346317	-0.006335186	-0.098695863	-0.226787161	0.008011862	-0.205283071	-0.213170495	-0.241666337	-0.09305015	-0.057331538	0.146276173	-0.17217934	-0.129965766	0.376991421	-0.258077486	-0.279982594	0.339586875	-0.018114046	-0.113526281	-0.138496108	0.035960121
resC131	0.092513935	-0.041163672	-0.060980724	-0.076696418	0.024054313	-0.018456934	0.054250187	0.029314901	-0.230414972	-0.043517702	0.178088579	0.030896846	0.088569682	-0.042653729	-0.081249947	0.033969843	-0.009201361	0.012908885	0.131648415	0.02061463	-0.022055486	0.048567871	0.126269011	-0.024691631	0.016111056	0.040036076	0.017611509	-0.022874818	0.080572813	-0.089601166	-0.062447037	-0.038353037	-0.025601437	-0.00721345	-0.089718929	-0.086667691	-0.064627785	-0.061030078	-0.096712087	-0.122884922	0.916084021	0.060301798	0.094482364	0.044022371	-0.166288024	0.154435166	0.075826068	0.072029007	-0.001070357
resC132	0.078288786	-0.043743537	-0.090312039	-0.106268648	0.016689618	0.004337084	0.030245777	-0.038720197	-0.216580075	-0.05286655	0.156174881	0.021963613	0.116130092	-0.006155129	-0.034996138	0.128674432	-0.002145282	0.019408683	0.1296294	-0.065976814	-0.084633263	-0.057508194	0.083353094	-0.013783909	0.020680857	0.01375155	0.006112157	-6.12E-05	0.088788223	-0.099608448	-0.045830884	-0.046676324	-0.027267192	-0.014255285	-0.110320675	-0.099975147	-0.041828488	-0.074976594	-0.075032311	-0.096661879	0.939139611	0.080043954	0.096511889	0.036889119	-0.168803181	0.13860702	0.066993902	0.07910137	-0.0009779
resC133	0.07802595	0.131745694	0.082608506	-0.101059131	0.073624392	0.164364297	0.171396481	0.206435536	0.168235568	0.115210664	0.162359872	0.412768761	0.321300103	0.226912327	0.612538476	0.902036913	0.019395279	-0.045646319	0.042199733	-0.355686339	-0.379825813	-0.324756719	-0.194421651	-0.055320999	0.01640578	0.059909863	0.040997936	-0.103569076	0.12449003	-0.018765636	-0.069991911	-0.153553937	0.02586161	-0.180610216	-0.140023974	-0.235835071	-0.137299654	-0.111721398	-0.025476717	-0.137286429	0.070905254	0.563484158	0.152321415	0.076302436	-0.064318575	0.069405782	0.009669622	0.037152744	0.100247333
resC134	0.088618442	0.185500404	0.114394834	0.160486864	0.219887798	0.197632308	0.195732428	0.166099251	0.130175016	0.250555029	0.016437348	0.156801268	0.226693216	0.168684019	0.773525539	0.352955696	-0.025677719	-0.103270918	0.245663331	-0.303001192	0.162630624	0.160742774	0.202324066	-0.255862435	-0.184403551	-0.012710081	-0.058939385	-0.227575919	-0.129201639	-0.052293981	-0.037451612	-0.14022802	-0.086279334	-0.167403959	-0.236946538	-0.154963115	0.123409457	0.125895335	0.253667371	0.098835127	-0.045817082	0.308925811	-0.207282435	-0.06507066	0.161709527	0.074114032	-0.087257832	-0.126816978	0.051896702
resC135	-0.169094083	-0.167874276	-0.103192091	0.07303413	-0.115726281	-0.159067079	-0.07162999	-0.213333555	-0.108593167	-0.272031082	-0.333634548	-0.402403055	-0.137721941	-0.295604369	-0.2874026	-0.184617618	-0.025782128	0.023463364	-0.075642746	-0.106982981	-0.141280829	-0.167064855	-0.271416516	-0.158134414	-0.383356559	-0.171701632	-0.242771698	-0.145475662	-0.288779499	-0.253888016	0.046539319	0.15728607	0.061906535	0.129866742	0.197002544	0.745899099	0.491165459	0.410878244	0.555013914	0.791860859	-0.11815018	-0.230973134	-0.108552506	0.407537082	-0.163530464	0.011059882	-0.011260003	-0.040678456	-0.026853825
resC136	0.103531666	0.094106382	0.313245212	0.187813088	-0.061848839	0.06526222	0.085672581	0.734256413	0.299114512	0.25881149	0.192995084	0.448871687	0.166946965	0.275786373	0.24448531	0.097506754	0.061796771	-0.17836994	0.231920729	0.243110009	0.164905594	0.401558628	0.164962622	0.126229717	0.145579057	0.063290372	-0.055358437	-0.002624281	-0.035232517	0.048055602	0.050178785	-0.146140438	-0.056448027	-0.096937434	-0.246491333	-0.174619252	-0.061215337	-0.173955185	-0.016253907	-0.19305894	-0.11562186	0.025529067	-0.134694864	-0.271538759	0.373403359	-0.07768091	-0.172645344	0.130708165	-0.13160862
resC137	0.055839474	0.004091252	0.133128405	0.138928813	0.300172146	0.200433314	0.173728864	0.05234039	-0.003599313	0.195845227	0.249393529	0.221732661	0.204293889	0.310801447	0.174113478	0.115353834	0.101527955	0.106297051	0.15030206	-0.014663586	0.153363338	0.034950232	0.104371529	-0.037595551	0.03631038	0.839539609	0.477068288	0.196782791	0.337423762	0.233385534	0.179523834	0.033576527	0.063350386	-0.067382686	-0.061101273	-0.193900248	-0.292255377	-0.076999541	-0.157443054	-0.370178064	0.02340704	0.162376987	0.031941849	-0.163373947	0.101105295	0.050072888	-0.009018213	-0.09379657	0.122032568
resC138	-0.022715837	-0.045967695	0.292786213	0.056300151	0.078189404	0.118450252	0.166780511	0.047467547	0.288261317	0.230158217	0.110424417	0.403067242	0.632391935	0.887263656	0.364149498	0.278315827	0.122479394	0.119039966	0.070437772	-0.286065791	-0.093826339	-0.112798433	-0.184433453	-0.044599028	-0.016341186	0.207423526	0.067580523	-0.030829004	-0.049210886	0.035500569	-0.021316322	-0.133683251	0.121928549	-0.161729176	-0.072990255	-0.037423766	-0.054583706	0.069095157	0.152053105	-0.020734176	-0.132102152	0.120068948	-0.15958555	-0.147750669	0.209536695	0.101593201	-0.103293095	-0.005463839	-0.068340822
resC139	0.060427796	-0.013970024	0.231490828	0.930010943	0.356584177	0.137822099	0.026287984	0.186716581	0.114075474	0.089664034	0.20983895	0.157655261	0.088239701	0.017054094	0.17067426	-0.129163488	0.283580872	0.000939199	0.222960294	0.159613399	0.346612386	0.249472882	0.243743217	0.123706165	0.126734709	0.172293624	-0.011792095	0.012347631	-0.070831848	-0.034321084	0.070221657	0.029433294	-0.150853417	-0.132587158	-0.329386127	-0.202502179	0.05314804	0.243121755	0.198783755	0.005948107	-0.110748868	-0.191101704	-0.20873342	-0.268333954	0.254222624	-0.194450268	-0.10822316	-0.048195141	-0.06352658
resC140	-0.028764817	-0.102143913	-0.010685407	-0.084912907	0.313040853	-0.126862459	-0.134429453	-0.109146127	-0.216397823	0.200956942	0.059935633	-0.037872083	0.081007556	-0.127062557	-0.072532278	0.126876972	-0.124592757	-0.051572602	-0.22398117	-0.034762099	-0.232273977	-0.243463596	-0.158223011	0.290433686	0.514736704	0.142553983	0.148984091	-0.094061851	-0.038877553	-0.15543651	0.030583025	-0.237778714	-0.169017527	-0.252105578	-0.363454062	-0.295560267	0.079818522	-0.239865075	0.009672727	0.010343028	0.042051204	0.470008982	0.721179981	0.415244033	0.087931509	-0.029036795	0.423084009	0.121435078	0.003226562
resC141	-0.039314426	-0.048259877	-0.136107125	-0.018310607	-0.159763063	0.030066746	0.003786255	-0.130944905	-0.087588268	-0.307144614	0.12243575	-0.113038622	-0.127973952	-0.000646319	-0.312173312	-0.114121193	-0.084444192	0.028774226	-0.013731035	0.032346112	-0.099562433	-0.09994895	0.068223509	0.174307629	-0.049858534	0.017346162	0.046655659	0.864003678	0.255262836	0.255653457	-0.132718631	0.239337082	0.131468058	0.067803547	0.131637447	0.07662385	-0.145396836	-0.14027043	-0.222659399	-0.204472612	0.02623356	-0.255457198	-0.055732229	-0.162508525	-0.251066154	0.047045785	-0.105842786	0.094070472	-0.042930991
resC142	0.20323674	0.022472235	0.066613689	0.064751079	0.033942058	0.059998961	0.092695499	0.079806857	0.162380823	0.098931549	0.104076962	0.043756654	-0.048881795	0.117756276	0.160697104	-0.006362108	0.107174168	0.003574695	-0.079174115	-0.045806425	0.025050186	-0.030507732	-0.030827085	-0.112775359	-0.030098078	-0.015245714	0.057183999	-0.122148716	-0.105104107	-0.008364164	-0.064341074	-0.018705505	-0.162550443	-0.11659209	0.027752871	0.019736533	0.106239578	0.095069258	0.126948885	0.070470295	-0.002151468	-0.032082619	-0.19200776	-0.126486306	0.094781505	0.06627331	-0.015254444	-0.047020389	0.050472316
resC143	0.031945245	0.135355919	-0.016894719	-0.274976458	0.064095868	0.100303886	0.188566117	0.091903563	-0.033710332	0.026603763	-0.022657243	0.210605684	0.274094749	0.201627362	0.30303448	0.437055111	-0.160940854	-0.076203402	-0.194718817	-0.227133482	-0.268261729	-0.205076467	-0.17527581	-0.213513309	-0.161386305	0.093549656	0.070217604	-0.159238806	0.086838882	-0.04141307	-0.061062397	-0.061570093	0.057734503	-0.161114961	-0.0567311	-0.162536361	-0.107909777	-0.095536285	0.073975567	-0.093391744	0.048038261	0.946562458	0.66407624	0.63053038	-0.088572818	0.13841506	0.330490363	0.050692434	0.110690655
resC144	0.170938142	0.278039354	0.241575317	0.055107348	0.128607282	0.268281895	0.256313117	0.462355541	0.285401829	0.32654569	0.147979716	0.58632472	0.410160562	0.397097488	0.864702153	0.591531253	0.058688537	-0.117158417	0.05330601	-0.177311315	0.078032785	0.087702779	0.033327874	-0.290622285	-0.087897619	0.069428303	0.053082639	-0.282645851	0.025394114	0.031908604	-0.004042524	-0.309726604	-0.048883897	-0.219997661	-0.211849815	-0.383435545	-0.14071226	-0.127491885	-0.002070715	-0.227428944	-0.103864874	0.526455426	-0.122998257	-0.157146287	0.243102862	-0.01261298	-0.042588167	-0.077697417	0.048678937
resC145	0.088197383	0.19988971	0.057380044	-0.243641636	0.06820435	0.109508494	0.232287734	0.204896482	0.058884727	0.053630676	0.098560807	0.368263693	0.334195061	0.254540835	0.398799844	0.545836848	-0.119944528	-0.073552897	-0.142877303	-0.218878358	-0.286390281	-0.181450658	-0.154327769	-0.189845121	-0.089723225	0.108453496	0.103822086	-0.129903397	0.118646311	-0.010761156	-0.058821881	-0.082272569	0.046843601	-0.173398251	-0.100338286	-0.260414564	-0.186718437	-0.13596127	-0.015057681	-0.180615514	0.04367482	0.951759975	0.596213514	0.50359126	-0.061134531	0.121558538	0.275675429	0.062251935	0.103273094
resC146	0.222002581	0.255931537	0.272213238	0.052782605	0.040849858	0.155907132	0.279403595	0.415007942	0.266138233	0.226491808	0.397281127	0.626320763	0.206341666	0.242804831	0.263362344	0.313714872	0.148172045	-0.038815423	0.045415945	0.261613588	0.151204016	0.148580267	0.193136344	0.044255555	0.248399401	0.142948507	0.20869265	0.051177475	0.189784899	0.158562292	-0.104660335	-0.105144159	-0.047062476	-0.092475953	-0.17944499	-0.472442814	-0.410103642	-0.376478961	-0.306882456	-0.560741248	0.050713965	0.237804109	0.053857484	-0.301648815	0.226953897	-0.048537628	-0.094574472	0.032378153	-0.024576421
resC147	-0.072335275	-0.027091018	-0.235470633	0.005875666	-0.101667668	0.006338403	0.12318702	-0.187178976	0.028787964	-0.289596545	-0.031194767	-0.214961934	-0.181581726	-0.148668582	-0.212268558	-0.158404831	0.089777289	0.146157005	0.074214589	0.083795667	0.010477819	-0.108758202	-0.012266743	-0.114997495	-0.25590489	-0.128805412	-0.060806105	0.109935365	0.228101252	0.232342069	-0.114672334	0.84680355	0.173257488	0.249997072	0.334453156	0.28894621	-0.079790939	0.238388197	0.034536219	0.007135674	-0.059761147	-0.058466573	-0.01516647	0.096928972	-0.224624966	0.199546918	-0.10251066	-0.090503518	0.117633148
resC148	0.11468817	-0.075227483	0.235785091	0.04353305	0.010430422	0.044288488	0.066250782	0.117755175	0.114414843	0.170145463	0.142905562	0.227555211	0.278033314	0.380579747	0.118178226	0.077156841	0.050040126	0.00962213	0.017159705	-0.002968558	-0.003427938	-0.020238932	-0.081135891	0.135932742	0.196019797	0.127075511	0.107129895	0.014848801	-0.147344172	-0.068131953	0.075574483	-0.116591347	0.042615638	-0.060604395	-0.106644811	-0.051937532	0.04222862	-0.045071465	0.101669476	-0.017336918	-0.025511362	0.019244458	-0.020985184	-0.086036175	0.280678041	0.009551074	-0.047530431	0.129649125	-0.082073119
resC149	0.116854934	0.051837568	0.026545378	0.068435849	-0.074026072	-0.084566991	-0.011602238	0.147902859	0.016724546	0.221574204	0.098205058	0.062635656	-0.029936545	0.006092031	0.053595807	-0.185259651	0.099014199	-0.109173706	0.025812375	0.22744686	0.205813587	0.271813337	0.088685209	0.121317801	0.280482079	-0.015465372	0.08773572	-0.140858532	0.00177546	0.071172473	0.241642185	-0.020509728	-0.113264402	0.135162734	-0.031693977	-0.043981763	0.044726765	-0.101062289	-0.037386637	-0.206783616	-0.00725937	-0.153571106	-0.118036034	-0.326981334	0.51031651	-0.072567327	-0.098185683	-0.0530862	-0.029922978
resC150	-0.055539964	0.140124359	0.184154414	0.068630563	0.031431422	0.090507061	0.237968223	0.197772507	-0.079120665	0.135062306	0.273039131	0.612714632	0.818291442	0.448099715	0.328498951	0.346239826	0.097396683	0.062600402	0.085745425	-0.112057767	-0.092328197	0.062278872	-0.003596151	-0.202077737	-0.074353404	0.208344922	0.134944887	-0.144953376	0.0354448	-0.045431463	-0.002345201	-0.214888847	-0.025726063	-0.15411168	-0.198075169	-0.294543577	-0.176167416	-0.016294788	0.066445602	-0.096698438	0.115324471	0.325507513	0.040728595	0.026459648	0.185477172	-0.037008757	0.018421954	-0.01715561	0.012143063
resC151	0.106298194	-0.103015143	0.191867755	0.334894884	0.663427072	-0.105838371	-0.154135286	-0.115477291	-0.130653685	0.077719186	-0.074087668	-0.165129397	-0.031074791	-0.040387795	0.026574181	-0.097228946	-0.036555882	-0.028552014	0.003796311	-0.149073745	0.022026565	-0.074052826	-0.056797806	0.097003327	0.07357222	0.191638673	0.023166659	-0.008573752	-0.226855789	-0.244115357	-0.084930824	-0.076955398	-0.112405291	-0.193849871	-0.236034836	0.061109176	0.539536964	0.250402869	0.343233758	0.426220054	-0.092791312	-0.034579025	0.03787542	0.180275456	0.097628235	-0.001425637	0.044208312	-0.018823766	-0.035254527
resC152	-0.090618747	-0.019195376	-0.08640246	0.106348584	0.039061422	-0.07792853	-0.045284465	-0.086224938	-0.033132831	-0.1700954	-0.268763785	-0.225252842	-0.062588244	-0.120134032	-0.228094824	-0.201189387	0.02374726	0.058363585	-0.052955373	0.037250186	0.017260386	0.056392981	0.007826436	-0.151162839	-0.191996225	-0.089683657	-0.094177256	-0.058756277	-0.153971322	-0.223103145	-0.122077033	-0.004902054	-0.056913371	-0.002671605	-0.136577886	0.132737074	0.3543182	0.380968102	0.443465509	0.553869863	-0.004447369	-0.093065936	0.020592155	0.334103712	-0.014849782	0.125040923	0.051339369	0.069692237	-0.011016066
resC153	-0.116781574	-0.071193672	-0.011731814	0.367383504	-0.030053686	-0.090828509	-0.020732	-0.071632195	-0.074714077	-0.048917373	-0.202053887	-0.1871219	0.084696943	-0.069064008	-0.07587066	-0.166697337	0.098653389	0.127859693	-0.060654201	-0.052139364	0.018831919	0.028018523	-0.107878467	-0.024343074	-0.255406817	-0.037695499	-0.088188447	-0.117712045	-0.381763371	-0.324848104	-0.03284285	0.022430809	-0.086421776	-0.189922189	-0.267945231	0.216589865	0.56853143	0.502711314	0.909447084	0.796753992	-0.176786518	-0.092323684	-0.045798519	0.377401186	0.156000328	-0.088908545	0.040779741	-0.049102227	-0.076305029
resC154	-0.091684131	0.002505699	0.05306544	0.370901259	-0.002409338	-0.026914816	0.082130799	-0.024123627	-0.037606519	0.032931935	-0.142697064	-0.120711227	0.136150073	-0.037813472	0.023676552	-0.127491593	0.076518409	0.137799031	-0.078263292	0.001313605	0.132773528	0.062655194	-0.11508299	-0.126465654	-0.335431954	-0.000107158	-0.045273579	-0.1789581	-0.379460028	-0.316683815	-0.044885602	0.037263898	-0.094832012	-0.173881456	-0.248865165	0.19888435	0.461525503	0.522597421	0.965597436	0.726078732	-0.15523092	-0.005665239	-0.060386454	0.376167724	0.224966136	-0.102446147	0.041264227	-0.115283449	-0.058955681
resC155	0.105064557	0.063716023	0.146179652	0.281507055	0.150418084	0.044389759	0.089433518	-0.05333886	0.056549988	0.199612303	-0.030391189	0.001904432	0.095919135	0.203375042	0.163401771	-0.004013758	0.127695156	0.155820629	0.036044605	-0.030647248	0.203530658	0.000702564	-0.026817241	-0.077693911	-0.116550272	0.157206937	0.217781378	-0.067336704	-0.125723745	-0.234010132	-0.243725016	0.075805879	-0.067187861	-0.215691988	-0.216218891	-0.005132616	0.224303951	0.378491287	0.573055931	0.299972155	0.062697602	-0.000526807	-0.122429386	0.009903891	0.167195557	-0.075817113	-0.043592438	-0.041784655	0.01161047
resC156	0.213586915	0.133384001	0.258508373	0.295940704	0.216339414	0.047022867	0.025620142	-0.001466591	0.22773648	0.340384515	0.026303719	0.181012744	0.096914197	0.27625515	0.315974064	0.016393793	0.098839665	0.081780524	0.280198001	-0.029730833	0.271140123	0.135846441	0.051126808	-0.110398095	0.052971193	0.055960022	-0.020533762	-0.123584639	-0.007793897	-0.114250939	-0.04176446	-0.074307616	0.009123236	-0.058058482	-0.068514727	-0.014508315	0.093516056	0.179695948	0.067934068	0.009109552	0.018234403	-0.280359149	-0.499628042	-0.448349144	0.287061239	-0.050854168	-0.264160217	-0.171053321	0.020145909
resC157	-0.07638898	-0.03840215	-0.117516727	-0.283267948	0.140806185	-0.106650266	0.086981369	-0.12518712	-0.177847279	-0.067119074	0.009384937	-0.084770485	0.046884815	-0.134361932	-0.226057033	0.130211297	-0.192396262	-0.026006836	-0.132736823	-0.087147037	-0.359369634	-0.237768022	-0.11025871	0.005275781	0.04777541	0.135966594	0.101799043	-0.092278887	0.087082335	-0.096959202	0.03811432	0.019909978	0.042189231	-0.131002199	-0.099037155	-0.094597031	-0.012772952	-0.064595847	0.020773515	0.05615416	0.177208989	0.67365193	0.86891021	0.75990273	-0.164116796	0.110372053	0.42449331	0.120669918	0.116172905
resC158	-0.011358105	-0.028709581	-0.051160755	-0.34010684	0.14247727	-0.112191618	-0.067488084	-0.053260799	-0.107319583	0.023652902	0.163246042	0.020449193	-0.002550603	-0.074470391	-0.231482087	0.186731549	-0.175994592	-0.04666783	-0.18186213	-0.005985492	-0.385257794	-0.271540276	-0.125985683	0.244764864	0.373084999	0.05876058	0.083917659	-0.003229379	0.102773897	-0.091057275	0.068167458	-0.075239877	-0.095877233	-0.178843175	-0.187226392	-0.285604436	-0.143763863	-0.305471827	-0.212898467	-0.216823279	0.172353095	0.618463775	0.914438697	0.546379381	-0.081670615	0.018540229	0.371567017	0.193901548	0.023944657
resC159	-0.054606603	-0.116175029	-0.162834811	-0.346215993	0.034123859	-0.143350067	-0.082032452	-0.094847861	-0.198952595	-0.122890639	0.066601223	-0.114288681	-0.111800091	-0.205713454	-0.426853587	0.049223393	-0.177661547	-0.031454395	-0.194224058	0.072921985	-0.369917632	-0.26863176	-0.069891435	0.411537168	0.317656296	0.036555493	0.099642545	0.108299201	0.098825677	0.009499332	-0.00026554	0.040638651	-0.011576809	-0.114537294	-0.058979245	-0.15062509	-0.132037985	-0.24034878	-0.212419688	-0.165835258	0.105476997	0.457447282	0.879592115	0.568565126	-0.193908763	0.105713665	0.34760894	0.241146714	0.055792857
resC160	-0.120484454	-0.189846514	0.094442301	-0.038729294	0.075509773	0.879626951	0.369292198	0.072373612	0.080325881	-0.102559668	0.033145215	0.074693266	0.126993654	0.109978004	0.135243267	0.202933909	0.059617478	0.007863574	0.007649537	-0.105973629	0.015807549	-0.053997086	0.054076543	-0.164817066	-0.182361059	0.158691624	0.076869963	0.042207977	0.162086131	0.124221844	-0.051015677	-0.047135261	0.067319442	-0.071807016	-0.06682341	-0.101851909	-0.155974085	0.060365452	-0.020972339	-0.107195501	0.028894125	0.362028135	0.206886501	0.208095879	-0.14157151	0.214078011	0.083906088	0.073544975	0.057086592
resC161	0.233683569	0.920830045	-0.026701617	-0.088612363	-0.013351592	-0.108484312	-0.046189758	0.10930716	0.079945748	0.076988311	-0.004566205	0.135042707	-0.040203344	-0.019499074	0.196160014	0.141229703	-0.074616509	-0.030241605	-0.208741232	0.05543743	0.020357103	0.039625988	-0.007775598	-0.170172495	-0.075657274	0.043644412	0.079477514	-0.055519326	0.034711908	-0.029914758	-0.19912184	0.026583947	-0.016475414	-0.075874643	-0.15119274	-0.284185909	-0.115368999	-0.005034713	0.024684036	-0.078948223	-0.04230007	0.304165782	0.101079885	0.09886017	0.112897249	-0.169080689	0.091740521	-0.024868871	-0.01067527
resC162	-0.006930163	0.042360536	0.073160969	0.3552603	0.061493845	0.135497364	-0.037199034	0.084671229	0.027041948	0.242034718	-0.047081131	-0.121792418	-0.08728791	-0.002702688	0.26706892	-0.384008996	0.05719092	-0.08152683	0.312607072	0.402586502	0.838034092	0.482229291	0.524954786	-0.056193707	-0.080003197	-0.027183757	-0.003544629	-0.044613729	-0.078835038	0.046808237	0.046600932	-0.068238172	-0.12148381	-0.037551148	-0.111097907	-0.003360607	0.091745983	0.137032871	0.252370293	0.035668586	-0.073239563	-0.320646203	-0.468295795	-0.381237282	0.382380865	-0.151958925	-0.244665752	-0.112833347	-0.033727687
resC163	0.142462438	0.246232944	0.15321295	0.165926366	0.196566506	0.239489745	0.230182709	0.214225243	0.226088453	0.250115457	0.017113591	0.243613881	0.260879171	0.281421576	0.811760783	0.366037815	0.039801171	-0.113998887	0.171820547	-0.27236112	0.179527138	0.185610707	0.188204839	-0.339695733	-0.211442704	0.016455108	0.006239801	-0.264477134	-0.068379036	0.037882132	-0.059887938	-0.143726019	-0.052038542	-0.142300772	-0.180615122	-0.183302228	0.066746288	0.158319346	0.19434563	0.050189182	-0.122649286	0.26631625	-0.316871856	-0.166886203	0.194874193	0.001089538	-0.12916072	-0.140148448	0.054792202
resC164	0.080483071	-0.071733017	-0.137637928	-0.070988095	-0.009669924	-0.026555235	-0.023391985	-0.014423445	-0.162935575	-0.012680453	0.21217764	0.060868615	0.064397898	-0.048037703	-0.066921991	0.097819072	0.027359169	0.013070995	0.220007122	0.035863191	-0.055186842	-0.008923292	0.196309301	0.032944553	0.096596683	0.032762447	0.072328304	0.079632287	0.194381045	-0.016891579	-0.002767707	-0.006986046	-0.047991715	0.048846087	-0.077720593	-0.138518104	-0.116936478	-0.115094002	-0.190264973	-0.205414331	0.947774841	-0.021414142	0.048603328	-0.085066599	-0.182864403	0.067670414	-0.002025923	0.118702023	0.017781549
resC165	0.089903935	0.170145531	0.182939079	0.138286997	0.209101214	0.301146153	0.19744208	0.304979753	0.286244767	0.329930263	0.166068167	0.393073896	0.284269489	0.334824779	0.849883876	0.412352433	0.10054123	-0.053246239	0.330376012	-0.176463737	0.26121282	0.238206999	0.339192056	-0.169510472	-0.005394599	0.041797005	0.018868494	-0.124284622	0.057272909	0.132615911	0.019560763	-0.198439948	-0.037720369	-0.073152944	-0.18428954	-0.35696226	-0.221410289	-0.07623681	-0.092210871	-0.345620639	-0.035960928	0.217661987	-0.32113546	-0.411952737	0.235141784	0.01474405	-0.203861556	-0.080131245	0.022391927
resC166	0.010862592	-0.086580896	-0.088400977	-0.211050986	0.112145732	-0.036613607	0.056472318	-0.107369632	-0.312512492	-0.207657627	0.122751206	-0.101299501	0.002167516	-0.179061179	-0.243658933	0.052572408	-0.08453317	0.026047453	0.075431463	-0.021246366	-0.175282606	-0.123349972	0.083844127	-0.083475532	-0.070109674	0.062235549	0.106627015	0.036167235	0.180538654	-0.086750378	-0.062593113	0.063931352	-0.005245519	0.012008335	-0.026128022	-0.061349058	-0.074555572	-0.024470032	-0.114135497	-0.080504259	0.860366494	0.330719336	0.471126435	0.409899306	-0.372593254	0.166870546	0.228183289	0.134104388	0.068362974
resC167	0.164521935	0.170632017	0.105573863	0.097867882	-0.055713421	0.210508902	0.22020747	0.547271734	0.390527323	0.269716879	0.136192842	0.471404785	0.200788528	0.400240702	0.580274348	0.200983587	0.070603073	-0.071844989	0.185043875	-0.014600884	0.25786058	0.466244603	0.318378173	-0.198157729	-0.136471543	-0.004469185	-0.010910155	-0.121454071	0.013212037	0.109524648	-0.120533273	-0.063260854	0.054450402	-0.03948395	-0.083514697	-0.209045188	-0.169178699	-0.048889559	-0.01859058	-0.336080181	-0.046252352	0.167249301	-0.332866146	-0.348266108	0.187317116	0.091911486	-0.185432661	-0.020792243	-0.007116789
resC168	0.02669982	-0.00715963	-0.100295835	-0.003937252	-0.126370145	-0.050079076	0.106305867	0.066012086	0.044344703	0.008027263	-0.023899665	0.04463537	0.052850068	0.015527748	-0.115010181	-0.180436869	-0.047692439	-0.014034501	-0.123409442	-0.124008708	0.030493746	0.390310554	-0.103105689	-0.151571518	-0.147196485	-0.032455227	-0.093788023	-0.160722348	-0.090456522	-0.022289814	0.070758029	-0.016937986	0.054907272	0.201944981	0.192602846	0.111577452	0.042665115	0.055278046	0.036920268	-0.027374939	-0.029786916	-0.08173802	-0.117296608	0.005198315	0.001069912	0.047070936	0.003356617	-0.035266703	-0.008905767
resC169	0.044793476	0.098115438	0.396481337	0.074134863	0.219684144	0.257949112	0.313717945	0.302610207	0.25247204	0.274477247	0.354111833	0.654815084	0.45143326	0.410801602	0.417208779	0.268530439	0.178374243	0.09877417	0.161263865	0.071810689	0.225634423	0.212725927	0.247954586	-0.116845779	0.165314497	0.18044593	0.148331896	-0.108045039	0.150878979	0.157096448	-0.078922192	-0.221929244	-0.021184741	-0.010464353	-0.149843734	-0.447883804	-0.522259687	-0.221170078	-0.271866806	-0.537767408	-0.019667267	0.207132064	-0.061018513	-0.345932582	0.227298982	-0.047149404	-0.137094463	-0.094770166	-0.039280695
resC170	-0.236370385	0.048934123	0.096178559	0.127601596	0.090822427	0.107550018	0.009255963	-0.018685635	0.128542176	0.058800089	-0.03557834	-0.021654562	0.062826921	0.051357001	0.017967374	-0.055811422	0.068435107	0.019000484	0.014976773	0.195665184	0.09934067	0.04421343	0.0221338	0.08507797	0.079522281	-0.123897723	-0.118423432	0.015138569	0.062308331	-0.017068991	-0.043932139	0.022731075	-0.033965212	0.134149459	-0.012336893	-0.01583465	-0.072601827	0.055492393	-0.030202145	-0.053184824	-0.232855823	-0.081758668	-0.067415869	-0.119394881	0.253363248	-0.009629575	-0.022028111	-0.011613171	-0.003293642
resC171	0.001522144	-0.139299625	-0.145178201	-0.278911128	-0.228128072	-0.014336058	-0.027576287	-0.215664211	-0.02163303	-0.252806482	-0.233898444	-0.232926612	-0.2244111	-0.079612956	-0.160646709	-0.076460327	-0.059432662	-0.030962373	-0.115727276	-0.077902903	-0.083606408	-0.148304983	-0.105569458	-0.223674873	-0.237028472	-0.112007412	-0.107714882	0.013064296	0.121296476	0.111824016	0.202274448	0.286289199	0.337748713	0.47649466	0.877211464	0.647553211	-0.189173425	-0.079531927	-0.281726457	-0.226487483	-0.066672443	-0.129771066	-0.146729021	-0.049370763	-0.301191389	0.186926996	-0.118735557	-0.025008853	0.062534815
resC172	-0.122639974	-0.093928661	0.010969135	-0.005092637	0.023541438	0.038907741	0.08905505	-0.038997813	0.127148706	-0.072208652	-0.058380792	-0.113584184	-0.045959569	-0.060256934	-0.118440766	-0.08131614	0.033711308	-0.005003313	0.062595183	-0.102009675	-0.092582	-0.05482208	-0.112197942	-0.156638013	-0.1485444	0.018475132	-0.204500698	-0.033697405	-0.003376456	-0.037305042	0.095020119	0.171165626	0.127141446	0.303320491	0.268975385	0.574370873	-0.066019335	0.05980693	0.008428851	0.110304869	0.022087059	-0.15153053	-0.128496068	0.021707918	-0.082991948	0.202961853	-0.098955181	-0.149324743	0.015964712
resC173	-0.055273955	-0.19528237	-0.035018458	0.034544068	-0.119449924	-0.212432923	-0.231928746	-0.11422259	-0.096700549	-0.058897138	-0.30777866	-0.340004783	-0.22208664	-0.229789062	-0.197679881	-0.259645633	-0.183097986	-0.384482113	-0.062039899	-0.030182848	-0.062878907	-0.042116361	-0.184525016	-0.053944297	-0.150484024	-0.266039458	-0.17672509	-0.070017312	-0.219853665	-0.114445157	0.055634815	0.08996539	-0.008718693	0.157353234	0.264399117	0.582649751	0.85596276	0.043585076	0.294459684	0.3987035	-0.094900507	-0.245575819	-0.155220717	0.096950967	-0.021339151	0.018095473	-0.041747597	0.074703308	-0.009896811
resC174	-0.110306244	-0.14586741	-0.194074571	-0.035312168	-0.175783482	-0.214596129	-0.200448145	-0.361050614	-0.233626614	-0.281529376	-0.469035734	-0.49430465	-0.203101978	-0.292094528	-0.326176816	-0.283656314	-0.115323819	0.014762278	-0.098904469	-0.205185512	-0.177835501	-0.15867837	-0.276858511	-0.184134793	-0.401203582	-0.171241088	-0.146078734	-0.117106501	-0.306501316	-0.212370946	0.002373196	0.084644882	0.013399858	0.044128024	0.143312953	0.466358644	0.549258369	0.361228904	0.441274359	0.806512486	-0.151975399	-0.261084204	-0.140968814	0.382297564	-0.194671105	-0.036126995	0.045413888	-0.043050094	-0.069125481
resC175	-0.095023053	-0.068064386	-0.005508525	0.149784325	-0.050350805	-0.202004169	-0.089092678	-0.132952671	-0.065409835	-0.138076003	-0.267805053	-0.293292913	-0.038876996	-0.225998225	-0.174292529	-0.120103225	-0.088137098	-0.061823841	-0.051551623	-0.073087883	-0.11841383	-0.118451008	-0.251268672	-0.121644119	-0.310180456	-0.130000672	-0.188098193	-0.191913518	-0.309286669	-0.310360279	0.011892871	0.059527402	-0.040311671	-0.028545172	0.020393052	0.552420837	0.592999867	0.426516527	0.665514703	0.85056265	-0.066345576	-0.169553118	-0.096448102	0.415853006	-0.024387198	-0.027128553	-0.007949946	-0.068079719	0.007333901
resC176	-0.246480868	0.070392005	0.108194484	0.115671654	0.092613804	0.11012736	0.014835209	-0.03372379	0.149060456	0.078683031	-0.031119489	-0.011952302	0.078273091	0.067878095	0.052414726	-0.00987803	0.055344659	0.014217215	-0.012859435	0.170354607	0.083577248	0.007356124	-0.006072073	0.092357921	0.077043522	-0.12518484	-0.124937865	-0.010097576	0.047230747	-0.031211648	-0.058860347	0.005201494	-0.059856445	0.090305048	-0.045164634	-0.044046553	-0.061447657	0.058652095	0.000305734	-0.024051006	-0.268021279	-0.051158908	-0.049825022	-0.097526397	0.264265041	-0.017345088	-0.028180005	-0.016193958	-0.016461909
resC177	-0.073442738	0.033407896	0.020426952	0.247345676	0.161564979	0.016139112	-0.095186715	0.030646807	0.020404999	0.250888216	-0.053066562	0.028241184	0.027979863	-0.065675631	0.150225284	0.022329897	0.003307611	0.010297635	0.020498772	0.081870305	0.106540729	0.022904979	-0.03262031	0.048824423	0.056219079	0.081667296	-0.038880663	0.010551556	-0.001672272	-0.058109759	-0.108148361	0.057952517	0.054749677	-0.167145391	-0.127217045	-0.113593259	0.091382126	0.116372179	0.194162032	0.049106512	-0.1788698	0.021480376	-0.000332586	0.0039473	0.23758894	-0.172315146	0.00225868	-0.022285271	0.084503861
resC178	0.022405406	0.031155868	-0.051875833	-0.128446616	0.070245459	-0.054912238	0.118172155	0.214552376	-0.032403561	-0.047261064	-0.02107105	0.017299532	-0.089271912	-0.144911775	-0.188940119	-0.342487707	-0.126076244	-0.049395173	0.015420529	0.186914876	0.205244814	0.608110573	0.381687113	-0.224558341	-0.182564843	-0.004257666	0.007731697	-0.179598539	-0.074114833	-0.001570348	0.053401142	-0.004965209	-0.028711723	0.024664007	-0.033796353	-0.113965786	-0.09640905	0.020822351	0.019983227	-0.079507369	0.066579605	0.42744826	0.46569263	0.491715416	-0.056793227	0.070618238	0.242073507	0.061942984	-0.012183636
resC179	0.075696308	0.050553229	-0.021081985	-0.013692343	0.021793494	-0.008259455	0.170609156	0.354312803	0.054129508	-0.008496398	0.026231023	0.118205535	-0.047506196	-0.066402476	-0.099630123	-0.355246369	-0.053396434	-0.079560716	0.067403263	0.259521414	0.329725646	0.776119793	0.487278989	-0.190562227	-0.170856492	-0.05683329	-0.035981246	-0.177349525	-0.10488452	0.00144431	0.065625828	-0.068070582	-0.039843976	0.016467738	-0.057013685	-0.13172936	-0.085287727	0.023916875	0.030222596	-0.111319192	0.037430165	0.273516541	0.256368931	0.29274118	0.043864199	0.039667756	0.128844238	0.036070893	-0.034845507
resC180	0.100477431	0.042631255	0.0710443	0.246646405	-0.073809506	0.015192668	0.060129462	0.442671428	0.138481135	0.040461002	-0.027223114	0.115597308	-0.138044118	-0.07165549	-0.011272812	-0.499887624	0.062082173	-0.074801379	0.260017279	0.360595824	0.553889652	0.971520344	0.624164064	-0.070929013	-0.139255217	-0.10996912	-0.076994965	-0.084063937	-0.178105887	0.036644338	0.063801375	-0.075038129	-0.053031843	0.071525499	-0.067628543	-0.058899705	-0.006517646	0.073982591	0.048083781	-0.092938872	-0.052127007	-0.232412149	-0.285306766	-0.21503429	0.188202262	-0.063863542	-0.137201228	-0.051201345	-0.073508212
resC181	0.065362143	0.202567414	0.1101331	0.165191289	0.135886305	0.233766168	0.085117209	0.045100681	0.085455191	0.328421237	-0.084460181	0.119167176	0.277293187	0.255821918	0.821597456	0.351497719	0.019119059	-0.118554194	0.044008777	-0.233838063	0.25787651	-0.00228814	-0.084276311	-0.248049245	-0.142146167	0.023827682	-0.015042522	-0.215548507	-0.085999948	-0.007447121	-0.076084912	-0.208753312	-0.018882831	-0.148667451	-0.165004731	-0.073571869	0.190100139	0.112281493	0.279224793	0.169543803	-0.149007556	0.15716698	-0.405770135	-0.210507917	0.257156653	-0.043870825	-0.124096631	-0.181488753	0.024338728
resC182	-0.111214679	-0.083563332	-0.057477827	0.170269544	-0.052107928	-0.098290069	-0.008767699	-0.302928403	-0.237696483	-0.21931706	-0.23484672	-0.293613558	0.029873166	-0.170607564	-0.23647808	-0.172934378	0.048134652	0.344460377	-0.141546445	-0.080752596	-0.090274702	-0.149293595	-0.225150088	-0.030925498	-0.295844275	0.038472903	-0.067306932	-0.073109641	-0.305953593	-0.312186844	-0.03269956	0.027643469	-0.030709833	-0.112425152	-0.110327958	0.344932668	0.286430886	0.551644723	0.635056653	0.832175657	-0.098016237	-0.15832669	-0.025440525	0.443028474	-0.041408034	-0.019825316	0.051162286	-0.147952355	-0.031304812
resC183	0.086582141	0.014731771	0.035461344	0.219839795	0.021187197	0.039009976	0.043934514	0.309968261	0.065676067	0.123848636	-0.026913677	0.001782811	-0.188568335	-0.13668559	-0.002790994	-0.532682997	0.03763721	-0.080901365	0.242924149	0.393447215	0.631009004	0.929708233	0.608369193	-0.123732703	-0.107396652	-0.07727775	-0.060260868	-0.092714679	-0.140385065	0.031220242	0.060435828	-0.08518435	-0.050836022	0.048968679	-0.06411952	-0.056143494	0.000250587	0.113115787	0.056545282	-0.072777393	0.009374863	-0.238011781	-0.266849995	-0.193522406	0.182578762	-0.048711752	-0.119197994	-0.059052021	-0.056240845
resC184	0.088617769	0.020311677	0.192009951	0.201567531	0.142885431	0.072067276	0.15283172	0.059829767	0.010384085	0.263693391	0.931791122	0.278415886	0.269563973	0.204997641	0.159366317	0.151423541	0.205389023	0.054644198	0.095978085	0.232211292	0.101114306	0.005436105	0.135941373	0.135766517	0.21176123	0.168619572	0.220279973	0.179883445	0.236076287	0.125557996	0.022828635	0.019965214	-0.182070168	-0.288880397	-0.205521911	-0.311877505	-0.180856722	-0.105751704	-0.110345119	-0.241007458	0.11899559	-0.03410358	-0.038101661	-0.268580834	0.168342885	-0.165758768	-0.041932037	0.071173592	0.030765595
resC185	0.166521472	0.282200542	0.257473967	0.042459983	0.044000443	0.228534449	0.272011298	0.441798453	0.324427244	0.254114151	0.195442876	0.62633966	0.444029301	0.45937736	0.821589897	0.67197424	0.110047498	-0.067975017	0.054531077	-0.183350412	-0.036014677	-0.0377611	-0.041390518	-0.163679696	-0.012655647	0.035106191	0.051777177	-0.167073485	0.055669761	0.023880267	-0.08402436	-0.246487011	0.009088021	-0.184374165	-0.176359211	-0.36415902	-0.190815461	-0.141804926	-0.030476833	-0.248572309	-0.092786006	0.461730288	-0.144451701	-0.219257732	0.198667725	-0.011489351	-0.089851534	-0.070809395	0.059762076
resC186	-0.035857122	0.016816182	-0.157166415	0.039640679	-0.095999783	0.01815907	0.058835708	-0.009153224	0.019792433	-0.254791811	0.049058621	-0.025872305	-0.162122295	-0.002462445	-0.282090928	-0.171466531	0.105726725	0.145640425	-0.002970314	0.118438278	-0.053896267	0.007662794	0.156483774	0.058910701	-0.041731108	0.004325345	0.027893935	0.140969722	0.168515539	0.091521818	-0.004941244	0.680774051	0.149207025	0.212804148	0.236845103	0.042676384	-0.369123128	-0.121626276	-0.219421769	-0.378527406	0.072665953	-0.057518924	0.088522257	-0.095993283	-0.231806085	0.103526127	-0.025219005	-0.019950604	0.001422143
resC187	0.074040614	0.164465557	0.201205097	0.034326654	0.002627583	0.118483252	0.154840123	0.290380943	0.283928751	0.335447516	0.250003741	0.474799595	0.326551493	0.386982429	0.507763666	0.702005132	0.13731798	-0.01948266	0.072181216	-0.124624811	-0.159123479	-0.115595728	-0.16558994	0.136097167	0.230010036	0.137741403	0.00281751	-0.002679777	0.093759927	-0.025845037	-0.042541681	-0.131245532	0.002171753	-0.148446311	-0.154166925	-0.292766752	-0.233257057	-0.25888133	-0.148729656	-0.367866536	-0.077588966	0.204396295	-0.073214488	-0.341967911	0.325050546	-0.085179038	-0.118489894	0.048026279	-0.029537568
resC188	-0.004955376	-0.006307783	0.035237334	0.198058875	0.039871582	-0.0069502	0.14718789	-0.01308949	-0.06324063	0.177997766	0.259733942	0.087937677	0.217805546	0.192533679	0.04424069	0.061858377	0.122651149	0.043773257	-0.062678037	0.007443478	0.011327131	-0.040646981	-0.043629462	0.078394621	0.063423967	0.343631784	0.291932577	0.20919904	0.072006211	0.024840603	-0.02566864	-0.079965688	-0.060562691	-0.185216458	-0.223462722	-0.151485009	0.068083623	0.145420059	0.242306758	0.124141002	-0.085133338	0.037893209	0.053624486	0.044508901	0.351866729	-0.080709824	-0.02121621	-0.039678172	0.001801136
resC189	0.072549023	0.013192068	-0.005705199	-0.244214512	0.031063266	0.039085359	0.1073124	0.425922632	-0.048061713	-0.164049969	0.057659411	0.159163198	0.018067865	-0.044432997	-0.10227082	0.029506253	-0.150512906	-0.104883243	-0.035344069	0.111108813	-0.142146223	0.106584341	0.117740606	-0.112523742	-0.052249251	0.043856899	0.043835581	-0.11261153	0.091825667	0.027044965	0.062297319	0.07840564	-0.029833167	-0.041389632	-0.000795057	-0.175523593	-0.1883141	-0.149559562	-0.11248346	-0.237294578	0.115363857	0.72478372	0.713391405	0.568659575	-0.182147352	0.110267532	0.319222443	0.14501217	0.052258343
resC190	0.105743949	-0.046846305	0.223379016	0.318993245	0.916857949	0.047366447	-0.036277906	-0.093573295	-0.028645398	0.069836295	0.102787285	-0.002339473	0.050242139	0.016738092	0.116870037	-0.01317617	0.145625083	0.166400571	0.113538008	-0.112848227	0.133954433	-0.041587821	0.106238021	0.028314807	0.151586901	0.294445927	0.09269153	0.000473554	-0.095728351	-0.173626216	-0.123058839	-0.101121961	-0.043623485	-0.174665834	-0.282983915	-0.168999604	0.051991571	0.243820551	0.099605311	0.17159799	-0.028389731	0.049409826	0.085633093	0.109044689	0.052162552	0.0524136	0.003987004	-0.08207164	-0.032572682
resC191	-0.08921151	-0.068447963	0.096673855	0.223811741	0.04939244	-0.06923634	-0.027523997	-0.083215994	0.074762728	0.145052252	-0.210867813	-0.098431226	0.006690384	-0.046473626	0.005159805	-0.135151062	-0.067029664	-0.036829453	0.060833694	-0.058863212	0.103520958	0.03975913	-0.131410769	-0.054959477	-0.076699824	0.157203176	0.071917634	-0.037498722	-0.125194292	-0.118918413	0.064427218	-0.084436487	0.021330867	-0.088599229	-0.157648445	0.160007435	0.466668314	0.263755929	0.476337196	0.464150881	-0.067582036	-0.130713981	-0.130352945	0.121099565	0.14081293	-0.047303793	-0.034377957	-0.045869986	-0.04667313
resC192	-0.066199918	-0.040386014	0.01866731	0.049116123	-0.054169137	-0.16604364	-0.123465884	-0.190382508	-0.195396585	-0.12993566	-0.302555495	-0.274304023	-0.07451557	-0.264342114	-0.230568153	-0.129773483	-0.116867884	0.014807039	-0.05134987	-0.139438742	-0.1788165	-0.158113212	-0.270096598	-0.075043833	-0.238885627	-0.054164016	-0.114454654	-0.16069365	-0.351559721	-0.2976486	-0.033272794	-0.06118097	-0.148808663	-0.170940221	-0.22358203	0.239441274	0.545487174	0.256721862	0.50811163	0.834564142	-0.023157696	-0.113935526	0.017437801	0.43082728	-0.051725138	-0.043203037	0.062160406	0.015002436	-0.099504731
resC193	-0.125240837	-0.073671723	0.010416037	0.29615098	0.017965334	-0.080750454	0.039397338	-0.153784014	-0.092038868	-0.115950964	-0.166797451	-0.174718587	0.080227222	-0.027003029	-0.124587367	-0.139921574	0.140715955	0.375106879	-0.012490334	-0.00233975	0.060955138	-0.02788875	-0.076058107	-0.066378841	-0.28955873	0.058040198	-0.010500282	-0.063477683	-0.315538658	-0.294714684	-0.032273104	0.07268784	-0.072274142	-0.176056169	-0.173539142	0.203642327	0.232251373	0.526344383	0.730263791	0.637124151	-0.089073337	-0.040898016	0.003047436	0.351562982	0.104944264	-0.043343329	0.111117063	-0.042282384	-0.029818083
resC194	-0.096319392	-0.052757087	-0.206253363	-0.217920153	0.005772063	-0.196906083	-0.072607657	-0.238873626	-0.267012577	-0.260677082	-0.284507828	-0.294501966	-0.043400339	-0.284562953	-0.35688109	-0.06233825	-0.175413163	0.032388329	-0.216711563	-0.132128699	-0.31591898	-0.217625825	-0.231971949	-0.175675526	-0.24523987	-0.018348281	-0.056248497	-0.208195217	-0.182139893	-0.240696423	0.027187	-0.009210597	-0.07941297	-0.080202844	-0.086157887	0.185862115	0.301020591	0.244384712	0.400643063	0.619048111	0.05082097	0.383752043	0.573827586	0.90006194	-0.216013055	0.047630147	0.372218421	0.077500054	0.037431456
resC195	-0.139843367	-0.112779028	-0.08749001	0.107809955	0.028164262	-0.100125658	-0.057466251	-0.20545076	-0.258756461	-0.196483191	-0.131944871	-0.257762755	0.011338866	-0.154611643	-0.224861522	-0.047541985	0.083270955	0.169192056	-0.14581317	-0.124293232	-0.204450779	-0.244110723	-0.228901499	-0.070413029	-0.298442093	0.086574525	0.049196689	-0.065513644	-0.23992454	-0.21783393	-0.172849847	0.087660211	-0.092055855	-0.24380372	-0.201760669	0.170884644	0.364806052	0.347454168	0.58014118	0.712808793	-0.141409759	0.108851483	0.211537311	0.581058458	-0.136683282	-0.035282982	0.233970652	-0.05180456	0.006690551
resC196	-0.092203317	-0.117768245	-0.072316312	0.065311031	0.286573571	-0.10128101	-0.040260562	-0.227045967	-0.28236939	-0.107148983	-0.066349195	-0.305457824	-0.056246255	-0.30215897	-0.223447438	-0.052657544	-0.075441418	0.062646472	-0.157584104	-0.116030188	-0.156723922	-0.231351326	-0.214801109	-0.030501148	-0.178995767	0.106306173	-0.016259435	-0.133168913	-0.168258231	-0.283566569	-0.082176726	-0.037152369	-0.11141934	-0.28648821	-0.247708952	0.136060016	0.36531659	0.340425996	0.470966147	0.683684112	0.034090499	0.248498591	0.425811189	0.741408502	-0.176054681	-0.047663794	0.266771323	-0.071503592	0.046260493
resC197	-0.211568204	-0.132175083	-0.078159303	0.138280106	-0.03291554	-0.146985977	-0.147943662	-0.11021738	-0.089957081	-0.059790326	-0.174983453	-0.258308962	-0.03441824	-0.187869739	-0.079425591	-0.070272507	0.089067219	0.090634701	-0.006915093	-0.051643052	-0.059695821	-0.126255522	-0.178727463	0.015881439	-0.236977085	-0.125436224	-0.116995522	-0.086457954	-0.316455858	-0.244856819	-0.045479514	0.025299895	-0.045935196	-0.06730048	-0.091475715	0.333784907	0.477960473	0.403447459	0.623041417	0.755520735	-0.094075442	-0.267653236	-0.200824391	0.258459983	-0.006876782	-0.077732551	-0.02187552	-0.043715346	-0.019374346
resC198	-0.026516214	-0.111124582	-0.188571109	-0.365180175	0.023029243	-0.11547734	-0.059504315	-0.129389768	-0.209234596	-0.119847822	0.041812635	-0.116277221	-0.075735672	-0.165209094	-0.409737807	0.081565651	-0.175247971	0.01333631	-0.232071023	0.011514521	-0.396247197	-0.296790718	-0.135670153	0.36242522	0.270555438	0.038809793	0.044078872	0.067462297	0.071287753	-0.042172074	0.016551922	0.046409316	0.027859884	-0.107652559	-0.055881682	-0.12159804	-0.128815512	-0.180311756	-0.145051522	-0.112770697	0.126896279	0.509744239	0.9101681	0.643013115	-0.197068158	0.1218668	0.356750581	0.236979095	0.0406338
resC199	-0.059983033	-0.027509632	-0.129915387	-0.239341839	0.15566104	-0.151318835	0.015570132	-0.163335477	-0.295210516	-0.146833784	-0.049677659	-0.227862387	-0.038674092	-0.211769917	-0.320976211	0.038389303	-0.149899918	0.02724294	-0.171474718	-0.162609465	-0.34514946	-0.235569794	-0.150641716	0.013443429	-0.024550638	0.107082352	0.084094387	-0.129798096	-0.066722501	-0.227693667	-0.025688784	0.011523033	-0.07566306	-0.225889974	-0.165473714	-0.065796245	0.082370339	0.044138978	0.154065946	0.264276838	0.162600304	0.584588626	0.83949432	0.835261084	-0.225695988	0.05087823	0.463112818	0.102106239	0.060479094
resC200	-0.023725022	-0.074730977	0.128266448	0.246031644	0.264233639	-0.075627868	-0.055811559	0.041886216	0.068805781	0.274617146	0.174678949	0.032344094	0.022918162	0.054798799	0.121124406	0.049418663	0.137829902	0.006011479	0.272473556	-0.036120923	0.079200341	0.021573641	0.153036957	0.467377015	0.467254383	0.093877931	0.072602964	0.099198057	-0.017062617	-0.00926286	0.096049772	-0.090155706	-0.072633321	-0.188424322	-0.19611176	-0.132399521	0.054727968	-0.215216289	-0.040858066	-0.123279921	-0.062477671	-0.169470711	-0.009782128	-0.305687423	0.266420271	-0.036285825	-0.002594369	0.007515283	-0.032781314
resC201	0.072866366	0.109769369	0.156781111	0.214532436	-0.02057257	0.114862103	0.061183462	0.20829754	0.204591915	0.274332325	0.234179872	0.325424533	0.167069798	0.248128291	0.204185398	0.121113719	0.312414791	0.158938119	0.141046568	0.220777866	0.156495855	0.119387509	0.156094764	0.207528062	0.309945676	0.112966083	0.168630451	-0.111111739	0.064823001	0.020930567	0.085629153	-0.035898508	-0.047931867	-0.140238507	-0.144306686	-0.335341018	-0.322885374	-0.044825307	-0.02679648	-0.419836273	-0.023603133	0.016854905	-0.018652577	-0.371232821	0.456822308	-0.106484311	-0.105942339	0.02255854	-0.001445355
resC202	-0.023208051	-0.060119611	0.084639883	0.230579124	0.161291314	0.183866056	0.052817587	0.023123597	0.071679471	0.012552035	0.034654376	0.022266154	-0.074445603	-0.039894669	0.172722812	-0.245653472	0.102568144	-0.0104485	0.223294921	0.258563444	0.532959206	0.416436785	0.794284009	-0.052307005	-0.017712061	0.024933847	0.12719514	0.037903027	0.073489464	0.025795259	-0.010155086	-0.068189113	-0.09614313	-0.041974202	-0.080546711	-0.150846401	-0.056694222	0.008583415	-0.048591631	-0.152067743	0.030163548	-0.129696229	-0.205990437	-0.279352382	0.050766438	-0.045951165	-0.096166959	-0.000345968	0.025384144
resC203	-0.053056421	-0.213574872	-0.187660717	-0.280404125	-0.261718017	-0.090885613	-0.008989194	-0.243499613	-0.10020584	-0.420540352	-0.290901054	-0.353358519	-0.313642304	-0.201426882	-0.313159664	-0.236420112	-0.053667746	-0.033160831	-0.13214935	-0.030452655	-0.063957763	-0.098173322	-0.102503612	-0.227177181	-0.306079494	-0.245562876	-0.168766622	-0.003807591	0.09410654	0.115494796	0.150258944	0.379624279	0.302455593	0.554484024	0.911982933	0.681695198	-0.03599978	0.023867949	-0.221542648	-0.122124167	-0.042725897	-0.189242462	-0.135917387	0.027767341	-0.387299216	0.221965637	-0.055487812	-0.04473559	0.087959008
resC204	-0.095674413	-0.025796948	-0.105772142	-0.111788202	-0.101413407	-0.061657374	0.038412448	-0.106761237	0.014563145	-0.25808442	-0.335884795	-0.163234205	-0.075722212	-0.077529552	-0.169548757	-0.213308925	0.052771399	0.011086153	-0.034784938	-0.011033314	0.013294056	0.034085032	-0.024548672	-0.20872711	-0.115124608	-0.118636098	-0.146903457	-0.037802572	0.058919947	0.112807515	0.13870796	0.176470054	0.366329097	0.9408462	0.447979094	0.404471233	-0.048294227	-0.036637577	-0.081548388	-0.046968442	0.004570898	-0.173448097	-0.168834545	-0.054102761	-0.067714274	0.151124042	-0.085550953	-0.072207607	-0.018507732
resC205	-0.071805038	0.042272185	-0.053048118	-0.11398587	-0.045652171	-0.012821411	0.056840131	-0.086072036	0.069411475	-0.153107489	-0.243376183	-0.055312073	0.007073061	0.038951848	-0.059477146	-0.127873775	0.038991336	-0.015984977	-0.052895047	-0.022434124	0.025755242	0.045932864	-0.017707223	-0.235741011	-0.077565055	-0.070337896	-0.120759506	-0.011490605	0.144280273	0.169810876	0.110734815	0.187408059	0.43759723	0.890668421	0.467856836	0.320634293	-0.140165435	-0.113406572	-0.17837025	-0.215812646	0.019960079	-0.100588601	-0.171757409	-0.148786652	-0.032207951	0.184401436	-0.082005003	-0.034270972	0.00277899
resC206	-0.026248466	-0.066996309	0.239685257	0.185870898	0.128944499	0.957457966	0.369690369	0.172127067	0.242453596	0.093086078	0.09791306	0.212855083	0.145123233	0.178806228	0.416613398	0.209181624	0.147097279	-0.00938551	0.11738246	-0.034440291	0.279925912	0.121849619	0.139636606	-0.205585664	-0.152882777	0.104460073	-0.041359309	-0.014449836	0.103772861	0.136789024	-0.030473398	-0.148792886	-0.002146535	-0.010348064	-0.118095173	-0.185921477	-0.201064539	0.128592499	-0.027257697	-0.1940651	-0.065448597	0.063699087	-0.250886257	-0.244384993	0.077448335	0.07834286	-0.197336399	-0.086505465	0.038068313
resC207	0.075247784	0.15949956	0.03499899	0.139793745	0.192706307	0.265858944	0.24362609	0.050756675	0.08502215	0.24110208	0.163520048	0.229635187	0.211353464	0.178849584	0.541901627	0.413140435	0.183447349	-0.023187662	0.049666682	0.002178364	0.396573965	0.060267418	-0.011460653	-0.062873843	-0.017528549	0.109467537	0.044171481	0.002315898	0.15785829	0.099356182	-0.154262538	-0.009858374	0.019499672	-0.050304331	-0.066514768	-0.144145562	-0.209201498	0.025860527	-0.003362276	-0.242776894	-0.049462512	0.112844926	-0.221710423	-0.265264612	0.175529281	-0.05694903	-0.157974021	-0.195601134	0.049615772
resC208	0.010464477	0.072389268	-0.020191113	0.294776207	0.222074982	0.231981086	0.18061081	0.136494815	0.115223829	0.060113655	-0.043801675	-0.012564009	-0.150426239	-0.137542014	0.199492478	-0.324431898	0.196146848	-0.024388589	0.196810641	0.387895563	0.892491337	0.591456951	0.544102207	-0.213421453	-0.200634425	0.023787222	-0.006583402	-0.157807341	0.01464692	0.061083204	0.027541891	-0.041791982	-0.054550861	0.047066509	-0.022848142	-0.091939961	-0.081417255	0.201658796	0.095994857	-0.096618523	-0.050214344	-0.122062845	-0.270484763	-0.188654631	0.166461356	-0.071405132	-0.121304283	-0.143605124	0.021009889
resC209	-0.022634183	0.053323486	0.137199759	0.085738804	-0.032414491	0.015158196	0.212789746	0.084060423	0.132308275	-0.064885866	0.168420126	0.007655323	-0.06248791	-0.006426404	-0.027864703	-0.01420893	-0.01421273	-0.102618936	0.114907456	0.020025734	0.029493754	0.10139901	0.127691578	-0.083032539	-0.039176384	-0.080175792	-0.035633058	0.041921215	0.038958477	-0.01723109	0.054572633	0.132274487	0.120283258	0.12007793	0.188809372	0.066419817	-0.08624234	-0.077098685	-0.071890344	-0.12111628	-0.023481735	-0.084978965	-0.105185779	-0.137198973	-0.110285509	0.018028218	-0.075651556	-0.007277206	-0.118284844
resC210	0.215988562	0.946303355	0.034014196	-0.030920353	-0.035177393	-0.126432246	-0.061716367	0.123983235	0.148316201	0.110243164	-0.047142912	0.150715057	-0.033228104	0.013828553	0.230389247	0.124919522	-0.055323906	-0.019759201	-0.133183783	0.07192431	0.081250326	0.069323433	-0.005148435	-0.1800537	-0.098344383	0.03218979	0.02768974	-0.097353298	-0.034450422	-0.051682154	-0.188733476	-0.007936	-0.057324689	-0.08365007	-0.151089387	-0.237278634	-0.070793857	0.045009377	0.053603802	-0.016822591	-0.090607218	0.126028811	-0.10187269	-0.050052662	0.188018266	-0.217140246	-0.040048306	-0.066324011	-0.055380372
resC211	-0.012563579	0.037944216	0.11618927	0.318750681	0.1177374	0.193930878	-0.001788863	0.111670029	0.061100947	0.257670546	0.023701235	-0.040613141	-0.055897931	0.064682512	0.315945718	-0.344517137	0.083224047	-0.037274591	0.35862798	0.369553455	0.85212728	0.509940359	0.586185314	-0.056715573	-0.020862463	0.01625652	0.037508476	0.008638512	-0.027099518	0.106033817	0.059717024	-0.092323746	-0.10307456	-0.030063794	-0.105897993	-0.11427258	-0.066895352	0.045191039	0.102702805	-0.144959085	-0.070684251	-0.257416436	-0.426111422	-0.448897964	0.352861884	-0.143672232	-0.242176642	-0.117170226	-0.042928458
resC212	-0.006104478	-0.073720167	-0.086435729	0.043417609	-0.008605358	0.158118488	-0.042453705	0.102987008	0.140777331	-0.064553779	0.082462231	0.025750071	-0.134259774	0.006200615	0.074070489	-0.135871484	-0.037020589	-0.168231273	0.160640521	0.116146113	0.24163431	0.178829896	0.296741401	-0.044862886	-0.046933657	0.015862869	0.023493172	0.176873697	0.428020827	0.733615543	0.089026709	0.069165406	0.115253326	0.078658155	0.072409954	-0.089758208	-0.063602902	-0.160945244	-0.248298122	-0.252553946	-0.109638923	-0.020353872	-0.077133516	-0.183823039	-0.087436199	0.037934188	-0.050517245	-0.053109984	0.138331195
resC213	0.129564793	0.103757499	0.269970731	0.059244963	-0.003106212	0.126410717	0.21195681	0.06223553	0.232917911	0.191634656	0.233928804	0.535100005	0.720375512	0.899447594	0.341523373	0.1701397	0.147768296	0.143761425	0.022688151	-0.136090421	-0.0081026	0.054540903	-0.03341359	-0.127973511	-0.020009973	0.206762944	0.106612254	-0.026398966	0.03640883	0.098340417	0.016461809	-0.129063404	0.130238925	-0.012048645	-0.077510284	-0.186439941	-0.19721891	0.026577622	0.051274995	-0.168690365	-0.058972959	0.145256707	-0.159282086	-0.197762803	0.326800204	-0.006661646	-0.092652223	-0.014302896	-0.103838643
resC214	0.019245558	-0.05425762	-0.221360511	-0.226588618	0.058638703	-0.034137829	0.006743658	-0.154847681	-0.297020476	-0.15960789	0.103379276	-0.098696532	0.03497463	-0.143201304	-0.19438052	0.121932072	-0.055342348	0.046328654	0.030845848	-0.038079502	-0.194354672	-0.157842473	0.062163686	-0.080753478	-0.047345339	0.058405033	0.085154793	0.032104157	0.191273208	-0.086231773	-0.016074719	0.040231973	-0.00725532	-0.014042862	-0.081750472	-0.108218962	-0.07884022	-0.041941807	-0.094582708	-0.0708274	0.886134604	0.345879532	0.465152474	0.391953268	-0.317517048	0.105320653	0.22610711	0.153533459	0.079457489
resC215	0.031217031	-0.063324612	-0.157275749	-0.113844109	0.019006922	-0.039234806	-0.005912629	-0.052068454	-0.240895238	-0.118059213	0.130680479	-0.066545132	0.00475582	-0.150844041	-0.136747217	0.050288017	-0.035542193	0.012071614	0.147834203	0.044286596	-0.05882226	-0.029295248	0.13853022	-0.040208233	-0.019584742	0.025658463	0.073245913	0.085768386	0.187717092	-0.056181842	-0.05147336	0.023872915	0.035541259	0.072844869	-0.010408987	-0.032101622	-0.045889202	-0.041793158	-0.116822475	-0.102844826	0.972598429	0.042831865	0.115678571	0.079356395	-0.264109838	0.144089318	0.069684185	0.12200157	0.035413617
resC216	0.096241782	0.161053651	0.129654498	-0.073257299	0.032026185	0.199622312	0.219906147	0.30008469	0.233593537	0.111486032	0.195752861	0.485699363	0.350391778	0.308940939	0.646378947	0.856000777	0.048143223	-0.071899344	0.081773035	-0.30776535	-0.333123168	-0.231231334	-0.104733909	-0.068198305	0.035426078	0.033457982	0.027838238	-0.098137912	0.13472487	0.025389785	-0.045109073	-0.135257366	0.03292936	-0.140043895	-0.109596823	-0.263980289	-0.20347259	-0.154073824	-0.088103394	-0.254431305	0.067758407	0.540211634	0.095592117	-0.029164401	-0.007045183	0.079491522	-0.016402705	0.051813416	0.074595138
resC217	0.099340243	0.19849459	0.124411893	0.087472537	0.32035716	0.318406576	0.266182825	0.21761717	0.180927546	0.273263156	0.151328711	0.287344032	0.26296088	0.23480284	0.814186541	0.39819228	0.054183776	-0.061473216	0.221146989	-0.234221599	0.216850405	0.191944221	0.300457546	-0.346564021	-0.115024042	0.101478211	0.046203354	-0.221892133	0.089882296	0.100984336	0.020506499	-0.114696469	-0.004651951	-0.069744163	-0.128199808	-0.281711246	-0.209461865	0.018721306	-0.031424285	-0.247663983	0.053151949	0.410271706	-0.143968907	-0.156935899	0.104420355	0.083476954	-0.093079996	-0.125022327	0.095493446
resC218	0.02611295	0.000161636	0.187359131	0.146182886	0.242483281	0.18167932	0.155966008	-0.079750763	-0.097638474	0.2482838	0.013487147	0.049244235	0.179844953	0.192224336	0.13249512	-0.043727766	0.057663315	0.101761218	-0.042405061	-0.044655724	0.17829856	0.051491792	-0.060830961	-0.059161964	0.017964506	0.735352334	0.451707986	-0.02490828	0.033517815	0.02338349	0.103775423	-0.334017862	-0.009127417	-0.154528536	-0.197014584	-0.08364029	0.125129221	0.214174217	0.187035287	0.122836256	-0.128191573	0.116692268	0.021575504	0.087105374	0.311287352	0.048527444	0.034857766	-0.162235908	0.016495662
resC219	0.060179229	-0.055184783	-0.074666595	-0.096494556	0.009925826	-0.034662939	0.027327036	-0.025681329	-0.253299441	-0.090045387	0.137035292	-0.023983854	0.078818513	-0.061938799	-0.11414927	0.028042571	-0.022726628	0.021615847	0.127299629	-0.023981819	-0.062369266	-0.006005668	0.095631078	-0.032791014	-0.015306449	0.028225869	0.026651961	-0.007555591	0.072131645	-0.103939254	-0.067098201	-0.033685664	-0.005583313	0.002566393	-0.079759419	-0.049366248	-0.013751153	-0.029188323	-0.061722453	-0.04646876	0.930190727	0.032803991	0.084549155	0.072901057	-0.209996847	0.149178005	0.082408589	0.072205609	-0.004617843
resC220	0.063948413	-0.055198006	-0.099749867	-0.087883834	0.011419778	-0.004731788	0.013761437	-0.071773525	-0.224303878	-0.069626068	0.122362819	-0.021969729	0.095223526	-0.031704078	-0.053110139	0.113824236	-0.008815184	0.019919133	0.128817504	-0.087692768	-0.094288272	-0.076891246	0.063543924	-0.016271392	-0.007991651	0.008790096	0.008142462	-0.000628939	0.07785327	-0.119219306	-0.046910105	-0.035393933	-0.011670998	-0.007392036	-0.106049003	-0.057229511	0.002377729	-0.039724226	-0.02871182	-0.033237451	0.945375404	0.060662977	0.088090123	0.062671209	-0.186539373	0.138503969	0.071050005	0.070307654	-0.001797758
resC221	0.114181	-0.011910781	-0.124042326	-0.09450813	-0.012796742	0.001113695	0.072545319	0.007724327	-0.1903938	-0.033079628	0.241037365	0.123571213	0.152400357	0.011503054	-0.02980976	0.214945348	0.010187318	0.026152478	0.116363909	-0.051672086	-0.143810865	-0.049743353	0.085234456	0.004696244	0.047361212	0.034455218	0.021201792	-0.011161809	0.125998067	-0.056285347	-0.066351363	0.005949531	-0.043303907	-0.00964048	-0.107928123	-0.130397538	-0.108708434	-0.100799396	-0.104715725	-0.160726491	0.915989741	0.143003306	0.152590089	0.078668209	-0.202281166	0.147336543	0.064340546	0.072704212	0.028087018
resC222	0.042384701	0.054039608	0.216426647	-0.081978939	0.048363051	0.139261934	0.164867281	-0.019833098	0.166672079	0.097642996	0.270161384	0.326804953	0.364034698	0.33519019	0.368371541	0.748047492	0.071698377	0.067768724	-0.106956241	-0.305048934	-0.383750195	-0.550742497	-0.358026806	0.062618884	0.039891794	0.113282817	0.11165101	0.016740815	0.072880403	-0.057729882	-0.130612485	-0.100025267	-0.046367116	-0.259751567	-0.054621242	-0.09436091	-0.054248323	-0.072390734	0.100678391	-0.040780134	0.070388898	0.309818145	0.081309628	0.013895692	-0.035768923	0.058387475	-0.020995103	0.01854791	0.100940286
resC223	-0.061458892	0.005890176	0.240696229	0.068893079	0.00452274	0.061752333	0.164089125	0.079718628	0.180049783	0.142257532	0.201551221	0.479850399	0.858239256	0.781777418	0.352986514	0.2857129	0.102331032	0.090736764	-0.010725573	-0.19624966	-0.143359845	-0.089247659	-0.167725616	-0.074140484	0.015602109	0.177670065	0.096959052	-0.088854958	-0.060560014	0.016698578	0.052544045	-0.144605843	0.093197356	-0.05657363	-0.10946591	-0.103093306	-0.002246058	0.068476964	0.213091882	-0.004186362	-0.01942152	0.205810714	-0.07223318	-0.061058293	0.305567901	-0.011714209	-0.019815705	-0.004234161	-0.05243876
resC224	-0.130994292	-0.092907703	-0.038303416	-0.044719185	0.023021377	0.110450029	0.019615758	0.002787148	0.079684788	-0.076379342	0.011698547	0.016767779	-0.083780781	0.117233806	0.074185647	0.057828834	0.059420731	-0.033143687	0.114751327	-0.077581916	0.126267232	-0.03001884	0.1300409	-0.070672054	-0.062793661	0.119604311	0.064893163	0.265576018	0.285053216	0.230019167	-0.011555107	0.287720533	0.1809108	0.176399192	0.237622585	0.041186158	-0.293581801	-0.259017569	-0.336406342	-0.469018088	-0.097343442	0.035958537	-0.039973064	-0.258349069	-0.236676185	0.001912398	0.019411746	-0.044685281	0.059480081
resC225	-0.091663241	-0.123334942	0.017492457	0.22553976	-0.02799492	-0.237705389	-0.158857186	-0.098319866	-0.121178161	-0.031407798	-0.261296864	-0.311929948	-0.072812711	-0.220374869	-0.1754732	-0.169459987	-0.099999104	-0.10406241	-0.037564797	-0.040399821	-0.090490383	-0.069280778	-0.202755354	0.033885186	-0.166632486	-0.090416503	-0.120201366	-0.117241109	-0.325793275	-0.31482279	0.042247593	0.026293497	-0.104553688	-0.121898462	-0.084175193	0.464296886	0.739759715	0.34231773	0.658644714	0.814536847	-0.037193807	-0.213256978	-0.083203678	0.328719744	0.05547519	-0.017156517	-0.002508606	-0.002678347	-0.025007391
resC226	-0.108119419	-0.049742048	-0.19209489	-0.148212312	-0.081992318	0.032926697	0.024844046	-0.081056734	0.034997967	-0.093536806	-0.1893553	-0.048496065	0.024586201	0.107774338	-0.053991361	-0.011829616	0.0911387	0.128699406	-0.092259435	-0.108415826	-0.091798198	-0.067010199	-0.091889537	-0.126914972	-0.073310148	0.031609636	-0.041420379	0.063588314	0.210510287	0.139773436	-0.023678085	0.122532146	0.968706777	0.385856954	0.308412261	0.269566707	-0.177135476	-0.016234453	-0.117841951	-0.093139834	-0.030843289	-0.026376094	-0.061107958	-0.000704379	-0.166566669	0.089364917	-0.007026582	0.00807839	0.033646788
resC227	-0.017290551	0.133254672	0.19469834	0.074111427	0.189901117	0.021592206	-0.02956084	0.172520599	0.18053413	0.930576575	0.231483978	0.305345972	0.17487502	0.252081818	0.441025697	0.202756173	0.024182753	-0.111918893	0.085859692	0.135308252	0.185866306	0.141987476	0.041829082	0.128179426	0.426229731	0.146183898	0.193886863	-0.15302382	0.00997249	-0.072856568	-0.020731212	-0.295472037	-0.080536814	-0.265750718	-0.289959445	-0.342448715	-0.060367551	-0.228107937	-0.040590705	-0.30432554	-0.052440245	0.136322421	-0.022384463	-0.310007485	0.513032711	-0.076928659	-0.014239274	-0.021464288	0.012321508
resC228	0.08402437	-0.007425588	0.261724425	0.940326169	0.265749884	0.120351881	0.060036658	0.170738919	0.130912444	0.01615477	0.090820112	0.090096825	0.057620034	-0.011728723	0.15413489	-0.161119754	0.246759141	0.001958823	0.219368429	0.09594237	0.330149593	0.252807184	0.169226037	0.023850641	-0.036012696	0.089024166	-0.109970878	-0.050330624	-0.188184417	-0.076435338	0.040797415	0.001599828	-0.154027994	-0.137769389	-0.287374474	-0.034500989	0.188694107	0.394027168	0.339268	0.260841708	-0.163394993	-0.335874887	-0.391466821	-0.252276918	0.221257572	-0.162221602	-0.195356046	-0.121123822	-0.088639075
resC229	0.195081583	0.079455984	0.165122139	0.235752707	-0.075791451	0.036845132	0.122317499	0.59150568	0.23939592	0.052632174	0.035946894	0.317439693	-0.008065788	0.128992997	0.162934106	-0.335246029	0.083082567	-0.048113437	0.286421494	0.355039897	0.489435146	0.843021807	0.623695754	-0.172553004	-0.1744945	-0.081187624	-0.038407778	-0.093358938	-0.170066792	0.06946838	0.036652137	-0.066628401	-0.006665196	0.030533735	-0.068283757	-0.107031434	-0.092517249	0.029009834	0.034057078	-0.136925638	-0.082331216	-0.059689295	-0.279900538	-0.218271729	0.188325295	-0.048364448	-0.160799085	-0.043504992	-0.031908109
resC230	-0.014308438	-0.026835124	-0.181913893	-0.336358368	0.035761086	-0.140264112	-0.016009139	-0.128317205	-0.193333927	-0.157153517	0.021505684	-0.089088864	-0.042012369	-0.15704757	-0.35258426	0.070093584	-0.162210918	-0.001347161	-0.251568622	-0.00476642	-0.326703398	-0.23018336	-0.097385125	0.363581694	0.214057158	0.025956069	0.035597028	0.00749412	0.075126281	-0.024662085	0.022659296	0.033625008	-0.020392342	-0.133510039	-0.116515659	-0.195995798	-0.141294857	-0.17135255	-0.106367935	-0.102168212	0.12912941	0.569520152	0.926535674	0.664946769	-0.169132105	0.105253619	0.38586607	0.178848495	0.018508755
resC231	0.073606222	-0.023562731	-0.016998335	0.121133639	0.010718721	-0.145276123	-0.054834219	-0.163361858	-0.100558044	-0.028664258	-0.197593882	-0.151787652	0.049655764	-0.064708936	-0.126121876	-0.084362162	-0.044177223	0.069449391	-0.043165527	-0.15963361	-0.138384494	-0.146142475	-0.234550009	-0.075000016	-0.178048649	0.001863911	-0.071376681	-0.134528501	-0.305091932	-0.273155332	0.011800984	-0.188842663	-0.138018408	-0.222287162	-0.36540942	0.070828575	0.50365627	0.341864272	0.526187251	0.817626695	-0.130594265	-0.08296123	-0.007373892	0.367982219	0.09952833	-0.104384654	0.084704947	-0.065433642	-0.05196093
resC232	-0.043486401	0.070210429	-0.019972501	-0.167666115	-0.007484181	0.102928884	0.161868607	-0.04044773	0.023274276	0.020224037	0.098400273	-0.006801662	0.006298914	0.014949673	0.041246542	0.138987571	0.01528719	0.001557767	-0.035348871	0.011044418	-0.036915987	-0.146638322	-0.072916515	-0.028138005	0.052350444	0.226536521	0.213598191	0.120447127	0.700232914	0.39783499	0.000212962	0.100287324	0.195009763	0.15042453	0.054615025	-0.102145409	-0.172347487	-0.158065465	-0.216708012	-0.226912658	0.06946087	0.117266826	0.09696165	-0.050590353	-0.02613431	0.112356198	0.049129753	-0.061273304	0.045365503
resC233	-0.019924842	-0.045676482	-0.108613228	-0.086753569	0.014230148	0.134315528	0.147133926	-0.010986383	0.002549517	-0.089804454	0.204250694	0.076548042	0.002867152	0.038325032	0.013356086	0.155331955	0.054197859	-0.016920665	-0.049633754	0.115089482	-0.03640335	-0.12528286	0.103432545	-0.064076719	-0.010383534	0.194248143	0.150987823	0.199849367	0.934888744	0.514860861	0.028012106	0.11594007	0.209962453	0.134152957	0.135494514	-0.123717336	-0.212218534	-0.170585872	-0.33267571	-0.353435018	0.162260924	0.097351159	0.072816872	-0.099641989	-0.169983005	0.103777058	0.018213279	0.032018223	0.219219857
resC234	-0.019314965	-0.093781722	-0.011822283	0.011452905	0.049615166	0.060112742	0.066085396	-0.160674459	-0.15604792	0.082782142	0.090011027	-0.130981348	0.009821658	-0.005485922	-0.079835231	-0.090389398	-0.030430908	-0.02226411	-0.053545166	-0.042951569	-0.00830524	-0.063919703	-0.017879903	0.120780772	0.139882465	0.24386393	0.372247717	0.637086892	-0.021634717	0.064519353	-0.066109991	-0.244261592	0.033317633	-0.125216578	-0.201643358	-0.034811093	0.229676781	0.084910473	0.124672841	0.16755717	0.08150059	-0.072657643	0.056366078	0.072581002	0.076183808	0.063046633	0.00886987	0.071122566	-0.05784173
resC235	0.198388218	0.240293491	0.216078761	-0.024873909	0.032930868	0.250021311	0.219753214	0.474807704	0.314176195	0.201669442	0.152157329	0.623602184	0.381139589	0.450806491	0.797472346	0.674661468	0.034728852	-0.152087067	0.045895911	-0.190061397	-0.070517991	-0.017984829	-0.002547257	-0.158879	-0.032591844	0.021810215	0.037429858	-0.092563223	0.105644033	0.091379964	-0.112719606	-0.198028176	0.02783902	-0.163300102	-0.132776291	-0.362881858	-0.187750354	-0.214162756	-0.129145449	-0.360049756	-0.030050662	0.538530314	-0.068045826	-0.201023517	0.08969322	0.028308632	-0.05168521	-0.010562613	0.060417134
resC236	-0.00496254	0.093086518	-0.120840974	-0.370688596	0.073177976	0.023481514	0.124470886	-0.008627165	-0.123757192	-0.081480634	-0.011613109	0.056407185	0.116106667	-0.003881183	0.029045615	0.284090372	-0.231750365	-0.056691241	-0.228630061	-0.164178792	-0.320394545	-0.21848569	-0.169905334	-0.189030448	-0.114383609	0.11181077	0.106901403	-0.11588567	0.11691395	-0.036660465	-0.0085202	-0.005462222	0.027411334	-0.122907837	-0.064586084	-0.173915893	-0.134856506	-0.11279827	-0.048713924	-0.086111746	0.138671025	0.910367792	0.803484982	0.733626228	-0.213939766	0.139123864	0.405919493	0.109267295	0.108013891
resC237	0.092892804	0.289673523	0.14168033	-0.030989104	0.187557291	0.118062139	0.228603522	0.219815846	0.04492701	0.278524732	0.066124468	0.30793529	0.348266619	0.184098194	0.596455744	0.508033944	-0.006792645	-0.157175147	-0.088794338	-0.159949134	-0.079444029	-0.110297394	-0.166111415	-0.311446697	-0.133385857	0.153388122	0.136175088	-0.339936494	-0.079177886	-0.142252205	-0.038693856	-0.284928399	-0.106624739	-0.289526373	-0.302081127	-0.268986698	0.157102033	0.054056105	0.275539997	0.168237342	-0.021870876	0.72746108	0.263952829	0.374650308	0.190554154	-0.032570394	0.180940718	0.001154352	0.05948254
resC238	0.286408511	0.17901446	0.354446738	0.238162687	0.249116821	0.16979537	0.202269177	0.491692223	0.148924119	0.255649552	0.467296508	0.508046749	0.305574354	0.336030334	0.398931092	0.049012543	0.049942887	-0.170355402	0.115186189	0.162900203	0.308441626	0.457983227	0.276208724	-0.220687741	-0.004888968	0.238193771	0.134714574	-0.092410639	0.079530703	0.130267839	0.05739245	-0.17826636	-0.124731185	-0.170489298	-0.241969632	-0.414280308	-0.080508592	-0.060803867	-0.04311979	-0.220905679	-0.07422491	0.25665125	-0.063750023	-0.135848078	0.233284539	-0.170573613	-0.055607365	0.07632138	-0.06397032
resC239	0.053022646	0.238117057	0.137209617	0.148760994	0.167330948	0.204117924	0.118270075	0.041418715	0.050420527	0.455678792	-0.005897991	0.173021829	0.324532356	0.241388208	0.853701988	0.370785577	0.004886623	-0.107012008	0.037609875	-0.220723451	0.249523602	0.00581978	-0.093194732	-0.257471648	-0.050070586	0.071215157	0.028158401	-0.244126769	-0.037274843	-0.037163015	-0.024736819	-0.272082727	-0.055158854	-0.174658519	-0.211223753	-0.189287259	0.112599762	0.059596858	0.211470916	0.072565952	-0.134545256	0.249497437	-0.314235782	-0.199895776	0.336152119	-0.07409358	-0.084690525	-0.20199565	0.035078625
resC240	0.039777658	0.183604462	0.078008565	0.151817921	0.066625423	0.091947131	0.126375644	0.089651727	-0.010673743	0.422482723	-0.147059906	-0.008304404	0.137525009	0.050730657	0.544007405	-0.026399819	-0.119577991	-0.186260586	0.074101373	-0.107080114	0.34746326	0.327124152	0.001164605	-0.285156739	-0.121747261	-0.001936076	0.006651458	-0.333780478	-0.275404572	-0.168483098	0.035386979	-0.240270409	-0.100785458	-0.123018029	-0.231193727	-0.060289511	0.418695863	0.110338064	0.377016787	0.252393691	-0.149779821	0.131713209	-0.253227836	-0.031994239	0.394070125	-0.060901454	-0.056309972	-0.171532245	-0.048431709
resC241	0.013145505	-0.006978083	0.116020766	0.008773309	0.11343826	-0.03691894	0.104261743	-0.086704695	-0.164676783	0.184139677	0.161431977	0.003610644	0.034756074	0.002449031	-0.024671321	-0.02966814	0.110974873	0.05437924	0.011391957	0.059204092	0.089908102	-0.029724858	0.039082371	0.08663855	0.180226024	0.478696821	0.880109305	0.122317625	0.128408222	0.064265582	0.008636093	-0.165126002	-0.092856919	-0.151046672	-0.152907387	-0.156969598	0.06379111	0.053052391	0.078182605	0.002837634	0.047739156	0.094592215	0.154219839	0.036434138	0.182215897	0.037522697	0.174654186	-0.009004396	0.030479123
resC242	0.162529855	0.143803071	0.348779462	0.157534624	0.00301556	0.073443876	0.089805907	0.42587745	0.316461229	0.288606005	0.200941306	0.796797312	0.603123	0.619003858	0.429694074	0.23663595	0.088899704	0.011662103	0.157070308	-0.000669519	0.050598506	0.265102254	0.093116695	-0.080380572	0.033076825	0.14891874	0.070026305	-0.101796265	-0.167880161	-0.057201653	0.032135815	-0.392168979	-0.036222933	-0.181665754	-0.280857719	-0.293230421	-0.007377508	-0.020632338	0.142113872	-0.067918946	-0.085331969	0.193211048	-0.163620107	-0.157610763	0.356735299	-0.140721589	-0.070534977	0.038066336	-0.131022241
resC243	-0.041372362	-0.012206642	-0.24495836	0.050755961	-0.09208524	-0.046206305	0.090602079	-0.084580573	0.073061543	-0.297481168	0.050799265	-0.123870344	-0.149310416	-0.105630947	-0.19271054	-0.041825573	0.07134978	0.098988277	0.138335015	0.053284834	-0.059373163	-0.123341839	0.012519009	-0.068651013	-0.272826407	-0.104047785	-0.090835104	0.180986364	0.287799159	0.235559777	-0.065429314	0.945060505	0.183021608	0.219200301	0.300746555	0.250962546	-0.184300161	0.082710803	0.020845322	-0.069784031	0.005814073	-0.015614703	0.020615123	0.068187304	-0.298416649	0.154078678	-0.104920746	-0.064361124	0.163350484
resC244	0.166636314	0.02179005	0.242850161	0.090685239	0.142822227	0.106636623	0.062772571	0.469285853	0.160121135	0.272641359	0.055236896	0.31484279	0.135275514	0.261542446	0.439620784	0.380443311	0.124065202	-0.189474724	0.054222692	-0.142433534	-0.129348557	0.040906492	-0.041386922	0.074963146	0.242929739	0.141131191	0.103999789	-0.119792466	-0.027138778	-0.064112443	0.0753594	-0.276326251	-0.053863401	-0.194281024	-0.228045602	-0.305570022	-0.001805621	-0.198459523	-0.069730571	-0.246922235	-0.113747992	0.315661925	0.078169138	-0.145646615	0.2833617	0.081738185	0.020460782	0.097359002	-0.034208423
resC245	0.086288233	0.000689337	0.295093416	0.218255956	0.017635873	-0.02408035	-0.042722722	0.269096137	0.134493509	0.102160187	0.044002807	0.202378859	-0.076736514	0.131387884	-0.014488552	-0.420414704	0.134886274	0.00707409	0.220182893	0.395631866	0.548211108	0.50147226	0.451690216	0.011996914	-0.004758536	0.118255363	0.158452571	0.060086659	-0.090459652	0.018334207	0.082255743	-0.140181763	-0.058532149	0.026529292	-0.039297399	-0.081328785	-0.025192063	-0.022999793	0.042669619	-0.087042213	-0.140423952	-0.189111115	-0.222864841	-0.2499513	0.266835369	-0.091501572	-0.077106266	0.02925066	-0.169775561
resC246	0.081183548	-0.077790793	-0.111301402	-0.143954348	-0.161069796	0.129877178	0.112272406	0.031816449	0.081205087	-0.083383579	0.074310276	0.064000891	-0.028140929	0.048797016	0.032335836	0.008819392	-0.075163282	-0.103328199	0.075297496	0.031438344	0.041071372	-0.00863387	0.038201642	0.023888294	0.006302102	0.076061181	0.159491759	0.292741468	0.475161227	0.938987415	0.054910776	0.156400469	0.176289345	0.203818234	0.115055787	-0.035522827	-0.15027675	-0.182447079	-0.267471216	-0.279399373	-0.075306105	0.01150622	-0.050534397	-0.179699597	-0.015350042	0.19443063	-0.080136944	-0.060278827	0.111515876
resC247	0.123878171	0.038806777	0.226698894	0.126516691	0.099203558	0.096874861	0.001488141	0.06037475	0.138539665	0.061234574	0.100931073	0.198604189	0.100287905	0.093124194	0.028293695	0.018448952	0.011792474	-0.031817993	0.142223892	-0.032518474	-0.075503558	-0.008461442	0.013000311	0.208771084	0.245822778	0.174845499	0.112558553	0.121162166	0.005480817	0.040413659	0.020727428	-0.04144135	-0.117891864	-0.078189748	-0.209417445	-0.190207639	-0.062993374	-0.04907688	-0.073227039	-0.041736144	-0.008127497	-0.045058678	0.010950883	-0.136398772	0.182558557	0.0431539	-0.046000237	-0.013150152	-0.060999112
resC248	0.101837469	-0.052731177	0.19247247	-0.010400243	0.010595058	0.004519353	0.032342876	0.054580015	0.121443851	0.293369829	0.229064941	0.278690491	0.268941726	0.313593651	0.127716981	0.217303531	0.073228674	0.004456607	-0.036529085	0.022091687	-0.106834978	-0.171448578	-0.172685789	0.300965154	0.459605051	0.078388437	0.113022241	0.05321588	-0.099278588	-0.070023717	0.082435465	-0.212174925	0.035853055	-0.103474526	-0.13849452	-0.148119508	-0.013075516	-0.146732381	0.002517568	-0.093117213	0.029258398	-0.009106135	0.026615662	-0.151416521	0.304298751	-9.51E-05	-0.055140551	0.147866479	-0.077290355
resC249	0.133437049	0.075440715	0.174100918	0.206473459	0.249372155	0.235282224	0.419734957	0.293222443	0.23674489	0.027489958	0.242200305	0.385932578	0.204875824	0.245494643	0.296128078	0.065088536	0.310700903	0.123681704	0.49692463	0.162206406	0.350005736	0.324344886	0.42525609	-0.157223166	-0.075524805	0.235357729	0.328825238	-0.019032374	0.123090203	0.188961008	-0.018036063	0.011937526	0.084257957	0.003859888	-0.068809462	-0.202151158	-0.251445055	0.128738103	-0.084489672	-0.280512125	0.167313645	0.095105531	-0.159030654	-0.209569656	0.063148595	0.131751144	-0.134953936	0.048540331	0.040170539
resC250	-0.027305148	-0.162167081	0.082783561	0.154926484	0.039905344	0.023937986	-0.157177493	0.236580735	0.033421563	0.111438902	0.0288247	0.109306822	0.074586212	0.027721226	0.12629688	-0.049365291	0.009886462	-0.026436169	0.934392566	-0.001585376	0.190508083	0.226600651	0.286931056	0.041061221	0.066200138	-0.033085715	-0.063970536	0.050090103	-0.05525988	0.079337346	0.163340282	0.035741269	-0.133324199	-0.026083425	-0.105210652	-0.06204353	0.092358792	-0.020812473	-0.042184058	-0.067749982	0.125920594	-0.162011868	-0.213155698	-0.26415628	0.088370864	4.82E-05	-0.161429416	0.050772106	0.018713225
resC251	0.186920035	0.271175865	-0.087313227	0.007895917	0.160142883	-0.181693144	-0.148387772	0.02897446	-0.037735503	0.030370691	0.002212937	0.092553976	0.010453079	-0.011768058	0.11171152	0.078886939	0.00580733	0.040246795	-0.092016081	0.106517768	0.019013635	-0.064418151	0.056852682	-0.087722647	0.077088931	-0.105560411	0.074027411	-0.058738092	0.035500277	-0.04001075	-0.169507342	0.006607504	0.017315874	-0.06662313	-0.062548746	-0.188873238	0.012689952	0.071120867	0.039398908	-0.030186966	-0.004230673	0.127803354	0.03956805	0.012905966	0.136236389	-0.056786302	0.038998935	0.019024291	0.12061025
resC252	0.23134458	0.880070083	0.023644208	0.027970082	-0.097112051	-0.179305268	-0.027679378	0.082026982	0.083972391	0.15001898	0.045485473	0.169116221	0.037992229	0.066352709	0.191301003	0.038327392	-0.099302963	-0.086048952	-0.133607605	0.052135686	0.090799145	0.097479204	-0.016582393	-0.101513795	-0.063046779	0.045960066	0.050610243	-0.00934491	0.018150073	-0.031323934	-0.105169092	-0.01562341	-0.063501625	-0.053466376	-0.102104233	-0.228442138	-0.108859552	-0.017846133	-0.0315357	-0.12423133	-0.054008547	0.091857739	-0.094226427	-0.098334328	0.166759927	-0.187356522	-0.013341051	-0.184724194	-0.073788799
resC253	0.229595215	0.850121996	0.026691067	0.039677024	-0.092520444	-0.170324769	0.020124938	0.08038222	0.079026296	0.135663895	0.068086914	0.187829843	0.047565781	0.092782086	0.187240169	0.056515174	-0.059251633	-0.057202649	-0.122639777	0.079028634	0.082765102	0.070434997	-0.024270555	-0.108141126	-0.050580081	0.045106984	0.06034598	-0.034912174	0.030011881	-0.038422244	-0.107578702	-0.02080703	-0.062316836	-0.057379795	-0.11140361	-0.265293062	-0.142115034	-0.01870816	-0.072188879	-0.143599055	-0.05226331	0.094419857	-0.092518632	-0.106710082	0.169822645	-0.184206452	-0.008263316	-0.164271128	-0.077927829
resC254	-0.072929005	-0.0418373	-0.15175409	-0.013895371	0.043635349	-0.019416555	0.065144664	-0.208529093	-0.012312428	-0.118496675	0.056887682	0.029841991	0.098692319	0.128143068	-0.124179461	0.003273513	0.361240794	0.969506189	0.081369184	-0.016180223	-0.044227224	-0.090956145	0.008274816	0.051433988	0.025332459	0.172333149	0.106667156	0.036252787	0.030167893	-0.064863529	0.023546413	0.078883142	0.150542001	0.008643967	0.00875262	-0.03879444	-0.411141323	0.264050377	0.025659647	-0.005239103	0.046919328	-0.078799977	-0.005255027	0.002909126	-0.006499395	-0.00590168	0.057453052	-0.095570659	0.053576718
resC255	0.077252424	-0.030636343	0.182351592	0.267821817	0.756851971	-0.003572549	0.000578446	-0.082676784	-0.046370849	-0.034957653	0.013016949	-0.043111559	0.049027636	-0.064040091	0.038251309	0.00822325	0.157005969	0.117703109	0.10153696	-0.170147119	0.013630352	-0.076247621	0.016521628	-0.10532188	-0.029103365	0.198200768	0.004693608	-0.16587777	-0.220362056	-0.238289266	-0.080793954	-0.154406177	-0.086564109	-0.182995209	-0.296498847	-0.072985452	0.26909171	0.392550925	0.267244071	0.460602717	-0.035758476	0.019507622	0.056769813	0.264464633	-0.002306653	-0.045633285	0.02703643	-0.037187735	-0.010920688
resC256	-0.064451269	-0.027968855	-0.070002542	0.132504548	-0.022354812	-0.17588803	-0.130948918	-0.204356889	-0.169319268	-0.168095199	-0.254707	-0.304162612	-0.033986734	-0.214930759	-0.204824841	-0.146946105	-0.002907645	0.156583725	-0.061698502	-0.140525096	-0.160127364	-0.170139627	-0.243579429	-0.09255996	-0.303225586	-0.088550147	-0.14707985	-0.163166882	-0.382347733	-0.33591077	-0.067386287	-0.016763425	-0.127539666	-0.213803641	-0.25801354	0.249207997	0.51305069	0.509309144	0.633891743	0.969600386	-0.141258672	-0.155000543	-0.047276907	0.458245904	-0.036103861	-0.12575834	0.056424279	-0.040123903	-0.037645777
resC257	-0.111367834	-0.078591374	-0.030532829	0.176621116	-0.001892505	-0.133083109	-0.076690461	-0.273072337	-0.142220189	-0.155876219	-0.225765403	-0.309371812	-0.024180872	-0.178456964	-0.200630935	-0.179241606	-0.003845558	0.209128941	-0.080897906	-0.115042633	-0.075326274	-0.138463118	-0.203485183	-0.041946734	-0.270539248	-0.008946095	-0.083963221	-0.069348319	-0.324985034	-0.292603312	-0.111558555	-0.048317426	-0.091051024	-0.24447991	-0.257513197	0.255798899	0.378003951	0.492686803	0.615980237	0.925525323	-0.165491804	-0.198550168	-0.075241239	0.392586656	-0.015968722	-0.12803318	0.039798261	-0.06632575	-0.064921528
resC258	-0.070273098	-0.076265332	0.002955306	0.222562965	0.013112657	-0.1097633	-0.154875951	-0.162779712	-0.197694109	-0.093796382	-0.26557821	-0.310029126	-0.082946801	-0.199859521	-0.2025963	-0.254480941	-0.077534279	-0.012023285	-0.021138371	-0.027316128	-0.020145737	-0.033403403	-0.131524653	-0.03971338	-0.237632525	-0.05759317	-0.077126418	-0.079343649	-0.337986898	-0.239243088	-0.09243667	-0.100602345	-0.185885731	-0.233068004	-0.228631208	0.204885221	0.71642398	0.574903718	0.595838409	0.814874557	-0.096547288	-0.213233579	-0.091219206	0.326484776	0.024836778	-0.102493316	0.034791644	-0.009310958	-0.042005677
resC259	-0.121211111	-0.112662123	-0.013204267	0.180048745	-0.005250226	-0.134787959	-0.14482924	-0.260510416	-0.183651816	-0.129232412	-0.290775822	-0.372325405	-0.091028841	-0.213423802	-0.227266869	-0.226976601	-0.050121385	0.150592379	-0.072342075	-0.132336926	-0.090395191	-0.135467352	-0.225675206	-0.036603219	-0.252774616	-0.027047719	-0.094362845	-0.075072866	-0.356118878	-0.304916908	-0.083800643	-0.045150468	-0.110986097	-0.249368554	-0.233127308	0.260592862	0.536332461	0.516278113	0.615648264	0.919668818	-0.154837438	-0.223552583	-0.085566071	0.375286317	-0.032306027	-0.102747812	0.036536728	-0.00522858	-0.080040495
resC260	-0.014889552	-0.074426645	0.030127269	-0.044486472	0.065167346	-0.213078555	-0.218296434	0.026770064	0.003017676	0.256955133	0.111334436	0.064375963	0.062476957	-0.073101837	-0.076184903	0.14721731	0.003267594	-0.011606746	-0.105871451	0.09089276	-0.256092974	-0.21081292	-0.124146866	0.616461067	0.827118483	-0.140105392	0.005165895	-0.063739764	-0.178438624	-0.187545684	0.063614319	-0.292584393	-0.062138187	-0.127698924	-0.277065744	-0.161668402	0.093424075	-0.266851578	-0.003637532	0.034075231	0.00233145	-0.06864223	0.271184384	-0.042128592	0.261318281	-0.075681899	0.126344739	0.13582077	-0.135979546
resC261	-0.084547845	-0.017673072	0.018230449	0.254111068	-0.039289853	-0.068675675	0.036267859	-0.097258002	-0.097754732	-0.0746759	-0.223836813	-0.203636358	0.076357157	-0.121452581	-0.059875091	-0.124057426	-0.04387201	0.071755455	-0.106665343	-0.028489056	0.042923809	-0.013426825	-0.168102115	-0.150917772	-0.396242117	-0.020375828	-0.108203231	-0.176430794	-0.385972222	-0.311442764	-0.033281677	0.037918813	-0.127651568	-0.173608519	-0.196990533	0.29352863	0.391404796	0.520554628	0.879388982	0.815754388	-0.159775645	0.024719214	0.007877974	0.488052075	0.087898772	-0.067768867	0.071271915	-0.111208024	-0.037239656
resC262	-0.108344767	-0.021784609	0.042677376	0.368085114	0.026533611	-0.043814149	0.099546706	-0.042103994	-0.049416249	-0.022972727	-0.143720133	-0.122867858	0.133745785	-0.058334077	-0.025465916	-0.100951594	0.127039667	0.205539739	-0.043986494	0.030410644	0.120606313	0.041595694	-0.080707403	-0.135405343	-0.348540517	0.024664799	-0.046313105	-0.160360211	-0.344737909	-0.326647019	-0.024497389	0.075508413	-0.08624955	-0.150716962	-0.196194543	0.239823642	0.40202861	0.570668599	0.947600388	0.701297605	-0.076915564	0.010629871	-0.01644936	0.415228038	0.179909033	-0.051260847	0.058394425	-0.081196209	-0.027332985
resC263	-0.055353945	-0.085269596	0.032186801	0.276253172	-0.011577969	-0.128470888	0.01729233	-0.162352073	-0.029335026	0.000624188	-0.214357098	-0.178694451	0.027345316	-0.117821802	-0.009904564	-0.107391281	0.11397871	0.164627126	0.015865818	-0.081068027	0.058650058	-0.046986975	-0.143648844	-0.063797546	-0.313703313	-0.054903659	-0.076812864	-0.131105294	-0.311479831	-0.271060544	-0.045866019	0.099684501	-0.021473927	-0.075566748	-0.098252255	0.363944276	0.471604444	0.520118051	0.75993243	0.792535425	-0.160465437	-0.214648946	-0.226959314	0.245697312	0.094078228	-0.064970988	-0.063440685	-0.150706642	0.018025187
resC264	-0.100480417	-0.032617378	-0.128812258	-0.06086263	0.158657707	-0.106998867	0.019132557	-0.217168332	-0.274742294	-0.185333425	-0.130649488	-0.278283311	-0.042925712	-0.255992258	-0.28206577	-0.028943469	-0.178415509	0.070067084	-0.224825397	-0.116235137	-0.274401828	-0.247042576	-0.227479331	-0.108326766	-0.231856767	0.072821945	-0.020517769	-0.102252556	-0.098229503	-0.22380549	0.006284842	0.041560955	-0.024552045	-0.148300282	-0.100060565	0.154947561	0.259249047	0.346896431	0.425492416	0.550073983	0.050173088	0.431768104	0.592092666	0.894335429	-0.221791056	0.094964843	0.339109501	0.011702807	0.063204968
resC265	0.187362264	0.06595217	0.150554663	0.212020356	0.173033902	-0.01999242	-0.016119824	-0.027368556	0.14719301	0.303241713	0.000420075	0.09082371	0.047920794	0.208561273	0.217817922	0.001615988	0.041209548	0.04991469	0.268519764	-0.112171822	0.154501635	0.099805286	-0.012246459	-0.118213776	-0.022317551	0.024175563	-0.062761713	-0.180440988	-0.072227118	-0.178150929	0.033635557	-0.054740516	0.001686354	-0.018084392	-0.000374709	0.112960161	0.192572746	0.210344758	0.121620133	0.144494363	0.065697785	-0.240790071	-0.414993347	-0.255364169	0.174468241	0.042825089	-0.171527884	-0.121724468	0.013225894
resC266	0.087399907	-0.150378523	-0.057444305	-0.045432359	-0.018812591	-0.188506867	-0.220564311	-0.017354873	-0.149569358	-0.04725734	0.118336496	-0.11965425	-0.190106468	-0.166143694	-0.335782511	-0.020836449	0.017996229	0.027037731	-0.089645913	0.141164723	-0.17892165	-0.195451849	-0.03128026	0.725859306	0.516552833	0.005218275	0.047809335	0.248552596	-0.04118262	0.005722907	-0.011523233	0.028748995	-0.084246545	-0.135955864	-0.090385609	-0.116602054	-0.092687597	-0.189562938	-0.19665872	-0.131863343	-0.039275597	-0.163259023	0.294073648	-0.038811118	0.011253482	0.022419696	0.05793549	0.173648386	-0.022936344
resC267	-0.114373961	-0.051896632	-0.197534805	-0.273295231	0.071787707	-0.096202797	0.020574095	-0.151866175	-0.219296258	-0.120847774	-0.10654247	-0.204675185	-0.02346483	-0.186240653	-0.286894695	0.009726401	-0.168077413	0.027212038	-0.228899341	-0.066520146	-0.285521673	-0.200289643	-0.191030837	-0.133905787	-0.193567547	0.041883995	0.008052113	-0.10323557	-0.035458466	-0.157909758	0.041712443	0.104311616	0.036325085	-0.042110711	-0.003677639	0.131833412	0.114564079	0.161027032	0.287993869	0.282316684	0.134479827	0.602335672	0.75428799	0.926325152	-0.221683651	0.144941188	0.370831192	0.144830293	0.055395459
resC268	-0.060760407	-0.005307505	0.009193281	0.205792479	-0.006178538	-0.052592732	-0.028363784	-0.083214131	-0.083330894	0.08872835	-0.064525187	-0.159933796	0.036745975	0.012678004	0.017378254	-0.006187578	0.045992043	0.057343812	-0.133996343	-0.035690709	0.004722327	-0.127385919	-0.148738658	0.044187906	-0.139025737	0.096083643	0.209596999	0.007110051	-0.225545369	-0.205979464	-0.174939373	0.082729348	-0.142541745	-0.289857137	-0.304062889	0.061313081	0.379956	0.33383872	0.675922277	0.530293476	-0.10681129	0.028158981	0.045163756	0.261705323	0.095026375	-0.169237682	0.056844085	0.060399212	-0.018771225
resC269	-0.068651083	-0.076861372	-0.11608396	-0.330854052	0.084404264	-0.1437301	-0.041417394	-0.116375595	-0.166234844	-0.153520059	0.001629968	-0.055690608	0.020444488	-0.083122529	-0.279708473	0.113464764	-0.235713094	-0.054228965	-0.23375096	-0.046688838	-0.390986513	-0.219000231	-0.117065613	0.096433918	0.117744525	-0.011768712	-0.008865845	-0.02532068	0.089747797	-0.053474528	-0.0137246	0.009184106	0.005488386	-0.076511995	-0.046351217	-0.085785604	-0.066080177	-0.210503149	-0.118071077	-0.066420363	0.1432599	0.643331766	0.887233169	0.703206312	-0.245858641	0.117133757	0.401945132	0.180189041	0.063022494
resC270	-0.121758089	-0.031558212	-0.165853329	-0.293657856	0.14844229	-0.108772816	-0.031014647	-0.084064029	-0.156015292	-0.040193762	-0.0459386	-0.124604544	-0.038990235	-0.146357114	-0.254770881	0.009168642	-0.15039501	-0.00605256	-0.152227282	-0.032209904	-0.254533392	-0.141800426	-0.0778931	0.023176986	0.053761679	0.076392509	0.064152797	-0.032746374	0.012128612	-0.113008082	0.047560623	-0.014599496	-0.008791657	-0.157257958	-0.176371523	-0.145640785	-0.016357564	-0.048199143	0.020425436	0.032842203	0.101217356	0.662843984	0.876427025	0.78131596	-0.151626305	0.014941323	0.423340272	0.170636632	0.0553637
resC271	-0.013915792	0.119650629	0.154186145	0.3594051	0.200483499	0.062611976	0.084557901	0.056485972	0.14260544	0.142080098	0.076625212	0.218573049	0.259262705	0.167762386	0.227268457	0.107580416	0.301987831	0.291466151	0.204843434	0.090383661	0.252219364	0.082680282	0.15489777	-0.02476494	-0.055189362	0.142788612	0.001197661	-0.144167738	-0.191626601	-0.184725385	-0.089630964	-0.05799668	-0.018992482	-0.229944798	-0.285833868	-0.130352851	-0.043360561	0.231888852	0.350813977	0.159704832	-0.061834168	-0.027130556	-0.14347138	-0.085558	0.324687588	-0.166551314	-0.147967418	-0.123302544	0.014070145
resC272	-0.039242523	-0.014442514	-0.061705322	-0.327556229	0.147974356	-0.080439197	-0.013407328	-0.037567057	-0.062627448	-0.003390152	0.100347146	0.034777596	0.017444566	-0.033513015	-0.209638101	0.183040992	-0.147347145	-0.03101638	-0.212867094	-0.017479475	-0.359309482	-0.225081399	-0.117335728	0.223216359	0.299317499	0.055924828	0.056336712	0.006623751	0.144742013	-0.046406626	0.020946707	-0.009731356	0.04147724	-0.103979203	-0.08664969	-0.224402795	-0.162620072	-0.22198015	-0.17943644	-0.244286559	0.146195252	0.651125616	0.919872215	0.587535967	-0.099362602	0.076727165	0.369246994	0.17688587	0.068262936
resC273	0.095603883	0.099422612	-0.023814843	0.224040701	0.159853635	0.265316621	0.244650154	0.107733871	0.129216509	0.08695377	-0.039111245	-0.01847192	-0.107825581	-0.060570067	0.249660769	-0.167289937	0.227379246	-0.045466507	0.142582403	0.232794792	0.722072338	0.346234706	0.221873702	-0.287453134	-0.232733614	-0.015164007	-0.060473258	-0.117265575	0.00459231	0.129979584	-0.047067979	-0.021923104	-0.005518024	0.221651037	0.124782703	0.042469419	-0.081520001	0.188179815	0.060506221	-0.063493032	-0.154158664	-0.181915357	-0.400890516	-0.256727218	0.206489871	-0.028256737	-0.188121062	-0.185868339	0.014941733
resC274	-0.069808209	-0.02950556	-0.117731335	-0.150971665	-0.103142561	0.006537846	0.0571591	-0.106083559	0.032304799	-0.259722382	-0.316993389	-0.135778851	-0.099939792	-0.052217918	-0.169211639	-0.196597744	0.048670895	0.01194523	-0.036543314	0.016282817	0.025754669	0.01838126	0.010651429	-0.215423332	-0.086430804	-0.088745526	-0.106262983	-0.032706305	0.083773638	0.1219358	0.176206371	0.170174983	0.308753958	0.951758884	0.47301565	0.352075638	-0.145496947	-0.093952932	-0.185612859	-0.160803016	0.012794371	-0.157605483	-0.154061776	-0.087180671	-0.086113379	0.14620762	-0.076201412	-0.056452791	-0.014583748
resC275	-0.088603535	-0.190645661	-0.174697996	-0.17571629	-0.190963984	-0.066965438	0.067136109	-0.075626763	-0.099166268	-0.274035755	-0.231766846	-0.216038762	-0.181272466	-0.232697325	-0.200634835	-0.202359895	-0.059675103	-0.046984432	-0.019735395	-0.008711172	-0.050910227	0.01962927	0.001478925	-0.243348147	-0.178624596	-0.164297313	-0.087880313	-0.056794628	0.201763082	0.184224168	0.221092503	0.26368004	0.366722671	0.815844678	0.642550617	0.462426945	-0.065973355	-0.096235784	-0.196819113	-0.099549405	0.118919947	-0.193376371	-0.191248834	-0.053406113	-0.300929011	0.202093122	-0.076367052	0.046595548	0.08429947
resC276	0.060506256	0.121144743	0.101179897	-0.12743554	0.092893947	0.190262462	0.182846527	0.068404238	0.124063507	0.125818152	0.16263524	0.362633839	0.326946914	0.22327948	0.552681818	0.948952307	0.086149834	-0.00261731	-0.038727663	-0.377396442	-0.39633599	-0.443445847	-0.317890177	-0.036796869	0.040584129	0.108880791	0.078424211	-0.085738604	0.148599204	-0.054115117	-0.145051707	-0.152722297	0.055451649	-0.187973103	-0.105329221	-0.210686938	-0.150896865	-0.087505462	-0.030307926	-0.110790258	0.096188701	0.520565749	0.158371139	0.079718684	-0.088219912	0.047423626	0.02155756	0.018058114	0.11316749
resC277	0.016267121	-0.04106447	-0.062929216	-0.118465587	0.01926798	-0.215431126	-0.082077891	-0.080351247	-0.079102693	-0.117248296	-0.107265514	-0.192560088	-0.219889734	-0.185595213	-0.093082202	-0.052678808	-0.131614333	-0.115199192	-0.096104897	-0.040158501	-0.05162284	-0.088347842	-0.139839476	-0.075848821	-0.017989633	-0.16887822	-0.063802653	-0.051392266	-0.030238471	-0.030456684	0.129648317	0.071791954	0.032300483	0.297223413	0.563240404	0.352165514	0.160346361	-0.127104841	-0.091709783	-0.015671875	-0.053372825	-0.069637407	-0.031024238	0.036895869	-0.112527521	0.147523672	0.050471098	0.106149113	-0.002811124
resC278	-0.043416952	-0.090371867	0.22016056	0.227067409	0.091598647	0.940853308	0.346894869	0.177012618	0.242695089	0.078595244	0.051733417	0.154889852	0.114606904	0.132490509	0.385457692	0.164133987	0.134529974	-0.045706552	0.100745741	-0.023123648	0.281327749	0.135805783	0.114949967	-0.208380369	-0.193571044	0.04200836	-0.096260385	-0.036973696	0.036796061	0.080369998	-0.057039045	-0.136392738	-0.026953449	-0.011648557	-0.127028417	-0.103405007	-0.087234281	0.183073081	0.076145405	-0.072379215	-0.088834494	0.007452674	-0.291521745	-0.214085146	0.079951199	0.0501453	-0.207029906	-0.074156193	0.038674221
resC279	-0.016197583	-0.06226259	0.218806198	0.189505686	0.127999871	0.955842143	0.366530135	0.189856614	0.283717061	0.086187132	0.121329158	0.233305415	0.131436015	0.183996402	0.424592692	0.210965256	0.156057759	-0.012045405	0.114766032	-0.007266759	0.297250482	0.137872474	0.159502661	-0.221608672	-0.151110395	0.086827159	-0.039990093	0.005578452	0.126869993	0.158932763	-0.050827024	-0.123794707	-0.001968138	0.00965729	-0.099605028	-0.198645178	-0.237434198	0.109838034	-0.067117898	-0.250203855	-0.043265594	0.067389992	-0.262569251	-0.274747891	0.074815705	0.085959655	-0.204777877	-0.059537729	0.032995917
resC280	0.041921365	0.082073928	-0.088275812	-0.226556784	0.021176863	0.141268793	0.139606206	-0.062805635	-0.021990402	0.05266594	0.158576402	0.247135727	0.30726387	0.168835544	0.338617181	0.885878532	0.014741371	0.013662754	-0.100603521	-0.314493217	-0.444174181	-0.468773587	-0.319771499	-0.005938256	0.043784818	0.080000106	0.013887495	-0.03979244	0.153682727	-0.049857047	-0.173672345	-0.090985462	0.019384841	-0.201751572	-0.109919388	-0.209504657	-0.150316534	-0.123960477	-0.072153947	-0.122183	0.18432626	0.580479386	0.371109633	0.260131545	-0.125300579	0.018367819	0.137916225	0.072804529	0.111342874
resC281	-0.09259201	-0.121577079	0.186134628	0.156413618	0.052354159	0.949098606	0.404569537	0.12579976	0.179330653	-0.015839515	0.044059102	0.094928599	0.101270759	0.123155241	0.286522773	0.144598634	0.124848697	-0.005759929	0.085400535	-0.037690418	0.215524778	0.080887297	0.130289506	-0.223021869	-0.22057207	0.102068437	-0.000668802	0.028220957	0.105847715	0.144200091	-0.086243794	-0.083276492	0.048699538	-0.019335426	-0.088088823	-0.069882567	-0.116624729	0.175405654	0.036812928	-0.063461946	-0.018671982	0.036023636	-0.216979019	-0.126083607	-0.021345146	0.187195023	-0.150500086	-0.024545678	0.022683076
resC282	0.266491928	0.935238803	0.033226959	-0.046092225	0.00682153	-0.092477356	-0.025982521	0.138343584	0.125933107	0.109232449	-0.003421554	0.182998557	-0.026365631	0.001690075	0.253690846	0.161404202	-0.058523894	-0.021617247	-0.136701399	0.027667852	0.044879662	0.070613101	-0.00031919	-0.223956464	-0.111576624	0.0489832	0.041182297	-0.116485405	-0.005318986	-0.076039976	-0.162355861	-0.004321257	-0.050907277	-0.092070781	-0.185129199	-0.290402051	-0.104741579	0.046856527	0.051625016	-0.043899634	-0.028224768	0.302733085	0.059509011	0.086396286	0.143314067	-0.181618467	0.054782873	-0.044646094	-0.022464758
resC283	0.037417799	0.170600699	0.018780188	-0.159962049	0.104939777	0.188898423	0.213489164	0.012830634	0.108107726	0.115239414	0.17590809	0.345485174	0.310677688	0.203931375	0.502965645	0.918140126	0.12998462	0.029344659	-0.076635946	-0.297316546	-0.321598192	-0.415611711	-0.245716528	-0.040507912	0.065080911	0.116616463	0.086527485	-0.095425259	0.222604654	-0.017157447	-0.179963272	-0.13818868	0.105222875	-0.147481629	-0.085776486	-0.262617861	-0.273060242	-0.112349783	-0.134904774	-0.206734368	0.131512569	0.513572678	0.190707396	0.06563975	-0.095648936	0.037325392	0.02871949	0.019645563	0.115327197
resC284	-0.009811871	0.040264031	0.151269868	0.386162953	0.237216696	0.218245556	0.026205942	0.096740177	0.091015572	0.313347251	0.066228617	0.018093386	-0.010351269	0.078143514	0.400904616	-0.247871806	0.140265307	-0.055185803	0.283669549	0.327292119	0.866120212	0.449439122	0.475012577	-0.064125547	-0.003763436	0.084295358	0.080518662	0.016726512	0.006093391	0.09132777	0.026376406	-0.083621571	-0.08212306	-0.007588231	-0.084976123	-0.075461201	-0.065467297	0.088511367	0.134154987	-0.16092122	-0.071691406	-0.245903776	-0.469286187	-0.472523802	0.349414267	-0.088277763	-0.259771817	-0.135209069	-0.019960576
resC285	0.078418916	0.124761381	0.1534934	0.270426017	0.282417373	0.290362335	0.1645822	0.01471861	0.109392262	0.152695007	-0.039073156	0.041576259	-0.006460934	0.154678151	0.432057732	-0.138724526	0.097295548	-0.005301433	0.122752738	0.158829123	0.824683108	0.362142674	0.343200595	-0.18277227	-0.193333416	0.14884455	0.104107302	0.003999759	0.061403297	0.117881205	-0.096427086	-0.032336568	-0.013739149	-0.003253602	-0.008596539	-0.093743228	-0.102272182	0.095911435	0.067379662	-0.18674706	-0.119802282	-0.06002429	-0.391795222	-0.369375798	0.229486044	0.048925297	-0.165170062	-0.200613026	0.030312738
resC286	0.116405344	0.079637542	0.11226531	0.258748991	-0.050635477	0.05396592	0.13943382	0.484192935	0.164214253	0.095860531	0.069293214	0.223031243	-0.016920682	-0.003556251	0.087729453	-0.427069504	0.071820143	-0.087943671	0.238103738	0.315961475	0.529845382	0.977213463	0.593248385	-0.133688042	-0.14518593	-0.079444732	-0.072306561	-0.140661283	-0.167745231	0.035263839	0.090891815	-0.109205407	-0.082596939	0.052690803	-0.112964273	-0.130722367	-0.040250732	0.074562512	0.066953182	-0.11300822	-0.055861236	-0.148278971	-0.27302625	-0.204214126	0.23283344	-0.076922834	-0.130018412	-0.051628286	-0.08156757
resC287	0.047936881	-0.067161957	-0.184180266	-0.086338721	0.00378881	-0.03478743	-0.057580326	-0.104075563	-0.227017903	-0.109836967	0.088050153	-0.08109576	0.020328492	-0.111332264	-0.111327023	0.097011361	0.016830019	0.045434381	0.154565459	-0.020172367	-0.100091847	-0.09156831	0.100158428	-0.019618377	-0.017552247	-0.002618582	0.032428604	0.054499036	0.145069731	-0.099009651	-0.034544182	0.005517407	0.006836465	0.047614425	-0.074953057	-0.049481389	-0.007190452	-0.01025687	-0.055334743	-0.02806276	0.970214365	0.017143538	0.091130004	0.066791458	-0.238404465	0.082971648	0.051818535	0.112495062	0.025081204
resC288	0.069563902	0.025054832	0.049717248	0.228932039	-0.036965109	0.040620069	0.061815824	0.391745904	0.117366675	0.079683973	-0.028398615	0.074236723	-0.14061547	-0.10264196	-0.029032991	-0.516794556	0.048259238	-0.064914864	0.246540556	0.379400463	0.576081822	0.964351277	0.619868746	-0.091420511	-0.129140564	-0.113425956	-0.095926752	-0.110194813	-0.192544447	0.015721872	0.050474115	-0.088346053	-0.051105208	0.066773549	-0.085111406	-0.050384599	-0.000287675	0.102489106	0.084917749	-0.064737828	-0.014998535	-0.214080793	-0.240989402	-0.159212604	0.19865	-0.062431873	-0.110903112	-0.046249938	-0.071290797
resC289	0.028706686	-0.083714506	-0.175627122	-0.134873566	-0.000945375	-0.042236097	-0.033114879	-0.066914015	-0.255590103	-0.129019447	0.123189317	-0.069144647	0.009342628	-0.141020391	-0.136236582	0.057001598	-0.028906279	0.017391254	0.155787393	0.012680215	-0.081986556	-0.05210173	0.128749161	-0.023349021	-0.004560607	0.017356414	0.082082262	0.09212959	0.179409484	-0.056487641	-0.036607645	0.00898945	0.017509943	0.07583367	-0.014761093	-0.054808213	-0.054872909	-0.060131986	-0.141553874	-0.124526171	0.970971951	0.031549869	0.110858906	0.046675718	-0.268991546	0.125919651	0.072702818	0.111343308	0.038977253
resC290	0.076628837	0.146981717	0.142167248	-0.000440046	0.000846873	0.175653756	0.125831831	0.239054711	0.223736002	0.331625927	0.038835035	0.280854811	0.226976558	0.269107448	0.251725776	-0.005341618	-0.054352054	-0.045850377	0.06567193	0.213548644	0.232533217	0.202405769	0.084728527	-0.130364293	0.156749305	0.049970881	0.048622831	-0.106874486	-0.107806657	0.034997615	0.170576979	-0.234584257	-0.052435487	-0.011455919	-0.056431526	-0.13862292	-0.06848657	-0.063790834	0.024714928	-0.145709052	-0.171721966	0.117067612	-0.069961376	-0.115176422	0.5654783	-0.031138326	-0.086519236	0.032417137	-0.083631025
resC291	0.444310919	0.252270726	0.304477717	0.169832265	0.143078855	0.094957935	0.238775106	0.420339826	0.093183525	0.241860482	0.389791802	0.793842186	0.503235314	0.380700609	0.365337278	0.240270717	0.15654407	0.023442623	0.22161222	0.121134265	0.14705075	0.336804967	0.230924264	-0.096834188	0.129862461	0.23337333	0.178622468	-0.11449251	0.055666566	0.058076895	0.018359057	-0.256011601	-0.121770883	-0.138388576	-0.261047711	-0.462296264	-0.298218446	-0.133463466	-0.12648286	-0.370115914	0.196343945	0.215632887	-0.052613242	-0.240446203	0.310068229	-0.087324923	-0.115763072	-0.071349521	-0.038081207
resC292	0.053453785	0.154018912	0.058624419	-0.140802036	0.11418562	0.230487619	0.213294232	0.066445773	0.187638489	0.214543675	0.144139879	0.338922692	0.292735016	0.278666859	0.622043079	0.823978744	0.099585966	-0.01334942	-0.079861535	-0.345071095	-0.276392956	-0.384230881	-0.249472958	-0.088222005	0.067362649	0.140182545	0.119763126	-0.13517935	0.143913702	-0.026687861	-0.141542794	-0.157846976	-0.012926152	-0.194430839	-0.104766768	-0.256513358	-0.19819207	-0.156180395	-0.058968785	-0.191399128	0.076417757	0.536228404	0.121548508	-0.010116697	0.009909707	0.083317697	0.031918303	-0.018414651	0.140890364
resC293	0.056107928	-0.052900647	-0.208995112	-0.136032349	-0.030894941	-0.022569878	-0.010178394	-0.030215361	-0.192040908	-0.097203312	0.162963937	0.042245415	0.087828602	-0.036179473	-0.085327149	0.194673196	-0.002526455	0.013554986	0.146542249	-0.021442183	-0.16646327	-0.070344195	0.112794493	-0.019111983	0.010315213	0.026363084	0.050311453	0.07453025	0.208589695	-0.018282412	-0.035199127	0.034458399	0.019352948	0.071007359	-0.051297787	-0.100110309	-0.123693759	-0.074342691	-0.148160274	-0.164279749	0.942358737	0.106570096	0.155118945	0.085450864	-0.287687033	0.085270349	0.046570536	0.146080285	0.040815641
resC294	0.057799171	-0.039012305	-0.205644707	-0.145822906	-0.0102661	-0.00159599	0.020250524	-0.019591477	-0.175059183	-0.067388811	0.185659264	0.080025774	0.107448321	-0.026720724	-0.05560131	0.216269654	-0.000113907	0.013284668	0.151949381	0.002530261	-0.144141778	-0.040715025	0.132140846	-0.027827877	0.039035813	0.030758248	0.060289249	0.063969675	0.222973004	0.00059046	-0.028052531	0.035291452	0.018833509	0.083918585	-0.047210218	-0.137075857	-0.18708613	-0.109526664	-0.189028102	-0.234693233	0.927624674	0.145192688	0.174598975	0.067667718	-0.260699259	0.093117644	0.043340372	0.15840657	0.048539851
resC295	-0.040543397	-0.048336267	-0.082235181	-0.02963259	-0.034391436	-0.01037711	-0.049265836	0.047586694	-0.013437643	0.072340275	0.158394894	0.109097211	0.163045029	0.12576078	-0.012543261	-0.001842383	0.042197404	0.046706899	0.095256432	0.054067874	0.029034751	0.0966247	0.041292278	0.024273942	0.017810711	0.064379955	-0.010422842	0.01363758	0.070613514	0.036540304	0.198989313	0.025995264	0.103853579	0.009469537	0.075285139	-0.000486175	-0.104569363	-0.062806332	-0.075807766	-0.107386945	0.038196994	0.006216799	0.019409879	-0.012522374	-0.000624604	0.007466846	0.003111195	0.154174518	0.022932539
resC296	-0.000385026	-0.080023304	-0.060670539	-0.103548705	-0.211582223	0.015330158	0.062928984	-0.179926911	0.057965187	-0.154420853	-0.152771898	-0.204056062	-0.174085369	-0.04501732	-0.053954967	-0.16697258	-0.014173369	-0.029375502	-0.040537365	-0.001897057	0.124743829	0.03756764	-0.041342216	-0.255134205	-0.217072629	-0.131543183	-0.082193129	-0.054419566	-0.019522627	0.117678729	0.186788441	0.151628841	0.038178306	0.427072214	0.674738943	0.542010716	-0.119672678	-0.003796578	-0.11626114	-0.14473255	-0.110324831	-0.300179527	-0.372381555	-0.244098026	-0.018694578	0.05013076	-0.218401671	-0.166587391	0.00673435
resC297	-0.177113285	-0.279304438	-0.197758564	-0.084591446	-0.224554679	-0.115222152	-0.06555949	-0.27670248	-0.084263807	-0.333581559	-0.379197907	-0.461625754	-0.290492022	-0.316017898	-0.370025477	-0.310356601	0.001078815	-0.023558867	-0.081026823	-0.009424528	-0.00266294	-0.048032541	-0.091253121	-0.186091299	-0.334831647	-0.274935069	-0.246072339	-0.071156225	-0.172557908	-0.044257649	0.11543437	0.231970232	0.199223927	0.442138283	0.619898668	0.906578207	0.185412181	0.180046002	0.157120036	0.302264941	-0.048275258	-0.356800773	-0.202534871	0.150352612	-0.261844847	0.137610585	-0.119284353	-0.073664436	0.030531868
resC298	0.151827921	0.055061275	0.030903055	0.143877049	0.028773298	0.055964489	0.131220402	0.420724578	0.064264997	0.06498098	0.053760771	0.163479057	-0.046866568	-0.053306561	0.034873747	-0.437684009	0.015129142	-0.092034337	0.192770871	0.301391598	0.513546038	0.935642443	0.576156937	-0.233263161	-0.162472821	-0.049526293	-0.029773195	-0.176736002	-0.119049809	0.048808229	0.095096569	-0.080956719	-0.075267139	0.069565564	-0.06381155	-0.143575225	-0.081073169	0.078341055	0.008279573	-0.145595103	-0.014441565	0.017345975	-0.09696687	-0.037481632	0.135647213	-0.053062083	-0.021858028	-0.05051171	-0.023971145
resC299	-0.173658472	-0.292095804	-0.126269307	0.034285491	-0.089735857	-0.048066563	0.031681853	-0.20507227	0.00735461	-0.261512179	-0.234377444	-0.278676482	-0.149890008	-0.143736051	-0.237156341	-0.176004543	0.132224071	0.144728136	-0.051027559	-0.04475449	-0.01519732	-0.10271543	-0.142923884	-0.215427361	-0.324852212	-0.124266916	-0.186576399	0.011028942	-0.049730563	-0.034116738	0.028835292	0.310926501	0.267284919	0.366350745	0.532892217	0.790576177	0.026233328	0.230880892	0.123804418	0.184943619	-0.042806493	-0.247296039	-0.195126773	0.095718486	-0.27285261	0.096785468	-0.129701582	-0.082134188	0.102989357
resC300	-0.080587666	-0.105099472	-0.064502929	0.058962923	-0.068399667	-0.143402322	-0.071158849	-0.150022163	-0.135050767	-0.194828218	-0.290488165	-0.298916707	-0.076746981	-0.295063899	-0.232586253	-0.138999678	-0.039851841	-0.058697132	-0.055040045	-0.086798947	-0.117888533	-0.139021481	-0.233089431	-0.187431599	-0.349743342	-0.193521397	-0.215963194	-0.235098086	-0.325730173	-0.283053592	0.001610945	0.010199641	-0.050985523	0.002647077	0.019239426	0.496206141	0.53197663	0.378682449	0.524420373	0.830393866	-0.065965186	-0.194528074	-0.083961753	0.420687458	-0.12009677	-0.054613803	-0.015014859	-0.037356815	-0.002793291
resC301	0.157138586	0.228385838	0.123112214	0.072969801	0.238634901	0.251432432	0.202826662	0.298460822	0.115877702	0.324489167	0.191147493	0.475107206	0.423357641	0.33116528	0.775483359	0.565778664	0.0301556	-0.068686789	0.040983623	-0.212604298	0.044272973	-0.064988046	-0.066442914	-0.284151735	-0.055377991	0.212691849	0.189213257	-0.17003657	0.086082625	-0.008833519	-0.074996344	-0.201831282	-0.087424986	-0.319451571	-0.371696798	-0.402926542	-0.081972398	0.014674321	0.130229504	-0.073861825	-0.028816735	0.686550694	0.118848773	0.099063142	0.156164294	-0.04065049	0.099639874	-0.104733765	0.160079875
resC302	-0.079100589	0.076441245	0.117914313	-0.001371573	0.006507182	-0.135315025	-0.193695846	0.035177613	0.00164157	0.787332466	-0.023885364	-0.00350574	0.022208484	-0.004778165	0.245538403	0.037820871	-0.21086482	-0.252252057	-0.001025778	0.016173909	0.028519538	0.048307154	-0.154276121	0.100581459	0.220708452	-0.036329047	0.03891148	-0.18694273	-0.203652771	-0.220343247	-0.047442466	-0.314354209	-0.146352231	-0.324873408	-0.328610708	-0.088658472	0.481118864	-0.117011541	0.243895769	0.24381722	-0.092672732	-0.002984402	-0.061353576	-0.042577248	0.389342179	-0.112012977	0.047787312	-0.03939589	-0.010965642
resC303	0.024492503	-0.070823985	-0.017995951	-0.145215666	0.023843476	-0.07860956	0.02751342	0.092988183	-0.012391523	-0.069598824	-0.06060767	-0.062484711	-0.127313233	0.020407891	-0.200032076	-0.259492721	-0.120995815	-0.013188384	-0.051170961	0.195858156	0.189348907	0.27277211	0.252284465	-0.085524001	-0.146886685	0.095595755	0.106288613	-0.018119056	-0.012498237	0.016558763	0.019302849	0.002771774	0.007832816	-0.092410977	0.027919988	-0.068851652	-0.070345256	-0.074809519	0.019120464	-0.105348745	-0.028676138	0.461577437	0.5187961	0.45005294	-0.045221251	0.08392067	0.266123156	0.128241839	0.0479674
resC304	0.046701636	-0.056676415	-0.139442587	-0.023646126	-0.072442851	-0.014660285	-0.087202187	-0.144339906	-0.021496372	-0.222571921	0.144925817	-0.056460536	-0.143039215	-0.018788203	-0.194215686	-0.035165134	-0.090942458	0.006742633	0.117161309	0.004438	-0.046949578	-0.14578555	0.024159408	0.239672193	0.082430809	0.077645344	0.052105377	0.91513961	0.345766525	0.349268095	-0.107593509	0.24699042	0.110018265	-0.000488912	0.037007831	-0.056640841	-0.179821055	-0.225192624	-0.309416889	-0.236767804	0.006512126	-0.192152276	-0.01555798	-0.220065766	-0.224957277	0.00845516	-0.104468777	0.074361914	0.016402613
resC305	0.022382071	-0.021499924	-0.206053499	-0.283930773	-0.00256669	-0.028743333	0.003431776	-0.201375923	-0.156282899	-0.302374383	0.08501128	-0.116757109	-0.134727578	-0.125550126	-0.334765155	0.029159985	-0.24291262	-0.05613181	-0.097808948	-0.037025064	-0.260898713	-0.254780394	-0.072176891	-0.007586581	-0.097281148	0.119138652	0.064473717	0.651249553	0.352905154	0.233152798	-0.044684845	0.253695434	0.113165711	-0.003711132	0.09976397	-0.037883529	-0.160070486	-0.142764705	-0.229763485	-0.165344352	0.128062874	0.370789687	0.568806845	0.437954015	-0.389239587	0.118049199	0.192374459	0.141294459	0.092261291
resC306	-0.030533343	-0.005620534	-0.175539136	-0.066946353	0.023629492	0.124864684	0.149023423	-0.0597905	-0.020739905	-0.020420178	0.193189338	0.050215874	0.029105405	0.053477088	0.089590747	0.149224261	0.054643829	0.003466544	-0.001345107	0.090225159	0.013522649	-0.129902796	0.087413281	-0.108297064	-0.057948766	0.209804424	0.119936274	0.214767123	0.869131682	0.391085556	0.050892747	0.185729917	0.231295019	0.093507255	0.164123891	-0.098886146	-0.236056909	-0.116213614	-0.312520702	-0.331652333	0.168220001	0.082105419	-0.009320757	-0.143792998	-0.198682162	0.077748554	-0.009873504	0.017576809	0.229558811
resC307	0.085809824	0.076163399	0.105208788	0.036715775	0.113541958	-0.040376896	0.102906354	0.129619152	0.126570363	0.142544835	0.153228855	0.138348096	-0.026335406	0.038668846	0.086186543	0.109582027	-0.000888961	-0.028856845	0.115963409	0.041296668	-0.049735532	0.039295966	0.067551536	0.033002983	-0.063788544	0.16070495	0.097206081	0.03558087	0.15113384	0.01573472	-0.071258206	0.116157602	-0.008255745	-0.154973912	-0.049556103	-0.096920129	-0.008101061	0.040885492	-0.002083977	-0.062543298	0.099785849	0.113698048	0.032148083	-0.02386122	-0.0907364	0.156751465	0.003092879	0.126159381	0.065654809
resC308	-0.082462384	-0.051128539	-0.116485457	0.165020781	-0.093877918	-0.223710978	-0.139369381	-0.218407813	-0.109019114	-0.174340714	-0.185266642	-0.355511463	-0.073226892	-0.221731103	-0.200276417	-0.222778956	-0.025213344	0.024356486	-0.017055213	-0.092259158	-0.100262023	-0.117606184	-0.245321463	-0.112842	-0.355954234	-0.160509936	-0.175650411	-0.102577385	-0.21194808	-0.143068669	-0.034856901	0.471325687	-0.00096745	-0.013498083	0.022226436	0.463079658	0.509712125	0.400640818	0.555302498	0.760440432	-0.106962482	-0.247715218	-0.181625816	0.284000431	-0.085864398	-0.048026525	-0.028305729	-0.116618459	0.046925059
resC309	-0.016476843	0.103581821	-0.023173614	-0.182353255	-0.019404073	0.041578391	0.013509514	-0.060488429	0.038035771	0.154957778	0.213225417	0.211617248	0.220277937	0.150729271	0.283083148	0.739751954	0.017019344	0.029962532	-0.020568514	-0.217675264	-0.376058192	-0.452084575	-0.289850883	0.124108374	0.159869096	-0.038023967	0.054411428	0.052235729	0.188496467	-0.00520236	-0.117067288	-0.067050598	-0.004647133	-0.116431772	-0.096851923	-0.211128642	-0.122906481	-0.229282842	-0.160032809	-0.205448112	0.132913421	0.206723911	0.075487087	-0.112041503	-0.075755743	-0.041235922	-0.017653997	0.027866615	0.091566418
resC310	0.032490227	-0.032272665	0.018979741	0.002305097	-0.09654461	-0.032068084	-0.167434124	-0.070576957	0.040629891	-0.206225112	0.062840586	0.023777624	-0.052304787	-0.080159681	-0.240076635	-0.041716767	-0.108539102	-0.038454803	0.011055342	0.010559273	-0.112489553	-0.120875004	-0.027533246	0.353951712	0.136654266	-0.0932654	-0.06800108	0.673634797	-0.051724393	0.156193475	-0.218906539	0.07893203	-0.040581692	-0.018584816	-0.143292819	-0.115622013	-0.093710294	-0.18864819	-0.122065921	-0.069513453	0.032272029	-0.158934881	0.078997462	-0.096188084	-0.057542745	-0.046287894	-0.060240439	0.099268814	-0.091035904
resC311	-0.062465014	0.048078655	0.031120962	-0.065236758	0.053950375	-0.122960408	0.123775826	-0.177630295	-0.192433581	0.071069675	0.100986655	-0.093942868	0.10445339	-0.052726547	-0.091161678	0.067131133	0.063971165	0.080399231	-0.114534914	-0.026460781	-0.151838916	-0.260052911	-0.165073724	0.047192373	0.017787663	0.369765839	0.77933233	0.074434278	0.06445163	0.022501658	-0.05625053	0.007514112	0.013230935	-0.09870793	-0.103033885	-0.002759769	0.108420745	0.074690298	0.236993958	0.288020076	0.040257799	0.071806022	0.147953252	0.217583966	0.033605128	0.012184697	0.243934262	0.020780743	0.028884515
resC312	0.034986269	0.073252372	0.101460027	-0.072444467	0.092351249	0.028325058	0.171419817	0.075235921	-0.071347797	0.162617157	0.266286771	0.176810609	0.104364845	0.073832009	0.043387338	0.09297211	0.16557744	0.042541264	0.048590788	0.16018587	0.082433646	-0.017399345	0.123336525	0.029792566	0.156262012	0.454608761	0.902097465	0.173359405	0.294045382	0.236390942	0.007220757	-0.010659818	-0.017237601	-0.050673472	-0.086654499	-0.323568157	-0.215257114	-0.148630502	-0.150733976	-0.276881586	0.113470262	0.157126589	0.137667158	-0.109024242	0.13688879	-0.054769422	0.154319562	0.031578952	0.084731557
resC313	0.151550783	0.252003391	0.229661258	0.096246796	0.001713603	0.273360226	0.218043389	0.483874682	0.315019506	0.362674975	0.160057436	0.612154685	0.417355622	0.451494841	0.88547784	0.531210538	0.083778272	-0.109818751	0.118924089	-0.126292444	0.135393737	0.148230249	0.047620632	-0.224627086	-0.064943507	0.047258793	0.034208866	-0.173724681	0.014570157	0.004550813	-0.015040589	-0.280275911	-0.031509666	-0.19828707	-0.197069781	-0.343309731	-0.131535811	-0.116083406	0.020453128	-0.253782703	-0.115903074	0.413743058	-0.249439832	-0.292191178	0.276341119	-0.061395778	-0.112251915	-0.059877573	0.034689154
resC314	0.102160308	0.049429802	0.051593183	0.260550222	-0.065984039	0.003115409	0.085266786	0.405832178	0.126373955	0.051690844	-0.074642941	0.082940255	-0.112020135	-0.095119794	-0.017310639	-0.504521553	0.038320351	-0.075665493	0.237390691	0.331471429	0.527900402	0.946823051	0.564126229	-0.11731134	-0.188169841	-0.138479477	-0.126821127	-0.143555721	-0.243299552	-0.004726925	0.047938507	-0.092246524	-0.060922651	0.065463166	-0.097377641	-0.009622144	0.079509157	0.14184168	0.173951849	0.061797163	-0.027264372	-0.25164888	-0.305059142	-0.139545522	0.207948455	-0.064938663	-0.131041933	-0.059351309	-0.085817027
resC315	-0.097006846	0.008038741	0.138618645	0.052429151	0.144102825	0.081125249	0.088181364	0.022324267	0.005154221	-0.008539063	0.117680751	0.04801177	0.135491229	0.098832011	0.080475993	-0.132983672	0.08498828	0.018900932	0.045846005	0.038965969	0.125525385	0.101980804	0.102911719	-0.110395164	0.093636431	0.057100301	0.124016078	-0.067963929	-0.048945146	0.054528395	-0.002561698	0.046082403	-0.015860622	0.109166304	0.036388017	-0.093846799	-0.146402131	-0.020885286	-0.153997131	-0.219899692	0.00793566	-0.051409022	-0.096460787	-0.175781147	-0.012582619	0.102278523	0.010477834	-0.024565009	-0.055413738
resC316	-0.002679293	-0.02639461	0.020519038	-0.002266637	-0.032357297	-0.050233756	-0.032494334	0.006550975	-0.172252767	0.007718918	-0.058143192	-0.060078586	0.04104874	-0.052645549	-0.109091484	-0.040219333	-0.060059286	0.018638578	-0.099937617	0.06520896	-0.041728164	-0.006915397	-0.069591759	0.087583535	0.02126609	0.085195814	0.312000293	-0.003526224	-0.187575889	-0.187633848	0.031094703	-0.207569002	-0.083515309	-0.130620511	-0.043045768	-0.000226032	0.108709826	0.07445903	0.141817386	0.199263861	0.093758051	0.056783468	0.119994191	0.180830712	0.096679856	-0.050434233	0.141556111	0.095634544	-0.063009947
resC317	0.166900794	0.184486971	0.162989343	0.175957905	0.343077614	0.3119363	0.252930877	0.245442375	0.228394047	0.323818987	0.182932546	0.354866943	0.262630891	0.310134077	0.869451021	0.411856146	0.099140127	-0.08807383	0.180724258	-0.194499293	0.309269504	0.198336627	0.289601084	-0.268742502	-0.028402559	0.126444574	0.08171444	-0.162094924	0.137524271	0.143336686	-0.02805564	-0.058012378	0.022204743	-0.025464192	-0.048034111	-0.265460147	-0.218959796	-0.03906605	-0.051253816	-0.34926416	-0.021636506	0.334543625	-0.252592151	-0.322723169	0.132878471	0.087626376	-0.148937014	-0.150819773	0.114289488
resC318	-0.000499419	-0.036239673	0.22280524	0.122983258	0.088722005	0.070420589	0.214847057	0.030618303	0.052264311	0.146287854	0.87243661	0.214742113	0.290780313	0.219579661	0.079253775	0.259654742	0.23753981	0.058564436	0.087125909	0.042939328	-0.107261153	-0.125306999	0.047946778	0.215835367	0.14046135	0.065883069	0.12222747	0.148701628	0.137400041	0.108551203	-0.011304441	0.057004029	-0.153391838	-0.323111612	-0.192570074	-0.219052069	-0.0998113	-0.081716886	-0.025600837	-0.106547326	0.115338358	0.01792302	0.080561503	-0.096980332	0.073096974	-0.080362399	0.00784477	0.137587752	-0.006059486
resC319	0.056457433	0.113837251	0.124147968	0.307784763	-0.07636671	0.090293435	0.086957599	0.359668395	0.152580621	0.28477686	-0.006316355	0.127442724	0.007295828	0.092009297	0.166888114	-0.457054841	0.058234335	-0.075335754	0.281649279	0.403099208	0.680984681	0.863181166	0.4914356	-0.098473134	-0.080497968	-0.027141871	-0.041147208	-0.081440299	-0.107395485	0.079601399	0.07395366	-0.13970287	-0.059379922	0.037051184	-0.127038593	-0.104628182	-0.02315319	0.05545971	0.106885921	-0.139159977	-0.071887489	-0.276756069	-0.422832649	-0.398350261	0.452741115	-0.075089803	-0.182004846	-0.088727972	-0.103163229
resC320	-0.027573352	0.121907082	0.070218122	0.028006607	0.017468702	-0.027282092	-0.034265797	0.023773005	0.048880245	0.328036236	0.152471234	0.188467512	0.246433217	0.320416457	0.046009377	0.111422961	0.120956753	0.111677616	-0.124348137	0.024096277	-0.100595812	-0.109358726	-0.221151521	0.157252616	0.180580899	0.303251464	0.229292204	0.246661975	-0.039621616	-0.043430782	-0.142760267	-0.082167423	0.109351618	-0.293496874	-0.314317957	-0.209705037	-0.001231726	0.046409098	0.087356692	0.02853997	-0.137110005	0.015154049	0.01036921	-0.057171529	0.293082536	-0.138908171	-0.017008687	0.013941576	-0.020984253
resC321	0.035355019	-0.096566841	-0.092900552	0.054106578	-0.068190219	-0.102905739	-0.133486596	-0.066562264	0.014707889	0.001273214	0.120181973	-0.041812275	-0.078307905	-0.057382564	-0.166456555	-0.001107158	0.068630331	0.050242305	0.014630942	0.090303784	-0.015003508	-0.005201505	0.082948328	0.79948665	0.458018349	-0.044608973	0.028150992	0.16713884	-0.033913008	-0.013872943	-0.031528639	-0.127580129	-0.160708193	-0.223475189	-0.241131748	-0.169073481	-0.035697255	-0.13038164	-0.095078975	-0.05880327	0.0448487	-0.237023247	0.091491658	-0.181331343	0.103415531	-0.025542515	-0.031178587	0.034176662	-0.028607193
resC322	-0.068504285	0.091564971	-0.172910926	-0.045627401	-0.09042835	0.126832499	0.079894885	-0.091742466	-0.052070119	0.003887188	0.130799057	-0.002224942	0.016275344	0.004731307	0.096986395	0.180092991	0.02880087	-0.002416569	0.010936335	0.054066663	-0.005877833	-0.233131069	-0.07042498	-0.094867234	-0.080728041	0.110473668	0.081789548	0.218911284	0.570050658	0.245853832	0.016553327	0.2921379	0.148106284	0.038230612	0.167568057	0.018163836	-0.199928882	-0.095351303	-0.226117303	-0.213714716	0.005485269	0.038700687	-0.085649064	-0.174516666	-0.100625931	-0.00305987	-0.044535436	-0.031738676	0.161876383
resC323	0.15355856	0.008162744	0.16260332	0.156346118	-0.032885939	0.003724856	-0.068468493	0.770557963	0.303135088	0.19275672	0.196989435	0.45712307	0.026997842	0.138046843	0.179399033	-0.034728604	0.104449548	-0.187989872	0.209460299	0.332175934	0.126943043	0.405701538	0.283618189	0.142622868	0.300647191	0.043881387	0.080096363	0.03370123	0.039747142	0.098995264	0.139951949	-0.080585669	-0.025511029	-0.029003652	-0.114875133	-0.255215056	-0.098204002	-0.279955407	-0.205315866	-0.365750131	-0.073980142	0.004710687	-0.095421874	-0.363517311	0.27511895	-0.113569705	-0.10465803	0.102068647	-0.048444731
resC324	-0.0224412	-0.07465222	-0.133778728	0.163127864	-0.076472955	-0.227682773	-0.158464762	-0.241728285	-0.169596785	-0.191586773	-0.212842582	-0.398402167	-0.151951656	-0.291824049	-0.252827449	-0.252669583	-0.065973203	0.020921028	-0.080570784	-0.070326992	-0.121378534	-0.135590745	-0.23607029	-0.038820874	-0.272409753	-0.1664351	-0.146862956	-0.103432716	-0.232380296	-0.172296178	-0.012330026	0.455184692	-0.06322296	-0.031999655	0.016567125	0.455415053	0.549626747	0.329889471	0.550415478	0.772971771	-0.091867665	-0.221310808	-0.097281014	0.335424082	-0.081469109	-0.014513992	0.010364833	-0.09320784	0.01001154
resC325	-0.087966389	-0.058048043	-0.049031245	0.140112946	-0.024431257	-0.174348598	-0.104830674	-0.16043018	-0.155825255	-0.165922452	-0.289240968	-0.314753817	-0.052563643	-0.257976942	-0.197768417	-0.149442998	-0.029963485	0.047366417	-0.028491342	-0.101434135	-0.128808627	-0.117399063	-0.203582296	-0.126841034	-0.320297549	-0.111941163	-0.137205988	-0.192406316	-0.364081479	-0.324740087	-0.042889037	-0.056372858	-0.131459165	-0.182947345	-0.212407473	0.291183584	0.584942687	0.49046467	0.654813261	0.958267411	-0.085238314	-0.172585858	-0.067705892	0.445973978	-0.053841511	-0.136190928	0.05244772	-0.033532877	-0.029439257
resC326	0.105557606	-0.068900556	-0.105406348	-0.1853192	-0.105837817	0.06797013	0.066029104	0.043720608	-0.031695102	-0.158323318	0.111575651	0.049367407	-0.120732438	0.072190885	-0.08869754	-0.151490199	-0.021058766	-0.0219057	-0.051478383	0.004267027	-0.034366877	0.082041349	0.112403927	-0.096114973	-0.043004459	-0.069179294	-0.101643602	0.126063814	0.13996803	0.235780459	0.209172277	0.024256423	0.070313003	0.142606248	0.223303485	-0.025752984	-0.161306452	-0.142477065	-0.328205022	-0.316497575	-0.022827773	-0.059859748	-0.05026317	-0.108485694	-0.140167399	0.032294319	-0.027568325	0.038709197	-6.56E-05
resC327	0.036493447	-0.025652436	-0.01833959	0.133382535	-0.109968855	-0.104342895	-0.077550744	0.258828454	0.016576464	0.09309113	0.083765885	-0.038863531	-0.244996822	-0.157828394	-0.280979478	-0.527185435	0.103618554	-0.008765264	0.065603802	0.908984996	0.470479421	0.488986081	0.414221328	0.086510177	0.127103468	-0.063403847	0.059634252	0.027100582	0.011915266	0.083387253	0.070958795	0.026473188	-0.051746877	0.039183121	-0.006530483	-0.021727518	0.006859401	0.020635463	0.010030449	-0.09009239	-0.027175855	-0.269648599	-0.078446409	-0.133957629	0.271337769	-0.162405732	-0.066760301	0.107686639	0.000334565
resC328	0.154131842	0.037656877	0.134198851	0.127422916	0.165079184	0.106628254	0.104411318	0.174705348	0.118254736	0.421999236	0.280202014	0.317193586	0.255089565	0.282822726	0.285890913	0.176781676	0.191308482	0.044857914	0.153908054	0.144896897	0.193582993	0.156219335	0.145164214	0.091769721	0.241881775	0.256287429	0.23446882	-0.072262373	0.066991515	0.000475835	0.116473525	-0.126589785	-0.154775967	-0.145107706	-0.241595493	-0.326522797	-0.217325339	-0.052058757	-0.030964248	-0.359862235	-0.006245738	0.153679758	0.031644718	-0.241351636	0.463181342	-0.007816952	-0.058263681	-0.115400796	0.048408721
resC329	0.068901276	-0.062658789	-0.018857211	-0.084743701	0.289473871	-0.127331828	-0.261677083	-0.012557096	-0.037109803	0.285167039	0.192860665	0.089573739	0.012005118	-0.050180755	0.00163611	0.121484548	-0.002023175	-0.069703444	-0.048552243	0.12269901	-0.083298382	-0.168266791	-0.022098249	0.47049659	0.899717893	0.03511151	0.137284102	0.037382618	0.081285656	0.040023989	0.023042074	-0.198064594	-0.064633336	-0.030726029	-0.168627098	-0.308031671	-0.114357105	-0.361339684	-0.377549028	-0.337621715	0.038333073	-0.042276781	0.210057374	-0.267913392	0.199503013	-0.038576464	0.015565128	0.045442178	-0.015909847
resC330	0.104989042	0.038372589	0.052162602	0.258776964	0.007154783	0.040209952	0.086798072	0.418878287	0.102864208	0.054846376	-0.02336655	0.086273387	-0.138513921	-0.084003864	0.062051248	-0.485866829	0.058112339	-0.10414542	0.239154506	0.339192313	0.605280822	0.959197315	0.61361063	-0.109641914	-0.140133058	-0.075326943	-0.070651595	-0.088976028	-0.122950814	0.063997521	0.092253558	-0.046153237	-0.033879075	0.111690657	-0.026619363	-0.062396683	-0.025614809	0.070103268	0.035867387	-0.135650273	-0.060835135	-0.197016649	-0.291381999	-0.227304938	0.174690109	-0.03141818	-0.132821471	-0.078476188	-0.05173737
resC331	0.084882039	0.028077916	0.174313723	0.103508406	-0.026377191	0.062684334	0.143912688	0.154457792	0.22844102	0.319360564	0.340905972	0.415153204	0.20424463	0.350720043	0.180423053	0.084086013	0.093182161	-0.004932466	0.106664935	0.251199722	0.144735834	0.137794287	0.10894357	0.032332945	0.213380715	0.084891921	0.099371055	0.219323008	0.091379882	0.137114517	-0.045406619	-0.020514152	-0.070000935	-0.054790707	-0.100183474	-0.247697314	-0.099103552	-0.124864257	-0.118205738	-0.279879445	-0.068823774	-0.099912095	-0.193299749	-0.378571764	0.323731915	-0.093359962	-0.244230488	-0.028318973	0.002735245
resC332	0.08455206	-0.064580295	-0.073168334	-0.103107516	-0.134181657	0.127078971	0.086151793	0.014072736	0.088927755	-0.118095517	0.035449363	0.04693081	-0.04771641	0.038406534	0.006168483	-0.021391103	-0.066500857	-0.099621977	0.072830462	0.034361254	0.042775754	0.004353915	0.031577006	-0.01468081	-0.041626145	0.085806827	0.130234247	0.2697306	0.507697398	0.955336602	0.051131297	0.146022827	0.173558738	0.200495812	0.090713009	-0.051604436	-0.1470189	-0.165194042	-0.286337067	-0.238684901	-0.085784579	-0.031588897	-0.079541552	-0.181351035	-0.068162755	0.130920358	-0.085529751	-0.07730606	0.107050878
resC333	-0.012313898	-0.040840202	0.011590355	-0.13887231	-0.00880087	-0.000278023	-0.092727579	-0.001023665	0.136963785	0.145693018	0.264323417	0.202932456	0.150631374	0.303653743	0.212772333	0.531456179	0.089234282	0.048967742	0.025188616	-0.146618192	-0.266766472	-0.411468569	-0.092552237	0.363234687	0.337340513	-0.013573678	0.074636677	0.146325172	0.14084676	0.039798924	-0.082966785	-0.020547366	0.013315866	-0.207953923	-0.062083525	-0.222640374	-0.185198715	-0.362575623	-0.244229972	-0.354180159	0.010430281	0.122007033	0.097097441	-0.245005451	0.040511713	0.00552688	-0.033384629	0.153912806	0.048477994
resC334	0.011377921	0.097654331	0.119029233	0.116103789	0.008586907	0.191619176	0.273355624	0.176456824	0.913586426	0.104029994	0.039463493	0.318486509	0.024033327	0.345046144	0.226356532	0.092812027	0.087709127	0.021742347	-0.057260211	0.060409887	0.073784236	0.12430685	0.061432589	-0.045062184	0.003910215	-0.085777962	-0.0804797	-0.033044822	0.013069964	0.1484447	-0.009316374	0.04007722	0.08273415	0.067257097	-0.004033968	-0.033147709	-0.123003372	0.025122352	0.020773791	-0.135923082	-0.242305336	0.022791024	-0.167268513	-0.195172486	0.207128263	0.01132918	-0.141565574	-0.015062184	-0.029005884
resC335	-0.092151591	-0.069824362	0.194708876	-0.00622406	0.040120915	0.257389937	0.040338754	0.042741131	0.047189294	0.426797681	0.262765519	0.19376444	0.224848043	0.164112914	0.335411267	0.273874484	0.044278297	-0.070292964	0.171836692	-0.037894617	0.055032916	-0.044061468	-0.070793184	-0.067664168	0.055847815	0.066742004	0.015337966	0.096819428	0.062553732	0.091888485	-0.146773496	-0.086424712	0.01593416	-0.070621147	-0.050967	-0.131849898	-0.130732469	-0.090202093	-0.101068568	-0.259439549	0.00145568	-0.006661131	-0.188938656	-0.305979292	0.191060973	-0.006182874	-0.201923887	-0.054898341	0.027769457
resC336	0.069820783	0.062974003	0.077275374	0.090254479	-0.059827626	-0.02757055	-0.134602939	0.199346708	0.108108084	0.220024279	0.119404163	0.108034133	-0.063123745	0.027574128	0.091041701	-0.074103507	0.099329796	-0.215652858	0.114979061	0.2249161	0.183313985	0.129136248	0.050907687	0.18607679	0.390900796	0.052462747	0.188351724	0.04477756	0.055287797	0.177355825	0.21047099	-0.091885969	-0.118849662	0.098647709	-0.040996407	-0.078046971	0.017088804	-0.18784095	-0.180528581	-0.285156563	-0.00655779	-0.243949361	-0.211055833	-0.492718909	0.447257126	-0.066769323	-0.188335835	-0.013767516	-0.018290462
resC337	-0.00742004	-0.059962319	0.040894019	0.097538801	0.017614332	-0.128286576	-0.13941275	0.029311231	0.086946175	0.072293879	-0.021581765	0.010507131	0.117698215	0.035183707	-0.054387111	-0.028469105	-0.063485891	-0.101207493	-0.102683776	-0.084666858	-0.253763639	-0.114925952	-0.245140773	-0.022979021	-0.024250392	-0.094002478	-0.073765217	-0.147191481	-0.287322568	-0.214574296	0.015343901	-0.168857	-0.193775118	-0.251810323	-0.36823788	-0.025778019	0.699347453	0.199948988	0.402237484	0.623202688	-0.12215993	-0.015323189	0.022447661	0.281822752	0.181278987	-0.183232056	0.114572061	0.12370897	-0.075015428
resC338	-0.035383366	-0.076315999	0.215125789	0.046859612	0.030958134	0.465373036	0.913853484	0.070758969	0.210526916	-0.111675755	0.167503525	0.182261631	0.1230762	0.178773756	0.15942199	0.144800914	0.214289795	0.068581354	0.022497419	0.004081037	0.127652461	0.113739827	0.141562299	-0.238727266	-0.321201624	0.129891345	0.132025056	0.08180431	0.236406505	0.170992181	-0.103877137	0.101775346	0.088000561	0.143640838	0.150893826	0.016580288	-0.298303212	0.090495578	-0.064207954	-0.202261862	0.058349077	0.115357713	-0.093378421	-0.055892186	-0.094345429	0.317577668	-0.106909954	-0.05248281	0.018457765
resC339	0.23642204	0.051984535	0.28225023	0.204596912	0.132687563	0.251068794	0.212109862	0.82825796	0.290970043	0.132321341	0.267087169	0.459015607	0.067371296	0.126342032	0.341698579	0.029790183	0.150336478	-0.066030435	0.303209779	0.298802428	0.348330448	0.453586196	0.365368333	-0.101025827	0.058477227	0.070093161	0.027540495	-0.124469494	0.001827324	0.110224082	0.061137272	-0.087103456	-0.0520579	-0.006748025	-0.055338143	-0.215046311	-0.23501062	-0.029504296	-0.101720822	-0.299338833	-0.070876436	0.056682204	-0.208291182	-0.307882908	0.151897044	0.000167271	-0.149559981	-0.011852524	-0.018344724
resC340	-0.048545381	-0.101022862	0.112430365	-0.10136758	0.054844908	0.345252946	0.83583931	0.007899103	0.062048522	-0.172236686	0.112950887	0.109903929	0.139988776	0.15229152	0.048165968	0.175623507	0.123916435	0.106549389	-0.163076237	-0.073291477	-0.055162435	-0.008690356	0.029969768	-0.235313698	-0.301151837	0.183092268	0.194438667	-0.001135268	0.19464508	0.071081286	-0.082658195	0.089029511	0.089511033	0.057948115	0.082546393	-0.056494667	-0.260356813	0.056980379	0.014489115	-0.124137591	0.094652547	0.477743213	0.335588539	0.353915868	-0.162988557	0.320370696	0.165900498	0.043437776	0.052304526
resC341	0.183616486	0.061103163	0.231423397	0.252630097	0.030459267	0.067672111	-0.036621007	0.825926311	0.225428881	0.106187834	0.069640781	0.311000446	0.009530078	0.01052039	0.199855652	-0.087955956	0.034435816	-0.236810435	0.36555234	0.272979212	0.219932712	0.415509895	0.276173974	-0.0283738	0.002364343	-0.090894798	-0.10178866	-0.193478851	-0.215485062	-0.055291307	0.03409832	-0.115630278	-0.195545761	-0.116623877	-0.233062008	-0.128435693	0.262618731	0.08142888	0.173845848	0.099399977	-0.068639428	-0.048922037	-0.210704065	-0.133106976	0.194244314	-0.158204059	-0.116027962	0.060688434	-0.058227296
resC342	0.232460686	0.128221805	0.306401046	0.226601187	-0.048393323	0.173003113	0.13019628	0.855769022	0.305540661	0.08722965	0.125537812	0.428697375	0.085829585	0.178278604	0.297488816	-0.042490622	0.058704512	-0.137113588	0.205815191	0.271422173	0.239847525	0.447292249	0.243827072	-0.074726455	-0.069116165	-0.069017506	-0.085766108	-0.153709427	-0.161295598	0.027325007	-0.036435982	-0.114586327	-0.090651552	-0.098896801	-0.211431194	-0.147680695	-0.028949537	0.055589138	0.133810384	-0.014737745	-0.154301354	0.047796875	-0.224119553	-0.166955808	0.205639997	-0.067178258	-0.142014437	0.009708813	-0.09480971
resC343	-0.052736084	-0.166986114	0.032759883	0.146765419	0.099112709	0.034767992	-0.124782513	0.196686909	0.039973011	0.015556666	0.024537604	0.093624182	0.090957266	-0.016602144	0.079246125	-0.037167239	0.107641757	0.057898836	0.939120811	0.006266494	0.162478043	0.188635806	0.316807952	-0.003995263	0.001493316	-0.026489654	-0.063207838	0.016218181	-0.025732311	0.065378994	0.136213338	0.074482749	-0.122230844	-0.028088572	-0.130025213	-0.073507087	0.028735999	0.063595328	-0.023691428	0.024026679	0.130668198	-0.178643017	-0.201572597	-0.191586324	0.033837864	-0.00484774	-0.168794846	0.059977367	0.01703382
resC344	0.095516773	-0.018457787	0.242372071	0.190586702	0.901886213	0.132789538	0.112082309	0.01751667	0.062795458	0.123793022	0.174424915	0.064835366	0.012123375	-0.026527335	0.178916859	0.130098301	0.082388879	-0.125978147	0.043391892	0.001973927	0.157497314	-0.017778386	0.159407548	-0.0170369	0.183078156	0.271547655	0.115251876	-0.076824093	0.083008805	-0.028212315	-0.057376925	-0.071824023	-0.067974391	-0.075162903	-0.13339518	-0.202412002	-0.118717953	0.069654678	-0.073270036	-0.111499042	0.06814224	0.219746768	0.223384405	0.101186464	-0.00245388	0.147979264	0.04059055	-0.022499238	0.023277927
resC345	0.156837314	0.093289442	0.269101061	0.257817245	0.050511812	0.221503686	0.175016977	0.865438611	0.255522753	0.126312592	0.24713479	0.440790337	0.096131965	0.101129501	0.286626397	-0.064378877	0.189996325	-0.093614713	0.371228509	0.337986501	0.332720479	0.516746866	0.433013367	-0.059012581	0.065611282	0.009662658	-0.009248531	-0.130954898	-0.012423818	0.110236448	0.084714326	-0.079003052	-0.118431848	-0.006840265	-0.183585191	-0.249227499	-0.181951086	-0.008600352	-0.02582697	-0.282346849	-0.015466242	0.063686374	-0.150237814	-0.256396068	0.251809296	-0.061198367	-0.12631344	0.00377842	-0.06306834
resC346	-0.091385473	-0.065693242	-0.187763499	0.017688496	0.046660807	-0.046115758	0.037392482	-0.245991829	-0.051534987	-0.147724734	0.010305783	-0.040082091	0.076882797	0.078733104	-0.151223809	-0.01753312	0.364051646	0.974378794	0.096210414	-0.053826193	-0.051001028	-0.124898932	-0.021690757	0.050973685	-0.032132332	0.156000341	0.074813157	0.019434813	7.33E-05	-0.097787177	-0.000855848	0.083137762	0.139973952	-0.030107055	-0.031319304	0.001057497	-0.26450179	0.347098436	0.119369186	0.137225273	0.028147053	-0.126493617	-0.037291013	0.046563256	-0.03149425	-0.03143885	0.063535214	-0.083800277	0.066378911
resC347	0.114105796	-0.025904164	0.265813361	0.310373389	0.972260743	0.09914712	0.084873141	-0.006670232	0.014946507	0.109186349	0.165443686	0.094917497	0.118261639	0.047366469	0.190328192	0.096843917	0.197155199	0.125503714	0.119208041	-0.069856264	0.138891637	-0.020956493	0.149601741	-0.036082965	0.130757796	0.311206465	0.093395589	-0.093260393	-0.026926136	-0.136316436	-0.065362067	-0.112296132	-0.032118465	-0.152904515	-0.241387204	-0.202347773	-0.005513927	0.247922777	0.093619619	0.06475578	0.04137943	0.176019692	0.155137667	0.14968505	0.070536477	0.082118753	0.0167546	-0.062938059	0.009151867
resC348	0.067722148	-0.042437747	0.268989401	0.337580434	0.934605976	0.101703544	0.090282875	-0.042052965	0.038762603	0.127672415	0.161908405	0.084832752	0.1393577	0.091348943	0.207568047	0.095630796	0.200705448	0.179114164	0.10396908	-0.089343185	0.15374781	-0.034274706	0.122121199	0.020225795	0.149986428	0.335640636	0.121961718	-0.02407243	-0.026796589	-0.135544942	-0.090593098	-0.076227749	0.028706385	-0.137575923	-0.215561968	-0.141733285	-0.082559655	0.260548788	0.144379262	0.058106094	-0.012454067	0.147532805	0.122582636	0.112548606	0.086954584	0.095097269	-0.006307198	-0.095010218	0.004626095
resC349	0.037248546	0.014188027	0.070282445	0.246838827	0.374216705	0.213733647	0.249874977	-0.119758472	0.05817801	-0.170444391	-0.041343483	-0.101848481	-0.010652693	-0.013314764	-0.028126775	-0.063808903	0.355195934	0.401027038	0.065799342	0.01363871	0.122798077	-0.016309633	0.065010289	-0.278839967	-0.30203465	0.125222897	-0.012085716	-0.173643314	-0.058420764	-0.12309503	-0.028183272	0.043402845	0.023735343	-0.068931864	-0.062219277	0.000971552	-0.124877018	0.859926328	0.262026443	0.276113347	-0.019068713	0.019015827	-0.010988172	0.264399157	-0.043833213	0.073043095	-0.02412156	-0.118158024	0.076837826
resC350	0.131797708	-0.05048323	0.268320452	0.253519987	0.898471477	0.092832705	0.015846477	0.028696793	0.036381916	0.247319922	0.203663488	0.11957087	0.052539071	0.065735403	0.246343223	0.021274031	0.091835577	-0.046226587	0.137629362	0.014411576	0.239542945	0.040617189	0.165838799	0.012929188	0.280257788	0.309465444	0.229289979	-0.004594781	0.063406012	-0.033124066	0.005151851	-0.137279774	-0.077841108	-0.088123292	-0.172993405	-0.253285074	0.075952626	-0.001740092	-0.098872047	-0.195212473	0.017514898	0.120321144	0.079312891	-0.110800396	0.137414264	0.092187565	0.024983086	-0.02732891	0.000156734
resC351	-0.069998714	-0.042577156	-0.061880174	0.149611195	-0.013838968	-0.151960031	-0.100654817	-0.214657185	-0.178648189	-0.158547041	-0.241428766	-0.311896066	-0.030718421	-0.212262326	-0.203893079	-0.156558092	-0.005000427	0.143197498	-0.045381139	-0.13691547	-0.12938238	-0.161513447	-0.242604979	-0.09018974	-0.305391094	-0.07851847	-0.137373772	-0.150828625	-0.380504277	-0.312657693	-0.06223508	-0.029762579	-0.131646059	-0.225419497	-0.265316598	0.245412141	0.497218015	0.519576793	0.637556935	0.970356245	-0.137612237	-0.168684458	-0.052431254	0.454515648	-0.040702854	-0.128403647	0.045295949	-0.04828084	-0.052713303
resC352	-0.108187351	-0.029418422	0.079100979	0.257717642	0.16153507	0.19872657	0.346101289	0.088055583	0.160223062	0.006598763	0.33626738	0.213256064	0.207505645	0.175315785	0.065008051	0.179687643	0.832336021	0.340907193	0.116208497	0.220777674	0.078281912	-0.009712064	0.133701949	0.082093892	0.095961974	0.213341051	0.200942347	-0.009665521	0.145220518	0.059688817	-0.00010663	-0.004897782	-0.01361773	-0.009177027	-0.141779821	-0.15664619	-0.199383431	0.233412966	0.032058896	-0.055074959	0.011462655	-0.046992346	-0.048433208	-0.105440423	0.212080378	-0.036577176	-0.01919891	0.027534378	0.059175527
resC353	-0.116057567	-0.082217972	0.008816896	0.199645659	0.064308314	-0.06132197	-0.052517794	-0.198170051	-0.120160456	-0.173377028	-0.201724488	-0.27449395	-0.014082529	-0.14359737	-0.202389302	-0.152868317	0.152624964	0.277744452	-0.076090322	-0.08140248	-0.083515893	-0.133544392	-0.170116478	-0.047945047	-0.233527815	0.03231424	-0.009794938	-0.12017062	-0.320903067	-0.277613627	-0.096362191	-0.060936533	-0.069108141	-0.194502965	-0.267107387	0.192432732	0.251642102	0.552343689	0.532272373	0.826450291	-0.147642462	-0.172475876	-0.049779344	0.364618627	-0.030360423	-0.117514099	0.061603998	-0.016396126	-0.058861325
resC354	0.025049438	0.015571968	-0.067282484	0.134280026	0.188092736	-0.118613494	-0.004865717	-0.185692546	-0.171325255	-0.103341998	-0.099616118	-0.242573081	-0.094401825	-0.194817636	-0.173705759	-0.044447782	0.01296892	0.096651051	-0.056686994	-0.057268281	-0.091515942	-0.160963343	-0.23312117	-0.187854793	-0.227753298	0.039240407	-0.017510806	-0.088376279	-0.170808687	-0.259598442	-0.12749082	0.062378568	-0.054570161	-0.119857381	-0.089244868	0.241013061	0.407313096	0.547430064	0.456907942	0.669411246	0.03395038	-0.028121281	0.029890927	0.43663233	-0.099267471	0.021020392	0.102053866	-0.007710447	0.075824573
resC355	-0.052611124	0.089119741	0.210282387	0.312741393	0.046459767	-0.072333993	0.014426245	0.06538733	0.170306566	0.352899795	0.056252731	0.17706999	0.192268325	0.260099971	0.214938387	0.087691858	0.266974297	0.181341185	0.03952464	0.116372398	0.11994483	0.079442723	-0.035161889	0.189425814	0.108327149	0.046618433	0.072342362	-0.051949734	-0.193203558	-0.163611843	-0.10009442	-0.081966979	-0.095065006	-0.300102198	-0.380113525	-0.126688996	0.213646935	0.185618552	0.474274294	0.269667094	-0.185873549	-0.090645904	-0.157247604	-0.103166169	0.416388158	-0.115160861	-0.080393596	-0.028458281	-0.119720081
resC356	0.016113159	-0.048891073	0.025966556	0.183476379	-0.002237032	0.024266045	0.069041167	0.109522418	-0.057563616	0.123354317	0.024667114	0.019023654	0.11424045	-0.097940446	0.196346186	0.059609906	-0.058141027	-0.032214674	0.048930835	-0.014061148	0.0776966	0.046892093	0.007464343	0.097370113	-0.044180871	-0.106103698	-0.131404874	-0.143293771	-0.087632611	-0.126540081	-0.050368166	-0.072657799	-0.118332642	-0.169661282	-0.261069359	0.027324036	0.223748321	0.095223701	0.409049461	0.338991386	0.120368145	0.10331699	0.022579895	0.180214935	0.191816055	-0.067763792	0.000135166	-0.042476637	-0.021086055
resC357	0.033935172	0.086141487	0.056852735	0.196161235	0.006856029	-0.031765863	-0.079587356	0.043262663	0.048458358	0.092419406	-0.144429176	-0.080565153	0.041812894	0.053094027	0.05921617	-0.097388832	0.100748731	-0.02842768	-0.028646107	0.056155654	0.093444407	-0.019062099	-0.136743494	-0.04319013	-0.122542866	-0.060789554	-0.071938993	-0.151403679	-0.311450153	-0.142511865	-0.021538695	-0.131636537	-0.090597952	-0.15414739	-0.225164264	0.130598671	0.379618946	0.385504176	0.511326249	0.584001107	-0.098260717	-0.209284693	-0.260174929	0.078905046	0.206104584	-0.025870351	-0.059725449	-0.089876132	-0.055829248
resC358	-0.081312098	-0.179215018	-0.152932408	0.0348421	0.089435806	-0.073406766	-0.012910494	-0.195814062	-0.296468399	-0.162197431	-0.157826095	-0.230930735	-0.036415378	-0.195620307	-0.20253362	-0.033867029	-0.061234478	0.112720263	-0.180142596	-0.115139171	-0.15313857	-0.21943757	-0.144419322	-0.084048745	-0.191833892	0.125380612	0.108855857	-0.057649159	-0.051469006	-0.211279592	0.003008465	-0.013440626	0.055149972	-0.069447333	-0.05557652	0.179570165	0.262389913	0.253536566	0.383834176	0.469004558	0.08385579	0.21185187	0.324600683	0.594114843	-0.216311417	0.068079435	0.302975994	0.06171295	0.083816588
resC359	0.006755777	-0.027337831	0.034613717	0.31351381	0.016168044	-0.022170823	-0.002297304	0.003572212	-0.011596547	0.123528628	-0.07173021	-0.079454261	0.037490006	-0.097910745	0.134029054	-0.052905136	0.051255662	0.106663735	0.04039499	-0.010431919	0.117423287	0.033140632	-0.083052519	0.046443422	-0.178289225	-0.045530072	-0.142009299	-0.113962892	-0.243394513	-0.221460475	-0.093424428	-0.066825872	-0.135653278	-0.214722066	-0.316035454	0.147511762	0.376288158	0.379178901	0.618685641	0.633121178	-0.048418997	-0.147089222	-0.215188887	0.143203823	0.228869642	-0.124146398	-0.088473991	-0.103925061	-0.041344624
resC360	-0.020833994	0.014123225	0.0434643	0.263226449	0.053513948	-0.041998903	0.074757717	-0.157650624	-0.049635203	0.067914125	-0.099540289	-0.152885524	0.043334276	-0.004395824	0.052117872	0.018062815	0.10135732	0.143357593	-0.030572352	-0.083140495	0.080876306	-0.0967251	-0.143096597	-0.165405037	-0.310342491	0.073265391	0.110022394	-0.087733802	-0.194865405	-0.255466474	-0.215050826	0.153474006	-0.02735414	-0.146649469	-0.099676146	0.274260805	0.352093027	0.549550626	0.742404493	0.588315952	0.027697965	-0.056788216	-0.145646205	0.243753889	0.025648333	-0.023869777	-0.044253748	-0.044696627	0.02261662
resC361	0.057976467	0.137476361	0.101365124	0.00683291	-0.001622871	0.125817803	0.181540822	0.242418609	0.159458643	0.405703331	0.107877782	0.279104551	0.173951304	0.110754272	0.361456565	0.215032396	-0.092670532	-0.106410674	0.129208538	0.005858667	0.093370288	0.121423617	0.008153473	-0.09800515	0.13934335	0.099858539	0.149515054	-0.089439682	0.014427286	0.019481667	0.072140233	-0.198696685	-0.108470662	-0.121759295	-0.384314043	-0.337189916	-0.044559023	-0.150869221	0.089905334	-0.177205496	0.111525042	0.434471121	0.213228693	0.063556044	0.290628646	-0.060345211	0.080217261	-0.075232405	0.027454898
resC362	0.001537493	-0.003181771	0.332138581	0.34206209	0.314459341	0.061462314	-0.02087803	0.097858843	0.247948834	0.27322161	0.145656816	0.203232813	0.095187944	0.216790777	0.240802268	0.112145893	0.11045827	0.035030188	0.103847375	0.020123301	0.110048772	0.031069279	0.041538645	0.365627764	0.466926504	0.087449088	0.098396899	0.127534665	0.001555981	-0.089437139	-0.070146865	-0.141751798	-0.058944119	-0.195405998	-0.233362934	-0.205383529	-0.040838032	-0.087296179	0.021866822	-0.229964001	-0.018018227	-0.029509524	0.000866866	-0.332723862	0.319869694	-0.092330351	-0.100077444	-0.059246276	-0.063850778
resC363	-0.105337025	0.011011367	-0.066605399	-0.163157406	0.143961783	-0.091706407	0.006163987	-0.122429279	-0.211922257	-0.103457466	-0.060181357	-0.087762785	0.039016659	-0.068203642	-0.189034221	0.01817374	-0.026913135	0.106383571	-0.152897918	-0.053167425	-0.162285863	-0.141262338	-0.001577081	0.073542411	0.017821738	0.148389088	0.140522124	0.032851984	0.013334889	-0.131461997	0.027949194	0.072137777	0.047195768	-0.096904334	-0.050703486	-0.096800018	-0.116839008	-0.10971576	0.047492623	-0.014374567	-0.032588811	0.564063777	0.726861715	0.600623875	-0.112275702	0.074226982	0.3844449	0.112960901	0.042889025
resC364	-0.032146766	-0.031554728	-0.102351375	-0.292111834	0.205252485	-0.103056423	0.086096506	-0.114509397	-0.197350776	-0.071295934	0.029208289	-0.093304686	0.013999725	-0.13737673	-0.212591981	0.123360284	-0.173699278	-0.022388974	-0.114295879	-0.151409559	-0.323152459	-0.204979353	-0.095031157	0.023442129	0.058017028	0.118806145	0.069254307	-0.10041614	0.065948736	-0.108061419	0.033068993	0.0160417	-0.008192542	-0.147092786	-0.075671885	-0.096966713	-0.049540205	-0.112800043	-0.02665841	0.013595927	0.177138414	0.679320903	0.885952126	0.753783968	-0.183575382	0.099314663	0.413597218	0.104244699	0.091816348
resC365	-0.031364331	-0.02317563	-0.078289159	-0.328746397	0.15676651	-0.083132662	-0.009198762	-0.069266853	-0.123559787	-0.016137392	0.097063342	-0.011723856	0.019734489	-0.075212701	-0.226637178	0.17198408	-0.19332596	-0.061685543	-0.187458104	-0.017171624	-0.354242733	-0.250573205	-0.137016074	0.176467232	0.26991888	0.064911802	0.069611357	-0.009614007	0.132200134	-0.080271646	0.04130839	-0.050067995	-0.060654109	-0.1747887	-0.135812387	-0.227270732	-0.128134879	-0.221028082	-0.146935864	-0.152951964	0.134053169	0.661107239	0.933722217	0.627600355	-0.115227167	0.065311216	0.388167546	0.170553146	0.070695727
resC366	0.159387506	0.091610665	0.158135017	0.241074629	0.06084676	0.147090695	0.093730512	0.286017668	0.273160723	0.466912151	0.339903401	0.39485477	0.215181516	0.437057999	0.338109475	0.119368175	0.075906002	0.042721281	0.103548721	0.091557226	0.26710034	0.219294153	0.134427226	0.076457738	0.179753284	0.26596662	0.266030995	0.05962047	0.053418875	0.060719549	0.011454479	-0.059610346	-0.052714022	-0.171364635	-0.214554368	-0.324224175	-0.227844913	-0.158018145	-0.048632328	-0.459309337	-0.018962931	0.105151825	-0.103957219	-0.377976662	0.354713977	-0.146382951	-0.065835951	-0.038466874	0.072746677
resC367	0.043480489	0.117186599	0.145760125	0.282721439	0.126323622	0.14355264	-0.014836504	0.130653174	0.109205433	0.490398034	0.152977709	0.240743718	0.233781882	0.262767379	0.422284256	0.077304497	0.103736448	-0.087417135	0.235861162	0.114582362	0.380133908	0.175874605	0.19497947	-0.080149978	0.105995566	0.209240959	0.178552409	-0.017639687	0.044378456	-0.020629162	0.077113165	-0.064381757	-0.035962462	-0.104320047	-0.189587181	-0.192475619	0.005578621	0.009391568	0.181474879	-0.170837343	-0.040297559	-0.013634156	-0.244376773	-0.336013097	0.397229034	-0.087005113	-0.227136285	-0.109736199	0.022024897
resC368	0.107496717	0.094427909	-0.072798032	0.027816498	0.169640076	0.228845347	0.128967113	-0.045460116	0.088225284	0.233952203	0.208098486	0.141763399	0.193279846	0.208496441	0.554903518	0.580946648	0.142033744	-0.017583864	-0.067778225	-0.271047374	-0.008990372	-0.324701032	-0.293460183	-0.042237762	0.01705288	0.002877249	-0.023326274	-0.006662337	0.062570207	0.078018822	-0.233873986	-0.025199789	-0.013726578	-0.15436042	-0.090209558	-0.064890355	0.006564475	0.032133731	0.056682704	-0.016579826	-0.003589947	0.147149915	-0.197513939	-0.167972111	0.073894227	-0.031826602	-0.084387014	-0.176594075	0.088938915
resC369	0.122906604	0.165421259	-0.004376386	-0.004145543	0.231303404	0.306006394	0.238917969	0.066023687	0.172762732	0.242986291	0.271240599	0.284309284	0.231254772	0.252211308	0.624247983	0.590632335	0.179286097	-0.049725178	-0.001891706	-0.192230388	0.090420367	-0.22006338	-0.143517341	-0.109358696	0.059221439	0.048115496	0.026698754	-0.016087078	0.199068823	0.186255679	-0.162143429	-0.021097924	0.032643632	0.013031781	-0.014820988	-0.190288963	-0.192862358	-0.063436287	-0.120111593	-0.308930194	0.038502966	0.243530391	-0.161283782	-0.25016494	0.086139905	0.034444793	-0.111224363	-0.175780351	0.108898374
resC370	-0.046807229	-0.103344469	0.211456732	0.194035009	0.133258495	0.967556094	0.344748228	0.170237192	0.249575557	0.074438015	0.116190426	0.199205669	0.128418683	0.180051108	0.394432672	0.189508249	0.166277034	-0.018740483	0.125054512	-0.014796845	0.283289358	0.120123673	0.16296683	-0.185682214	-0.131116094	0.074475656	-0.047187388	0.021366536	0.13187469	0.143830541	-0.037537243	-0.098164304	0.021859394	0.002176685	-0.093616827	-0.179071597	-0.207304854	0.100442568	-0.058533695	-0.238233775	-0.066328499	0.0567998	-0.237611159	-0.260958608	0.055118621	0.085355047	-0.197166751	-0.045194695	0.039985302
resC371	0.021205853	-6.34E-05	0.003847534	0.340930797	0.124439305	0.164940477	0.062454948	0.122107165	0.033652575	-0.059062711	-0.138875292	-0.150330085	-0.215405826	-0.139565325	0.062053498	-0.540331026	0.137516465	-0.000795227	0.200748804	0.37664649	0.88583192	0.602549594	0.540365254	-0.125653771	-0.219457214	0.037799525	0.001500777	-0.036190472	-0.057051881	0.077143671	0.11016353	-0.007085044	-0.059181368	0.089181916	0.025010473	0.02625982	-0.007800425	0.22003263	0.137109693	-0.026988847	-0.119692696	-0.249732018	-0.316869276	-0.21548909	0.190531013	-0.020078717	-0.124197798	-0.129448658	-0.065600916
resC372	-0.083951677	0.032603641	-0.037958811	0.078834599	0.065723388	-0.001112388	0.029702318	-0.014438507	0.016533629	0.192350204	-0.03641493	0.083731651	0.158659893	0.038991948	0.090265289	0.109994077	0.141032079	0.092101321	0.124354987	-0.020125616	0.013307397	-0.045600091	0.101859766	-0.070385836	0.035505442	0.13325725	0.111786753	-0.030769327	0.035138941	-0.079465743	0.145666017	-0.086425239	-0.102013368	-0.206878175	-0.224617384	-0.173100982	-0.047520187	0.091987114	0.143314156	0.09488163	0.113994717	0.125419474	0.092327339	0.085564884	0.116199453	-0.021538509	0.047192532	0.049630498	0.011497109
resC373	-0.10491078	-0.162026119	0.161905368	0.13267072	0.068023864	0.97542797	0.36956726	0.116292907	0.18071864	-0.015840369	0.101070955	0.122034513	0.100933255	0.139042052	0.269229962	0.166901566	0.141482679	-0.007769825	0.096031746	-0.032660268	0.195380119	0.065120215	0.156430327	-0.193052783	-0.162927874	0.113871853	0.010071586	0.061080827	0.185596919	0.184473607	-0.045202647	-0.049165463	0.059672389	0.009327566	-0.030196585	-0.114061134	-0.226231212	0.081482219	-0.098816352	-0.232626992	0.00049625	0.079270428	-0.152824328	-0.168053131	-0.053350712	0.156531381	-0.137225094	0.000458084	0.050384705
resC374	0.06713982	0.074761745	0.113276348	0.143404303	0.099720386	0.145884182	0.232988856	0.476566417	0.16207919	-0.098074139	0.207383751	0.312370948	-0.050199784	-0.116181025	-0.008936503	-0.019005388	0.258197655	-0.010308682	0.230454819	0.561179641	0.353088392	0.313830011	0.475200807	0.002774449	0.032235843	0.06007853	0.088586791	-0.040177126	0.147056655	0.038756382	0.023746177	-0.021361756	-0.076947938	-0.031230258	-0.122806253	-0.223668139	-0.225985095	-0.008694416	-0.133220566	-0.168419771	0.059876254	0.079482008	0.0858097	-0.007868153	0.062590308	-0.119849564	-0.080835178	0.073430786	0.016863852
resC375	-0.103045055	-0.167024619	0.09791728	-0.035547704	0.095281813	0.887394791	0.389142144	0.088472885	0.100054192	-0.070072734	0.065384215	0.117532061	0.146822473	0.143967966	0.175464416	0.223977578	0.082547981	0.007298668	0.012723482	-0.091156177	0.043069652	-0.032473442	0.07693867	-0.178032907	-0.163998746	0.18218601	0.087527726	0.042119239	0.191303604	0.145180905	-0.053573146	-0.048711881	0.067611526	-0.061350144	-0.06691967	-0.144261245	-0.199952548	0.038522412	-0.062723218	-0.179306873	0.052029526	0.384550195	0.199829265	0.170479344	-0.120079616	0.216304175	0.076858998	0.081628723	0.059448787
resC376	-0.124302514	-0.18307451	-0.219739291	-0.209658844	-0.25870075	-0.230209512	-0.122586803	-0.259679713	-0.176720618	-0.458428979	-0.330592702	-0.47234651	-0.307685965	-0.260728203	-0.455698723	-0.336023045	-0.105603487	-0.12049864	-0.150399817	-0.018149768	-0.136850053	-0.118636634	-0.151648467	-0.120415962	-0.321128707	-0.233621102	-0.180144828	-0.000185066	0.007741631	-0.023299054	0.141390997	0.39063318	0.24002809	0.430570893	0.761942272	0.714903136	0.241623813	0.134047586	-0.005264786	0.181355788	-0.049937997	-0.218234098	-0.038113417	0.212596884	-0.392756988	0.187030253	0.025061377	0.019998942	0.045201445
resC377	0.24108638	0.925827121	0.127155544	0.040347448	0.027748421	-0.059499703	0.010956373	0.160046159	0.225307925	0.156736242	-0.031920283	0.219969972	0.007020453	0.047859615	0.330899529	0.150103763	-0.021315481	-0.014107533	-0.069936137	0.058824514	0.151023788	0.116083238	0.033453777	-0.230258841	-0.134404739	0.058943346	0.01533527	-0.137110892	-0.067324855	-0.090081411	-0.161193941	-0.050274598	-0.081275769	-0.098959723	-0.199510001	-0.229076096	-0.078114819	0.110942826	0.10110154	0.017651689	-0.083147331	0.117109598	-0.175977229	-0.088324107	0.230984585	-0.210060882	-0.090191651	-0.115354819	-0.044738579
resC378	0.134215537	0.054465739	0.070995881	0.198439069	-0.042069771	0.032868595	0.094914972	0.502505762	0.165798715	0.017737082	0.015696381	0.192299671	-0.118742725	-0.041568844	0.009386669	-0.44664778	0.061590161	-0.085524347	0.244525896	0.375030516	0.530538819	0.974093733	0.654929737	-0.123078438	-0.144017364	-0.095889155	-0.06516188	-0.10194556	-0.128786944	0.0733504	0.055353668	-0.084645891	-0.047840458	0.066706758	-0.050911165	-0.12445376	-0.074547275	0.039739856	-0.021767838	-0.177540163	-0.014809414	-0.125616934	-0.212132779	-0.177743698	0.139198516	-0.053987443	-0.105509402	-0.011074742	-0.060453501
resC379	0.220788183	0.057369832	0.190294039	0.123872381	-0.051279913	0.116656469	0.193473228	0.504568927	0.358765919	0.157567133	0.376754955	0.595672688	0.211371592	0.269326095	0.233295772	0.18286282	0.082199784	-0.060492414	0.182744234	0.252934464	0.074752172	0.256855596	0.18791651	0.001060592	0.173036969	-0.015139176	0.052142022	0.133810095	0.037243268	0.152444331	-0.089726782	-0.012060842	-0.159883372	-0.07522708	-0.112760604	-0.30159197	-0.150270505	-0.120601147	-0.17744204	-0.337739182	-0.016313527	-0.019135305	-0.208916513	-0.38579662	0.227371747	-0.076884764	-0.290694263	-0.049138324	0.064367758
resC380	0.103801848	0.049587465	0.10057595	0.091675848	-0.072232669	0.014432305	0.016608375	0.172400557	0.107302816	0.296934504	0.094842875	0.11512905	0.027398204	0.212217133	0.16251899	-0.170264663	0.0681715	-0.071220146	0.398361475	0.355565225	0.56759461	0.3328328	0.383503901	0.019318271	0.07011529	0.008054737	0.100578275	0.028672951	0.033170805	0.139899559	0.135101405	-0.02751678	-0.120057778	-0.037713889	-0.015720326	-0.133642725	-0.089853406	-0.099190898	-0.011571141	-0.265863177	0.017931196	-0.220160426	-0.297598291	-0.429279099	0.36691049	-0.029511227	-0.248482384	-0.038699442	0.020081811
resC381	0.006444939	0.018932805	0.279322086	0.376146518	0.133226745	0.31061973	0.571571047	0.164876738	0.258764865	0.256528273	0.213180553	0.253375688	0.29240881	0.323444879	0.322003422	0.034970561	0.213899885	0.006780596	0.008046695	0.075562905	0.254497596	0.240837448	0.053556095	-0.099446598	-0.06041	0.144485203	0.094228163	-0.105101175	-0.040430454	-0.011823526	-0.035916702	-0.064794966	-0.04260229	-0.133363525	-0.187026197	-0.135408222	0.018765867	0.214129201	0.240119592	0.031798203	-0.153458019	0.015883458	-0.209412661	-0.186046577	0.373087709	0.03535269	-0.160195314	-0.065921321	-0.036237027
resC382	0.113843715	0.122429437	0.113748265	0.256825842	0.02048031	0.125136877	0.152572665	0.466903517	0.165880308	0.137932053	0.089560683	0.268155336	0.044578218	0.041710179	0.159485172	-0.377319239	0.075253898	-0.089234484	0.270783216	0.295773489	0.579337954	0.927149246	0.586881156	-0.159122873	-0.082529637	-0.015986378	-0.03819054	-0.145944153	-0.080564391	0.096240432	0.109053868	-0.095114822	-0.103939018	0.091590841	-0.130991611	-0.229537418	-0.160791764	-0.008144623	-0.053546462	-0.271924375	-0.043946242	-0.076502058	-0.24100928	-0.279286066	0.286727834	-0.083152667	-0.142945436	-0.089522912	-0.069391535
resC383	0.017738081	-0.157641143	-0.202031097	-0.22674934	-0.08234847	-0.088865514	-0.035759257	-0.221241037	-0.26070248	-0.248240268	-0.051727688	-0.252200578	-0.155151861	-0.218362931	-0.238587517	-0.049355019	-0.096430531	0.022490066	0.103154578	-0.037420053	-0.072879042	-0.073371807	0.069397638	-0.138344233	-0.132262564	-0.127500469	-0.025252904	0.058800489	0.083509258	-0.060195741	-0.008900576	0.100168339	0.083640802	0.240642505	0.321720421	0.263501963	-0.02756848	-0.034162612	-0.184838004	-0.043637781	0.809063294	-0.091658189	0.007360665	0.094791814	-0.388254397	0.160328735	0.018026523	0.041004996	0.063896356
resC384	0.096145407	-0.008766823	-0.064498616	-0.143807574	-0.106219632	-0.044220837	0.046775608	0.015424608	-0.096924615	-0.125661367	-0.161092415	-0.125446752	-0.190159523	-0.146774966	-0.154208945	-0.180179328	-0.070711965	-0.058192043	0.086654429	0.109817939	0.107813931	0.066300546	0.023775183	-0.072381798	-0.077960567	-0.035488876	0.016618556	0.170464082	0.102937294	0.126059078	0.103797268	0.210445089	0.269142535	0.381142128	0.488045027	0.285509693	-0.147261085	-0.103807541	-0.207611879	-0.177014132	0.028057042	-0.193880843	-0.171449494	-0.150360851	-0.122490677	0.08294206	-0.119151285	-0.036831307	-0.039849589
resC385	0.050763186	0.064295357	-0.014548184	-0.167990603	-0.113756434	0.019524415	0.102812833	0.030717381	-0.051912099	-0.058876668	-0.158499199	-0.060341688	-0.090078976	-0.041561077	0.009814098	-0.078262275	-0.021683258	-0.046260688	0.044593941	0.062645998	0.120555245	0.032496713	-0.012190407	-0.118710865	-0.09309768	-0.036436907	0.01455389	0.108881466	0.120156529	0.141949621	0.059264739	0.180642895	0.33982878	0.370511651	0.469341049	0.273290469	-0.192597663	-0.117215307	-0.200280556	-0.239145711	0.013805965	-0.128020101	-0.220928489	-0.214198306	-0.038837694	0.096417333	-0.146009816	-0.112269855	-0.03854945
resC386	0.085863734	0.048778559	0.208380607	0.071925731	0.293751037	0.211343055	0.288817785	0.031512455	0.041753095	0.176711314	0.764282228	0.328751245	0.300593628	0.160783057	0.300099318	0.496664849	0.32886264	0.113471325	0.012685662	0.046870743	-0.007681803	-0.181699964	0.058058276	0.093425243	0.226124996	0.219383137	0.223013216	0.047928953	0.222374053	0.058262349	-0.088726	-0.051688343	-0.120270565	-0.28773677	-0.204343301	-0.379285206	-0.358116793	-0.109718073	-0.187402805	-0.303617863	0.24812241	0.188937293	0.117020272	-0.153301994	0.03773689	-0.073251944	0.019951546	0.060488789	0.06474083
resC387	0.034354833	0.116040961	0.29539247	0.108239925	0.270136543	0.264944383	0.225074129	0.059141397	0.176649736	0.21860246	0.300574491	0.294812897	0.324274832	0.243690887	0.654324326	0.585731067	0.089035566	-0.073523305	-0.017320241	-0.256669077	0.003591339	-0.205196657	-0.103044539	-0.123166514	0.051392889	0.141248065	0.124851232	-0.114270748	0.079514882	0.055523984	-0.124113485	-0.104837631	-0.074741383	-0.112292299	-0.061514612	-0.151979774	-0.031441884	0.014837161	0.040828401	-0.176725636	0.062870345	0.241225687	-0.169059186	-0.214896908	0.054784684	0.022867999	-0.070965318	-0.122015257	0.054867884
resC388	-0.053083807	-0.114110336	-0.026258458	-0.255866265	-0.194560609	0.039600756	0.049728095	-0.067220002	0.058624604	-0.162965769	-0.151598698	-0.05885395	-0.124325591	0.030575099	-0.078586138	-0.128141149	-0.03079322	-0.049296999	-0.071858575	0.037345701	0.061529485	0.021220199	0.002227969	-0.322094092	-0.206791098	-0.106213706	-0.002196231	-0.0363145	0.113408614	0.129569294	0.236873552	0.161991262	0.306949542	0.539673337	0.859272618	0.492655727	-0.23725368	-0.145057635	-0.317759844	-0.406099661	-0.037824265	-0.10435189	-0.213930732	-0.157524207	-0.214450359	0.141366421	-0.087736851	0.016968911	0.045917637
resC389	0.101668478	-0.131071525	0.221048126	0.349534022	0.165944098	0.092483775	0.01008196	0.237308127	0.054309004	0.168639368	0.158183076	-0.005229638	-0.111079851	-0.000493135	-0.00705921	-0.475812555	0.18162391	-0.019861957	0.362776009	0.458004486	0.704012282	0.526790682	0.54251823	0.037465217	0.06569473	0.057591956	0.057868145	0.04399172	-0.101385864	0.083718397	0.054961751	-0.008080683	-0.024830863	0.030446397	-0.024435135	0.016527438	0.008465196	0.138172992	0.129579408	-0.060058361	0.05165386	-0.340984648	-0.2923452	-0.276668531	0.24648002	0.001111702	-0.184532687	0.012042452	-0.023274554
resC390	0.031832113	0.190260388	0.158328801	0.259427885	0.182323355	0.302401803	0.173662321	0.112918924	0.116074594	0.300058063	0.136102032	0.08904075	0.002300406	0.043168181	0.412636116	-0.099525655	0.191246332	-0.026305708	0.222356987	0.375458752	0.81468511	0.348505345	0.411446862	-0.145599782	0.004435093	0.095927526	0.093444679	-0.086097986	0.07103266	0.056588083	0.011802331	-0.100939158	-0.134442926	-0.012116039	-0.058266363	-0.187374275	-0.232242466	-0.002217308	0.013530639	-0.235064432	-0.05922234	-0.126462024	-0.371620903	-0.430485703	0.364874894	-0.122821052	-0.26136634	-0.143947736	0.029861516
resC391	0.020968788	0.253493643	0.100149869	0.216765196	0.064239622	0.298889723	0.208814918	0.118677931	0.073228719	0.197527088	0.064937828	0.023909803	-0.041943366	-0.008899177	0.312016864	-0.117987515	0.192183709	-0.00215787	0.121271042	0.485288293	0.778926453	0.324240093	0.426260921	-0.121128706	-0.060717323	0.043297085	0.062766676	-0.119245567	0.031749285	0.010924991	-0.011566085	-0.08628126	-0.128998678	-0.021617358	-0.089235636	-0.163684786	-0.221302148	0.057291517	0.094045812	-0.17078362	-0.018294044	-0.085927648	-0.283116354	-0.312067208	0.344493495	-0.120516201	-0.200764997	-0.123551576	0.0053028
resC392	-0.037711409	-0.058721849	-0.045177475	-0.196103139	-0.256805438	0.068730301	0.109913217	-0.097837237	0.099135627	-0.128168405	-0.128160855	-0.089458806	-0.140019349	0.021567492	-0.062636676	-0.162957056	-0.015574507	-0.03730651	-0.063662442	0.073565917	0.143882951	0.08298469	0.031245337	-0.280676971	-0.227053293	-0.093348643	-0.013129435	-0.038007414	0.10250325	0.1402926	0.199260223	0.105033891	0.142400433	0.433598831	0.669451415	0.434995831	-0.244064585	-0.107826456	-0.198988816	-0.269979898	-0.061940812	-0.21594847	-0.30410942	-0.236341889	-0.030122395	0.017000009	-0.132496381	-0.125540184	0.007527554
resC393	0.046249462	-0.203143943	-0.114095738	-0.14882331	-0.183286715	-0.062710307	-0.058680463	-0.050377271	-0.001123662	-0.165766444	-0.106775237	-0.117076134	-0.142281531	-0.055534147	-0.148183833	-0.179050703	-0.079357087	-0.00520065	0.016016875	0.027612542	-0.027184862	-0.008998439	-0.047050575	-0.139178743	-0.098623209	0.005908331	-0.046310775	-0.12019596	0.10308624	0.113808236	0.758650494	0.162293801	0.163297398	0.445473356	0.665918776	0.472605124	-0.049472312	-0.078998143	-0.150126149	-0.142328386	-0.039533767	-0.061526852	-0.052783492	0.023246539	-0.108200715	0.125752691	-0.007757026	0.074022274	0.018717376
resC394	-0.010087852	-0.0093612	0.085676961	0.251037993	0.166253699	0.217480935	0.115677419	0.101306451	0.10038082	-0.010158174	0.08555603	0.087031397	-0.053845662	-0.074798369	0.16319415	-0.259932446	0.141340702	-0.014857573	0.230012193	0.331378935	0.614289461	0.511719973	0.851899159	-0.074743408	-0.042485631	0.005369834	0.0894459	0.020934991	0.077119887	0.08546206	-0.042543211	-0.036343402	-0.092139562	0.00823916	-0.093123474	-0.171266268	-0.080974673	0.012582929	-0.022006269	-0.163725428	0.073277416	-0.138595805	-0.212357985	-0.268040218	0.059896294	-0.027768596	-0.130768226	-0.007603281	0.014611838
resC395	0.130147581	0.018688413	0.187130208	0.131783863	0.072899799	0.126767102	0.197713969	0.366652801	0.293114968	0.184221481	0.403136691	0.515268012	0.26059209	0.180145918	0.266602465	0.302928748	0.104058013	-0.016185786	0.124523386	0.167922827	-0.018998026	0.042680145	0.070154403	0.021907838	0.191903897	-0.001386224	0.059812195	0.071463752	0.015681843	0.073615018	-0.131392668	-0.007306876	-0.175235694	-0.1636564	-0.198782648	-0.25831564	-0.039742538	-0.006854526	-0.002974642	-0.120571961	-0.007682117	0.028288621	-0.125595837	-0.230961617	0.184768324	-0.103488202	-0.244958085	-0.09963637	0.121388897
resC396	0.062322169	0.010021568	0.04935625	0.223926482	0.074221262	0.111092463	0.111474075	0.365564122	0.065897437	-0.078354586	0.146533561	0.128881263	-0.078151119	-0.099095922	-0.020260799	-0.349099356	0.146378665	0.012411082	0.403196047	0.367591896	0.430047331	0.683144845	0.916294667	-0.00633225	-0.056878291	-0.048568296	0.035604891	0.016438779	0.00450464	0.120467099	0.031773414	0.029379485	-0.075195854	0.066199205	-0.159133605	-0.150772214	-0.135001044	0.07607164	-0.023587725	-0.128582993	0.122265801	-0.164949442	-0.145315172	-0.150796632	0.005048991	-0.021157075	-0.122275585	0.013649167	-0.013664807
resC397	-0.153483008	-0.242538052	-0.145906916	-0.173517628	-0.278599084	-0.133532552	-0.110887529	-0.305042074	-0.097484682	-0.313915709	-0.378715294	-0.438642382	-0.267649661	-0.147702878	-0.283581487	-0.277151472	-0.099623704	-0.040966618	-0.158822009	-0.120456351	-0.06632566	-0.154636874	-0.184813419	-0.198384241	-0.316908812	-0.214661643	-0.2022854	0.00594941	-0.115245108	0.005739828	0.065171137	0.290208633	0.273106788	0.458434251	0.753759344	0.885455279	0.090657422	0.033004414	-0.01982042	0.155310819	-0.164345865	-0.286496751	-0.225411686	0.047178884	-0.31107297	0.15526202	-0.07320627	-0.079549669	0.034089192
resC398	-0.077282087	-0.024425934	0.060689723	0.073450982	0.106025693	0.098463479	0.086822853	0.087156628	0.125339669	-0.018349467	0.143805547	0.125526727	0.039927558	0.20640595	0.173699835	0.150127332	0.073011821	-0.02345596	0.122122898	-0.073077215	0.114158131	-0.004826932	0.128080863	-0.063697848	-0.064003476	0.205092267	0.100374254	0.245018794	0.32904743	0.172271394	-0.072926867	0.314436781	0.145538812	0.055683418	0.162154249	0.02311328	-0.220622166	-0.165709037	-0.16854497	-0.370017697	-0.0504197	0.13049001	-0.016173183	-0.194936154	-0.190797862	0.05552774	0.045293421	0.006516991	0.081998492
resC399	-0.051948176	-0.199705032	-0.128055412	-0.306573195	-0.226790482	-0.154098033	-0.027671557	-0.255174915	-0.073716653	-0.35334286	-0.319566035	-0.292361522	-0.200728807	-0.085193788	-0.307407286	-0.203807795	-0.065221905	0.022289602	-0.095723665	-0.091740885	-0.1384191	-0.148552668	-0.178535523	-0.309370223	-0.331792286	-0.176071352	-0.103208666	-0.093462828	0.014639697	-0.014213258	0.160306538	0.193227485	0.230971726	0.418148509	0.788375505	0.627030509	0.020303905	0.027233835	-0.101294645	0.14318991	-0.198738471	-0.168750022	-0.117628329	0.133575346	-0.317472673	0.166719612	-0.036136367	-0.01475635	0.103633803
resC400	0.018908367	0.040497983	0.201663881	0.441003582	0.267349824	0.038175331	0.027746939	0.198645867	0.119888095	0.415872053	0.207075469	0.196471395	0.231437689	0.122487975	0.254671545	0.023163742	0.122129128	0.061573732	0.236368687	0.109521883	0.212934485	0.196676003	0.098805373	0.179712849	0.206309036	0.240270861	0.136381799	-0.047113061	-0.173565833	-0.178711618	-0.018335831	-0.206558917	-0.226537688	-0.363322805	-0.660727448	-0.19471243	0.221094781	0.121774276	0.381005005	0.25662631	-0.024870761	-0.044854614	-0.067521521	-0.096089876	0.459630775	-0.143295265	-0.000165222	-0.004008887	-0.081355795
resC401	0.154319648	0.174535022	0.043462104	0.055406765	-0.121068956	0.067141409	0.080090249	0.661152737	0.188117686	0.10644413	0.114667129	0.530252434	0.232324865	0.192566811	0.239832228	0.2172705	-0.008786618	-0.152224476	0.066691688	0.20086974	0.096995987	0.418536478	0.092837214	-0.079978439	-0.025448717	0.01998347	-0.019422846	-0.08243882	0.063575635	0.015920158	0.030274354	-0.070825481	0.034470636	-0.02938779	-0.073382615	-0.239679312	-0.172111102	-0.150996155	-0.090824831	-0.355891507	-0.042004425	0.325712384	0.057362188	-0.065221846	0.195695161	-0.06021647	-0.062916182	0.058045967	-0.002660953
resC402	0.015970745	0.164385656	0.304718705	0.181567043	0.318360699	0.295474523	0.329091728	0.285483826	0.274617342	0.299859138	0.355392615	0.689762149	0.569282104	0.381233762	0.544057378	0.418193576	0.227066387	0.14217047	0.190498753	-0.007443675	0.203073625	0.118707808	0.177092992	-0.103747467	0.116900532	0.268743287	0.124245	-0.079206704	0.093539314	0.082322174	-0.115016656	-0.229184924	-0.052693683	-0.177322541	-0.394771497	-0.494578662	-0.408508871	-0.064871568	-0.035320123	-0.243081851	-0.008039838	0.294025611	-0.022910739	-0.181410993	0.231459089	-0.099122025	-0.118517035	-0.136070987	0.015354721
resC403	0.425165754	0.221640551	0.349437002	0.160377906	0.16236857	0.177607951	0.258256054	0.482210983	0.207524766	0.233547337	0.389199576	0.851057544	0.48348778	0.39799387	0.440235226	0.347615843	0.190861085	0.000898631	0.161373584	0.095955721	0.139541944	0.24221425	0.214120937	-0.053257793	0.184850503	0.242936185	0.182842532	-0.09391316	0.103020354	0.103416088	0.010897955	-0.224411594	-0.0949731	-0.098151068	-0.232114256	-0.448331502	-0.333524349	-0.140637124	-0.135128059	-0.403676534	0.024083252	0.267334462	-0.032969994	-0.255942273	0.281111833	-0.094832265	-0.140194755	-0.101571244	-0.015093932
resC404	0.140785408	0.1182537	0.286631217	0.133989761	-0.045014444	0.082324144	0.098996564	0.74868171	0.278944438	0.217933819	0.196197403	0.494206895	0.178218872	0.254083054	0.232008278	0.143212221	0.05191615	-0.164029634	0.234287698	0.226715202	0.125925616	0.374555993	0.144565593	0.069556748	0.136826979	0.076218697	-0.059789002	-0.040279376	-0.000973394	0.074492006	0.083367167	-0.136841458	-0.056746511	-0.082158525	-0.214473665	-0.244796275	-0.129085362	-0.196079192	-0.111353126	-0.276209841	-0.086514409	0.075270071	-0.085361998	-0.257249477	0.332925012	-0.083292045	-0.164511544	0.13993963	-0.114096915
resC405	-0.10645105	-0.069040317	-0.148916879	-0.130941597	-0.038816579	0.005696031	0.053042448	-0.116973528	0.017549651	-0.092286139	-0.111177521	-0.0685853	0.008881368	0.084222669	-0.077692784	-0.032511789	0.049483335	0.117410542	-0.092350728	-0.065939974	-0.069560885	-0.036834121	-0.042430541	-0.126258135	-0.081606718	0.014936901	0.009988906	0.102436706	0.314027762	0.234006674	-0.001534276	0.214820897	0.948863182	0.408069996	0.380114918	0.248878036	-0.180409291	-0.045329299	-0.144697413	-0.177255835	0.028906868	0.036846954	0.006771359	0.023788359	-0.197518854	0.216582497	0.025243181	0.073205223	0.089390846
resC406	-0.110501913	-0.057870825	-0.167222157	-0.131799348	-0.040861095	0.023370437	0.061907356	-0.084416319	0.038649194	-0.085094615	-0.1488167	-0.038111872	0.045234477	0.125679511	-0.047578519	0.002890739	0.097639818	0.151000264	-0.082671484	-0.0798122	-0.079886475	-0.045710578	-0.065795094	-0.12541514	-0.070861134	0.035927802	-0.016674335	0.074004276	0.262906939	0.176691539	-0.014676431	0.165157014	0.991156055	0.395094761	0.325629844	0.252678823	-0.206773207	-0.018431392	-0.120247085	-0.133436539	0.021377598	0.013855327	-0.027437748	0.009201985	-0.166665321	0.156308903	-0.00552806	0.063426656	0.039297241
resC407	0.078547928	0.026755237	0.177044665	0.251323221	0.275202432	0.11222669	0.20242856	0.134621012	-0.039740493	0.208343744	0.272091295	0.184770364	0.208311633	0.181722115	0.15842164	0.099673247	0.097412417	0.10167245	0.161979005	-0.019121327	0.140081789	0.063949074	0.060967872	-0.032168052	-0.025548465	0.78825301	0.397501449	0.043536196	0.097396349	0.015099336	0.2106944	-0.053650564	-0.198677381	-0.247416016	-0.221741981	-0.109266938	-0.117225725	0.057168419	0.100921338	-0.003498114	0.023876321	0.126910143	0.043240033	0.006734715	0.155632276	-0.01971064	0.015673169	-0.092575856	0.065078633
resC408	-0.082657638	0.112450658	0.312477356	0.053961306	0.161076663	0.248042697	0.324987508	0.344127061	0.332849745	0.301998212	0.357928837	0.719768185	0.532033609	0.421951085	0.457884641	0.381563493	0.188535736	0.096473738	0.185167608	0.048313761	0.147120675	0.142113222	0.176079917	-0.07836732	0.168207088	0.184890209	0.125751313	-0.074947047	0.083121733	0.088556771	-0.051711226	-0.20338303	-0.034473202	-0.056109209	-0.191808848	-0.434406144	-0.498001797	-0.235546431	-0.199544794	-0.459089342	-0.041096897	0.26320017	-0.021501616	-0.27007184	0.213475753	-0.037131816	-0.139684974	-0.092992976	-0.023508166
resC409	0.089504194	-0.100138263	0.239920008	0.29339013	0.336963098	0.12135651	0.015341129	0.031140792	0.185795073	0.366458409	0.281878748	0.17314902	0.088510405	0.075012512	0.289672133	0.167181931	0.029485571	-0.140920122	0.19040491	0.052949777	0.273047066	0.010516054	0.12633436	0.248345277	0.412126051	0.135906581	0.156565222	0.135147813	0.141033659	0.123238885	-0.089714691	-0.066702008	-0.122629851	-0.13097994	-0.222786618	-0.263361893	-0.055859815	-0.185012864	-0.119149183	-0.264158555	-0.003996173	-0.11518122	-0.118749506	-0.47710198	0.216478113	-0.138490621	-0.201547416	-0.09665748	0.05594296
resC410	0.058180924	-0.083803014	0.016215458	-0.03103954	0.353853177	-0.069637757	-0.169632944	-0.006068181	-0.023110856	0.291398827	0.289169621	0.114059465	-0.033293479	0.016539954	0.002663809	0.1028435	-0.037604513	-0.149114243	-0.013325522	0.151946821	0.01408899	-0.079598	0.096486088	0.416540564	0.737694291	0.163887993	0.274775557	0.196800233	0.304274199	0.144457578	0.00550952	-0.053616391	-0.028198018	-0.055412872	-0.129695959	-0.355762512	-0.194780058	-0.479401327	-0.461661673	-0.522124934	0.082578939	0.091333412	0.323883455	-0.257303046	0.109264441	-0.036176516	0.052743397	0.077398187	0.05441118
resC411	-0.037270253	-0.034667204	-0.031817471	0.04773401	0.067663314	-0.122066465	-0.049579186	0.052269206	-0.139108901	0.107615661	-0.013283007	0.10679112	0.256539692	0.163501864	0.036489714	0.128216001	0.085285797	0.183842558	-0.122902802	-0.102749862	-0.141302899	-0.046369755	-0.083295571	0.171959777	0.09646485	0.160079098	0.14871377	-0.192505568	-0.129630395	-0.255603404	-0.009448006	-0.043654183	-0.060498395	-0.288117836	-0.226155639	-0.150259497	0.086590793	0.030835086	0.347685663	0.106137496	-0.033604708	0.495896653	0.53420863	0.447538794	0.17271037	0.009684318	0.35818281	0.06249274	0.017835162
resC412	0.061463718	-0.093052466	0.142396994	0.273479868	0.264411217	-0.055786939	-0.089312087	0.132007644	0.094571647	0.261906996	0.26597055	0.090796903	0.012745217	0.056143951	0.041565514	0.05657403	0.150866672	-0.023947852	0.232599171	0.068662337	0.006046087	0.017932092	0.119609856	0.495171956	0.497377704	0.120432009	0.101295923	0.042045625	0.051210313	-0.0237818	0.111432531	-0.111334041	-0.076786048	-0.240592237	-0.206204095	-0.164631405	0.08719555	-0.173850437	-0.013302434	-0.122850707	-0.000472135	-0.149110546	0.05721465	-0.253145018	0.283765242	-0.058717268	0.062756405	0.083048468	0.001588267
resC413	0.032390106	-0.075713646	-0.037838233	0.038933495	-0.051050725	0.03867096	-0.025531231	-0.162355501	-0.033440007	-0.113831212	0.116354668	-0.085302328	-0.107672101	-0.04752539	-0.133520901	-0.059232378	-0.115694009	-0.109415862	-0.020769965	0.032726676	-0.015216009	-0.109033539	-0.026882586	0.225914688	0.089649534	0.089672577	0.089640102	0.882690951	0.227328837	0.28213706	-0.139397814	-0.005985806	0.02674625	-0.056454542	-0.033844453	-0.023103657	0.098113042	-0.041923553	-0.121194715	-0.060912505	-0.051865586	-0.158372087	-0.006392448	-0.105620184	-0.072089673	0.000119227	-0.08854452	0.063027809	-0.011114386
resC414	-0.091742829	-0.03700667	0.19306143	0.174139973	0.341407478	0.175312577	0.091010144	0.009931228	0.054292219	0.126226947	0.165798198	0.175588198	0.113072267	0.171775424	0.171825089	0.122465038	0.150374927	0.184857673	0.08447841	0.056298547	0.166498458	0.028116471	0.174353221	0.222237243	0.254376708	0.278677085	0.144041881	0.117868289	0.118689372	0.080989558	-0.105006255	-0.079819138	0.023095995	-0.144347911	-0.114602557	-0.275276717	-0.366385614	-0.207637282	-0.189747205	-0.401110124	-0.121537971	0.163777172	0.162135722	-0.169140337	0.137705529	0.045409892	0.013384961	-0.124734228	0.006355032
resC415	0.112073834	0.082458832	0.082615387	0.320119788	0.167868308	0.0484105	0.098583956	0.271683731	0.18301609	0.249596062	0.339712628	0.354201375	0.209583705	0.255327091	0.10644544	0.029320162	0.194719881	0.063469413	0.053781906	0.232517465	0.148874109	0.181794935	0.209165508	0.182660831	0.308894601	0.287749902	0.254678089	0.069114624	0.096444018	0.064087245	0.118881445	0.038456686	-0.067712857	-0.097121784	-0.261165673	-0.389506535	-0.207868469	-0.130732151	-0.02446438	-0.396829038	-0.054823999	0.201568472	0.193779292	-0.143289311	0.384337768	-0.137126264	0.037766055	0.093731759	0.028363926
resC416	0.044827775	-0.061640629	0.211697073	0.172660129	0.772842003	0.045519799	0.007580846	-0.049758362	0.034840482	0.374519911	0.181819551	0.104693957	0.071701326	0.045663234	0.28115465	0.036044899	0.02732207	-0.068969744	0.128526427	0.057341647	0.305073895	0.030376456	0.124347744	-0.022407555	0.31289417	0.330476319	0.273706363	0.014725389	0.133156953	0.02236115	0.033802619	-0.014108891	0.003448669	0.017569027	-0.034278173	-0.117900342	-0.034290743	-0.120968371	-0.072083229	-0.259247879	0.032228965	0.091400491	0.027599999	-0.172560267	0.155581773	0.092503186	-0.049870428	-0.112232273	0.047214857
resC417	0.103822734	-0.098458309	0.037946137	0.141414175	0.291699893	-0.092131991	-0.233549171	0.104052816	0.078961126	0.217292359	0.219859811	0.093195293	-0.112802629	-0.041156567	-0.004394718	0.024241233	0.088341204	-0.096195609	0.162185752	0.16389487	0.094610171	-0.020850777	0.147073991	0.457466072	0.699262568	0.13848419	0.152120436	0.107191345	0.170833596	0.116608296	0.156736435	-0.080146756	-0.083461906	-0.059739326	-0.156668081	-0.29595325	-0.211511335	-0.355887059	-0.412064807	-0.40420359	-0.008665286	-0.145129121	0.107537918	-0.405577548	0.141120181	-0.123681515	-0.028377031	0.053940964	-0.014138021
resC418	-0.024900472	-0.048166589	-0.213769802	0.073790122	-0.082417494	-0.144588315	-0.059575733	-0.198223373	-0.071522481	-0.189139104	-0.041475573	-0.285668193	-0.184397519	-0.210980805	-0.173260893	-0.210548297	-0.074064729	-0.039903695	0.106050506	-0.036583024	-0.018633623	-0.095918495	-0.090018407	-0.093668708	-0.305072628	-0.128240876	-0.133917318	0.082115362	0.065966306	0.118022615	-0.033680031	0.863147731	0.076649389	0.142200142	0.226684809	0.359125773	0.199120336	0.115863689	0.149733953	0.26094854	-0.057042629	-0.195596377	-0.156753646	0.052082704	-0.215651088	0.073029135	-0.117957331	-0.139366762	0.098535251
resC419	0.105524026	0.099632727	0.263501994	0.421262115	0.069034874	0.100778458	0.069771318	0.252009867	0.294379366	0.415812425	0.087970082	0.271607641	0.144819111	0.209612486	0.355979729	-0.110524818	0.047595199	-0.005010445	0.332336055	0.131519021	0.459129616	0.449281872	0.277550782	-0.051956892	0.041074659	0.005339969	-0.023409145	-0.1346655	-0.132589678	-0.007189037	0.069907232	0.078044437	-0.113160343	-0.061441942	-0.158838026	-0.167921431	0.007456992	0.047721805	0.1826577	-0.160560319	-0.211781313	-0.1496102	-0.367490025	-0.419548894	0.43374643	-0.161580973	-0.260840316	-0.131103647	-0.011323219
resC420	-0.020442891	0.091738793	-0.125970726	-0.304426409	0.013265446	0.082246304	0.135786911	-0.144751471	-0.073623539	-0.123134064	0.040140304	-0.103068431	-0.042169196	-0.09036865	-0.117646997	0.124113893	-0.12245582	-0.038701864	-0.182752909	-0.03881764	-0.171087043	-0.234039865	-0.133221024	-0.114862409	-0.032092757	0.202503719	0.218296792	0.083246057	0.615391398	0.380260582	-0.034173148	0.139443818	0.174705785	0.102988728	0.029664612	-0.08092301	-0.147755426	-0.117522252	-0.166755219	-0.133663298	0.127510678	0.419329245	0.457741204	0.347789048	-0.152214978	0.113537099	0.216567514	-0.018135916	0.087070066
resC421	-0.043470017	-0.077341154	-0.107728251	-0.032770964	0.026737094	0.10672322	0.128527917	-0.05842733	-0.022322119	-0.067940346	0.207994019	0.006676668	-0.03771061	0.036853355	-0.039298117	0.054996293	0.033759297	0.001023264	0.000191097	0.118036017	0.01720004	-0.09359719	0.126283193	0.020196364	0.033015417	0.274129636	0.217095029	0.325507531	0.934938665	0.516260935	0.038310562	0.162105887	0.204605788	0.122006967	0.107889842	-0.089175909	-0.205211116	-0.167156326	-0.31803054	-0.339354435	0.157904505	0.029971765	0.062009305	-0.135757826	-0.166141015	0.123447669	-0.000877387	0.026273342	0.189378141
resC422	0.001855024	0.086580897	0.088462939	-0.020456779	-0.100563684	-0.158569731	-0.171701011	0.176075783	0.167326287	0.323111817	0.207645397	0.192156619	0.044550599	0.059555688	0.042003843	0.0234759	0.05211643	-0.056683264	0.043974207	0.255927682	0.017922898	0.024324094	0.041000548	0.376902513	0.543335485	-0.038261928	0.137444419	0.023344077	-0.071954227	0.066395459	0.145626193	-0.186951201	-0.0971429	0.036935227	-0.129223291	-0.169548103	-0.060861601	-0.288512068	-0.116716731	-0.238491629	-0.041108581	-0.102617067	-0.006663553	-0.26968264	0.357732644	-0.125899447	-0.073483859	0.092936447	-0.146260392
resC423	0.060465195	0.046505562	0.126964119	-0.03377807	0.121310411	-0.00328482	0.179882262	0.036671452	-0.018104243	0.191534438	0.317781673	0.186620351	0.111292698	0.144239575	0.089020635	0.099141361	0.118095201	0.04856533	0.04347744	0.078087	0.0559263	-0.034266645	0.11054201	0.067659098	0.151059491	0.491923214	0.895134851	0.220270805	0.293629926	0.255113306	-0.014153047	0.073769777	-0.013951547	-0.051667182	-0.047343615	-0.256646745	-0.243837719	-0.164779787	-0.127881208	-0.319004124	0.065811307	0.160647905	0.110366134	-0.139305075	0.057173027	0.038485835	0.161498502	0.020834871	0.079319368
resC424	0.10433951	0.140297024	0.241576712	0.202495785	0.157601543	0.264708352	0.236034097	0.277444392	0.292037155	0.289274651	0.162792551	0.345924858	0.300120749	0.249894377	0.776932457	0.43016023	0.026978093	-0.128361696	0.213916311	-0.190923845	0.191017504	0.181575874	0.245265321	-0.080759822	-0.001686536	-0.043387835	-0.024049813	-0.151730325	-0.029876744	0.086003116	-0.095865611	-0.196017512	-0.096848249	-0.185798994	-0.253528124	-0.322957097	-0.121673132	-0.046956936	0.037393572	-0.189904159	-0.076637746	0.246729438	-0.211208221	-0.323895237	0.211440214	-0.049119613	-0.159775314	-0.132581447	0.033738775
resC425	0.08375695	0.031977309	0.053949329	0.246943962	-0.118772144	-0.000584696	0.026611556	0.400439582	0.105740462	0.066451745	-0.055865825	0.056954371	-0.120902376	-0.08398016	-0.022831048	-0.520308016	0.003418	-0.139145722	0.217831463	0.334862976	0.537229973	0.945967502	0.548890162	-0.078898085	-0.165316067	-0.15207521	-0.114354908	-0.114099944	-0.245658833	-0.006050839	0.064224979	-0.084768446	-0.072617121	0.043945906	-0.068653521	0.007914027	0.127086972	0.108400447	0.154556027	0.017377748	-0.042894851	-0.255804287	-0.299519687	-0.161606705	0.223193719	-0.084905841	-0.131631769	-0.041048634	-0.081923575
resC426	0.064116443	0.135251689	0.061519254	0.037413031	0.050767446	0.021259201	0.188986894	0.421992707	0.103870019	0.036460295	0.040166204	0.220656629	0.051019739	0.007825806	0.099707835	-0.264613843	-0.034390744	-0.066179417	0.122652646	0.170731047	0.353147926	0.777592054	0.494891577	-0.263465624	-0.212660452	0.011415088	0.019989102	-0.224257238	-0.113906722	0.027795387	0.091302889	-0.08546923	-0.06875099	-0.009511433	-0.116469192	-0.221512118	-0.110485769	0.020957346	0.029396944	-0.131390885	-0.059703924	0.361295506	0.189626317	0.226328354	0.103102701	-0.025307719	0.11066667	0.015458925	-0.027538426
resC427	0.082585335	0.205011991	-0.014346027	-0.288381154	0.060199151	0.131462047	0.214508466	0.189316327	0.030904713	0.058800407	0.043945596	0.322792217	0.305641725	0.228773836	0.378890351	0.487709894	-0.135934373	-0.093948652	-0.138934486	-0.209527112	-0.229979017	-0.131727867	-0.133310648	-0.265559814	-0.136830658	0.100687191	0.086326431	-0.192861552	0.0987822	-0.004088555	-0.041729452	-0.125284473	0.009683824	-0.181239517	-0.131223824	-0.309365698	-0.175127004	-0.148785686	-0.052652177	-0.18650001	0.055374069	0.965288506	0.609734588	0.521747012	-0.052491049	0.09252559	0.314772672	0.075119595	0.102626479
resC428	0.131631552	0.151036546	0.135995475	-0.013894049	0.150172896	0.062464338	0.15640288	0.365455738	0.127051766	0.118731702	0.173747887	0.474233792	0.38739538	0.220654123	0.361968132	0.383367357	-0.043753202	-0.111492228	-0.024376564	-0.142592817	-0.196937685	-0.045949268	-0.091912326	-0.192249678	-0.048274505	0.179835962	0.21305853	-0.157434268	-0.062494134	-0.07925062	0.035672876	-0.198837885	-0.102668788	-0.275872336	-0.301525922	-0.353290803	0.107151805	0.011294383	0.135404574	0.060715935	0.04074399	0.671151865	0.355485459	0.36353223	0.083674256	0.009025392	0.230858915	0.068699956	0.013981668
resC429	-0.036104896	-0.093874213	0.034055394	0.192961226	-0.023014045	-0.161264658	-0.131606053	-0.132987079	-0.108369201	-0.0429733	-0.213459355	-0.29746915	-0.066703501	-0.200937686	-0.17649635	-0.236328896	-0.054505312	-0.110530947	-0.050318874	-0.052534716	-0.035658637	-0.045941452	-0.189738197	-0.088994819	-0.280890907	-0.094668298	-0.102676522	-0.120633131	-0.344921282	-0.264016141	-0.022856421	-0.015016601	-0.169641625	-0.172057198	-0.1795417	0.304509004	0.764223553	0.435659345	0.692006053	0.861149228	-0.121747613	-0.203573973	-0.116751191	0.358056759	0.098372913	-0.130744595	0.022696805	-0.059383154	-0.02794144
resC430	0.056621914	0.182451422	0.164968366	0.038860596	-0.005564133	-0.053357123	0.028508047	0.156710977	0.177613267	0.292836375	0.133453526	0.230655567	0.252186898	0.177584	0.294442776	0.177644125	0.154352088	-0.053381285	-0.047769543	0.125953125	0.032238695	-0.066476955	-0.195879556	0.071777093	0.192759893	0.040390348	0.060866428	-0.220076437	-0.100157375	-0.139198069	0.173267393	-0.242762919	-0.1811745	-0.066226636	-0.254948705	-0.198513542	0.06560696	-0.042770865	0.173372293	0.133719667	-0.116403673	0.07083986	-0.072001925	-0.093089651	0.532139053	-0.147026775	0.013341166	-0.063042663	-0.059605865
resC431	0.130148994	0.107702112	0.040981578	0.123346517	-0.079298294	0.03155268	-0.032488805	0.701153668	0.180764085	0.085542922	0.14258391	0.50252634	0.182434549	0.115322113	0.1758889	0.141038235	0.067283691	-0.138576146	0.133374736	0.251734781	0.050779633	0.425411164	0.131206058	0.050184134	0.159975423	0.025381105	-0.031510582	-0.037812484	0.062632435	0.039281565	0.133300641	-0.115021884	0.022490605	-0.039438453	-0.166694376	-0.309652635	-0.143485533	-0.171622226	-0.145223863	-0.327391176	-0.071941137	0.183468584	0.046140082	-0.140441467	0.264975834	-0.109815614	-0.051973015	0.09394849	-0.052584526
resC432	0.207637805	0.126981645	0.141667509	-0.005559453	-0.069154007	0.146942117	0.107870894	0.457400929	0.190932123	0.191525199	0.20484466	0.563802021	0.321785149	0.479779127	0.598785722	0.430768983	0.092644072	-0.079176106	0.134786846	-0.114312068	-0.057404124	0.067558193	0.09261897	-0.084468597	0.013681565	0.120081247	0.185216996	0.128475223	0.109063916	0.131804663	-0.023088924	-0.187088143	0.02982972	-0.117436799	-0.116847717	-0.315608359	-0.170269992	-0.190838219	-0.110485349	-0.299144688	-0.08088873	0.313529388	-0.158506417	-0.251380859	0.112376381	-0.021986004	-0.128616054	0.00122274	0.058643958
resC433	-0.087462131	-0.001131606	0.275898926	0.021727865	0.049469171	0.091617162	0.151966988	0.162975798	0.030424195	0.150053741	0.316149258	0.599349184	0.938146518	0.731173637	0.384300797	0.422310786	0.11262647	0.087295852	0.086424472	-0.210055919	-0.21685687	-0.121031832	-0.126882468	-0.060976946	0.077085127	0.219214108	0.139674089	-0.035993929	0.033376403	0.01755445	0.020605786	-0.198265602	0.08768256	-0.129258859	-0.171258585	-0.235661444	-0.131336431	-0.09187999	0.042785651	-0.120280117	0.030291739	0.280834064	-0.003040886	-0.083735125	0.219951991	-0.030934044	-0.012589232	0.025638525	-0.056823525
resC434	0.15837107	0.088608519	0.27401435	-0.054399777	0.053509	0.210906608	0.22179096	0.425403409	0.250793802	0.202039533	0.175654063	0.461754866	0.224421367	0.26875647	0.554650475	0.676188397	0.029801776	-0.148451448	-0.04528677	-0.202924035	-0.237713057	-0.193478435	-0.163006253	0.0068128	0.175791512	0.080668479	0.085596382	-0.06068502	0.068758145	-0.067334717	-0.137429303	-0.219589543	-0.059935375	-0.157575173	-0.089476178	-0.278063367	-0.099254142	-0.222529978	-0.134117305	-0.31222679	0.006294036	0.323471688	-0.037414393	-0.237527187	0.062687767	0.07470954	-0.07793025	0.049819856	0.038504249
resC435	0.142182381	0.273334971	0.241184747	0.083741535	-0.038423289	0.144145116	0.125551472	0.348428695	0.229400145	0.301454069	0.034667251	0.449338645	0.382191491	0.36158337	0.797267833	0.558334618	0.017288217	-0.177125938	-0.000311757	-0.216995205	-0.041602685	-0.031328067	-0.143686798	-0.128993506	-0.04513286	-0.07490679	-0.016610519	-0.227841387	-0.13823522	-0.091169927	-0.116810083	-0.321359175	-0.073741794	-0.237946387	-0.227831069	-0.218736494	0.176326517	-0.059536065	0.18909754	0.075379196	-0.17378914	0.331210067	-0.242965504	-0.157334238	0.2987148	-0.082765761	-0.073849343	-0.071314344	0.000687303
resC436	0.039616705	0.11620391	0.123653106	0.348075172	0.046542097	0.115709054	0.066775029	0.255025515	0.055119836	0.389778078	0.085405269	0.109775727	0.065344769	0.041244797	0.318869366	-0.309565827	0.041920716	-0.109077753	0.271240291	0.31041392	0.672213998	0.701257931	0.371266736	-0.130264869	-0.003790603	0.028638349	-0.023053569	-0.057026381	-0.058671077	0.022492329	0.06837696	-0.146503994	-0.101227751	-0.015886587	-0.162292701	-0.140181827	0.017429142	0.046500646	0.096786786	-0.129928312	-0.06677342	-0.281063242	-0.482012301	-0.473984832	0.457532352	-0.144700955	-0.223287861	-0.147256829	-0.050073743
resC437	0.040975733	0.074648716	0.113255367	0.330090617	-0.030820551	0.084457884	0.049487328	0.277266887	0.066460738	0.313365926	-0.022009565	0.041892145	-0.03553123	0.007173306	0.187905545	-0.454144267	0.056508363	-0.102016708	0.264598481	0.36564308	0.693094638	0.812456274	0.458782154	-0.106485076	-0.053604656	-0.02218713	-0.032727172	-0.070133143	-0.121026492	0.028430043	0.077743198	-0.157359813	-0.072364091	0.016594482	-0.128234194	-0.073350879	0.052680386	0.076368743	0.127178421	-0.072032324	-0.06228783	-0.34362997	-0.477652258	-0.429614284	0.422011882	-0.10343546	-0.207134	-0.118013207	-0.0750671
resC438	0.101051602	-0.108132266	-0.041852036	0.015153904	0.068898961	-0.153663962	-0.167383414	-0.111662311	-0.080456498	0.060953273	0.133710023	-0.026382114	-0.063316846	-0.074522237	-0.182588344	0.033710634	0.103547763	0.076679156	-0.106595995	0.098641967	-0.073694244	-0.140364247	-0.034320089	0.858243478	0.644212802	0.022260748	0.162261876	0.107077523	-0.019835276	-0.003802173	-0.033100279	-0.100870324	-0.147954501	-0.228708808	-0.269723811	-0.28641071	-0.068134453	-0.196432872	-0.113525642	-0.117857909	0.020950008	-0.095482007	0.291527656	-0.117672748	0.161590292	0.011455951	0.097592176	0.073644263	-0.068674437
resC439	0.101083406	0.143425236	-0.123783858	0.034706259	0.04379665	-0.093006655	0.00092223	0.120858438	-0.006402371	0.190255979	0.010440236	0.019200182	0.016868465	-0.073610441	0.156045084	0.156858232	0.086452593	0.02659292	-0.102770811	0.17873952	0.043491101	-0.021963652	-0.074941194	0.079021844	0.128923451	0.014991028	0.036922473	-0.133606296	-0.04450022	-0.134761512	-0.037307353	0.002013375	-0.099335176	-0.083881309	-0.208021136	-0.182148402	0.049159938	0.048028414	0.155356926	0.011724879	0.077582502	0.190856573	0.137997603	0.065979069	0.260007313	-0.031554065	0.032460775	0.030807616	0.118665618
resC440	0.064659059	0.067877358	0.008507919	0.10234095	-0.060863575	0.012470359	0.085916339	0.129519965	-0.11628477	-0.076775416	0.133311334	0.048458823	0.060614554	0.076324954	-0.06433736	-0.044789322	0.024143138	-0.076093675	-0.061058908	0.151412929	-0.021250779	0.070591141	0.061491195	0.062012231	0.034565664	0.086568043	0.160590202	0.162947322	0.110677051	0.149467104	-0.031476395	0.067353335	-0.060693382	-0.035858117	-0.110387156	-0.117942474	-0.001217065	-0.062412111	0.003373212	-0.140719474	0.01854997	0.107728648	0.116225885	0.007403397	0.167627132	0.071897627	-0.001279328	0.016523968	0.007048314
resC441	-0.00018281	-0.005916605	-0.270024048	0.020640526	-0.087463112	-0.188921263	-0.079071028	-0.13821869	-0.034401178	-0.162771736	-0.035185282	-0.254144152	-0.213895088	-0.215412563	-0.184636878	-0.173053935	-0.10125561	-0.108360822	0.077930952	0.038389728	-0.039368593	-0.105609389	-0.068330897	-0.04141962	-0.189942022	-0.148799047	-0.092391643	0.095424584	0.174161366	0.159581589	-0.018440872	0.875133446	0.05701516	0.132858822	0.217381443	0.264569538	0.232202047	0.002037967	0.067062264	0.106412602	-0.012868802	-0.104098085	-0.038810004	0.043704122	-0.197535418	0.058623158	-0.082500974	-0.040553808	0.143315318
resC442	0.06725159	0.073651686	0.086860387	0.061129553	0.401853021	0.124205034	0.052570566	-0.123242997	0.062216509	0.136314252	0.089280926	0.001259342	-0.072782011	-0.016555871	0.110213703	-0.06268028	-0.136793998	-0.13166359	0.107044186	0.001059538	0.256597311	0.04297199	0.093558793	-0.177288094	0.032679619	0.209295707	-0.026679134	-0.008996928	0.263249251	0.168787865	0.01839966	0.109490484	0.019283213	0.056788177	0.020768468	-0.129541417	-0.19442518	-0.02270276	-0.295317052	-0.251934474	-0.028149524	0.074317944	0.028324586	-0.080301283	-0.038675083	0.02029296	-0.223089464	-0.182035579	0.072294596
resC443	-0.058924055	-0.017222519	-0.239423054	0.060710771	-0.162686025	-0.185536744	-0.038804806	-0.17945936	-0.095303993	-0.230240139	-0.113345883	-0.308548742	-0.139122097	-0.322159347	-0.27387935	-0.161324867	-0.069284533	-0.008061898	-0.058638467	-0.048726429	-0.191622711	-0.147491628	-0.186573991	-0.117119399	-0.322923643	-0.248593339	-0.160432404	-0.115650375	-0.110065479	-0.037186519	-0.044311511	0.629754511	-0.028316449	0.075930673	0.140003836	0.416275615	0.371856647	0.26272856	0.408112529	0.554924795	-0.021381893	-0.117111956	-0.006456997	0.360305207	-0.175340697	0.015448479	0.007507298	-0.024460365	0.074105502
resC444	-0.072972861	-0.009588249	-0.180927963	0.098600119	-0.095055528	-0.188292573	0.018758039	-0.142955334	-0.063055505	-0.219398976	-0.09128583	-0.28760556	-0.100162777	-0.274323637	-0.241012133	-0.13943153	-0.028939898	-0.047617353	-0.027167469	-0.017955783	-0.149091337	-0.130441329	-0.165400367	-0.080846944	-0.295886171	-0.223430598	-0.184595415	-0.1067637	-0.082065381	-0.022908897	-0.032496244	0.678041656	0.031504276	0.097887952	0.148601556	0.392633418	0.384510384	0.224069471	0.39475756	0.476219913	-0.027013039	-0.087125442	0.001230575	0.322006322	-0.116806486	0.031529719	0.013747796	-0.038553653	0.071095726
resC445	0.135999927	-0.083853466	-0.012810202	-0.029266086	-0.155117646	0.153104798	0.089202144	0.108581416	0.200207665	-0.068120023	0.095230529	0.168596279	-0.000194993	0.15449999	0.094614291	-0.009257219	-0.020833602	-0.061185285	0.091043211	0.070916332	0.090280664	0.097101961	0.111743986	0.041713997	0.03858625	-0.022869092	0.080549981	0.21510119	0.398876367	0.900918956	0.071089355	0.101110006	0.175843026	0.20583723	0.128517694	-0.062484383	-0.219106593	-0.166360889	-0.290173889	-0.345901191	-0.122145211	-0.046945502	-0.151661496	-0.286386777	0.036435873	0.125295591	-0.129016606	-0.079208607	0.083028967
resC446	-0.043506915	-0.158834935	0.006390526	0.157956421	0.132148615	-0.190023895	-0.250424878	-0.080957842	-0.084686786	0.265236659	-0.054456538	-0.144187972	0.004939848	-0.110702777	-0.074134874	-0.178340967	-0.05002953	-0.142945601	0.003414046	0.047663646	-0.006839221	-0.087269282	-0.158855208	0.155660163	0.169180839	0.030383515	0.089389791	0.015788908	-0.187745096	-0.129749962	0.049790529	-0.076717478	-0.218568716	-0.265664505	-0.344113131	0.010190133	0.736947257	0.134907039	0.412538433	0.446309741	-0.086240005	-0.054443455	0.08935711	0.161947552	0.334767295	-0.114351216	0.059337308	-0.027413996	0.010697983
resC447	-0.036734092	0.026638664	-0.181896005	-0.316853541	0.070367513	-0.047343744	0.055823885	-0.095102368	-0.240372795	-0.118371164	-0.035391765	-0.136353942	-0.024440651	-0.076552732	-0.239154012	-0.018673154	-0.148135826	-0.033974299	-0.247961687	-0.034428762	-0.218344548	-0.14508925	-0.095476936	-0.171968079	-0.051756122	0.118773446	0.134844269	-0.00225585	0.156045819	-0.031536693	0.040100424	0.076192245	0.068166083	-0.054164375	-0.006250186	-0.101012707	-0.056642869	-0.006096531	-0.055745066	-0.058489299	0.110005268	0.681526266	0.789101257	0.706773746	-0.235051554	0.096020603	0.426039781	0.154175496	0.071907937
resC448	0.061139539	-0.105217313	-0.074274523	-0.077230273	0.197148525	-0.081388579	-0.235384616	-0.082069335	-0.048791882	0.084350119	0.171980047	-0.020020523	-0.112262412	-0.086938384	-0.136427471	0.03816032	0.000243728	-0.072855575	-0.042675741	0.117858581	0.029805687	-0.162842138	0.041461149	0.691780548	0.704746234	0.091624876	0.160331078	0.217474259	0.190808885	0.160184411	-0.010914096	-0.036002529	-0.114819202	-0.085779439	-0.177743337	-0.331110263	-0.202034001	-0.373091269	-0.434051736	-0.351879789	0.046619132	-0.146165283	0.209569091	-0.295410862	0.023350429	-0.054971325	-0.015441605	0.033897912	-0.01305732
resC449	0.183988145	0.220185178	0.26288973	0.123135508	0.318128276	0.335304718	0.229949137	0.20894297	0.159250483	0.396844697	0.215619492	0.443452988	0.354612857	0.383020559	0.873503621	0.417384792	0.111224482	-0.098470969	0.117192166	-0.132698092	0.358407233	0.118730084	0.119384505	-0.26120377	0.042533063	0.212346293	0.16483481	-0.134793109	0.185333643	0.149468179	-0.034067877	-0.225572582	-0.004242824	-0.104699254	-0.115970422	-0.385344407	-0.23394919	-0.104743885	-0.146023032	-0.37347631	-0.091386943	0.300671685	-0.275842803	-0.407291266	0.236120223	-0.024262095	-0.132128428	-0.186216364	0.050250194
resC450	0.333109692	0.201040602	0.275911645	0.186791797	0.040882657	0.17471692	0.234516084	0.581973133	0.561180992	0.158455454	0.259989637	0.891662959	0.448508714	0.523219779	0.498504796	0.325277224	0.163755177	-0.0014799	0.177130888	0.071859793	0.095947769	0.294687322	0.183626746	-0.099542391	0.030659353	0.072010743	0.055908872	-0.117787744	-0.029847841	0.118068761	-0.011672219	-0.189444208	-0.003187343	-0.090393761	-0.217590133	-0.355316441	-0.156626378	-0.013474928	0.028142523	-0.209324785	-0.081983718	0.201243641	-0.214259267	-0.259696187	0.254775689	-0.082863312	-0.169050822	-0.044291128	-0.038586985
resC451	-0.020403067	0.124396865	-0.054967587	-0.009851914	-0.007087677	-0.182957883	-0.056273757	0.054769459	-0.066957477	0.239970148	0.050654954	0.065755597	0.107027252	-0.046130841	0.040688687	-0.08993741	-0.125618187	-0.15627081	0.058095334	0.156674434	0.048627306	0.104121383	-0.00167369	0.091886708	0.180600221	-0.054042892	0.044887715	-0.016365952	-0.069413733	-0.019461916	0.096556084	-0.007308993	0.007136449	0.099010756	-0.129899722	-0.094844967	0.144814461	-0.164478481	0.079415462	0.015448854	-0.126262301	-0.01047042	0.054866311	-0.048101454	0.37404147	-0.104786523	-0.015632275	-0.034526918	-0.038496858
resC452	0.120871352	0.090746388	0.299237773	0.067070773	0.09297614	0.173309628	0.226753883	0.526008581	0.662937444	0.246431775	0.267940602	0.806275997	0.44921879	0.55802438	0.420008323	0.302207322	0.099939933	-0.029101498	0.13508286	0.05026898	-0.025448875	0.221810508	0.14587534	-0.102022367	0.096296573	0.034990579	0.028781883	-0.12608561	0.044662632	0.124362493	0.046163718	-0.157443933	0.01920989	-0.050045487	-0.14486644	-0.289725244	-0.164141298	-0.042139801	-0.009986467	-0.25582148	-0.081787911	0.287988689	-0.055816368	-0.139643148	0.222261688	0.007041532	-0.103057705	0.02196049	-0.04931423
resC453	-0.062849443	0.004154626	0.16655464	0.034107911	0.024063792	0.075144871	0.124247828	-0.005501753	0.136220611	0.244582675	0.16193325	0.428377057	0.70139843	0.911207253	0.267404722	0.121400622	0.13680258	0.129168801	-0.012976271	-0.116148942	0.009492065	0.002973348	-0.049667572	-0.121988203	-0.019652716	0.236257161	0.119199822	-0.023265952	-0.004945929	0.02686963	0.050029719	-0.161438024	0.107105154	-0.093556158	-0.083913677	-0.186047022	-0.10238687	0.012715286	0.09233108	-0.114243997	-0.056189789	0.171590731	-0.067154629	-0.09273494	0.283932473	0.026080764	-0.022023083	0.052740837	-0.108836847
resC454	0.263244516	0.85114406	0.098570685	0.061368438	-0.080226628	-0.128587249	0.062092038	0.14705812	0.169935104	0.20071492	0.11187165	0.253828468	0.082730434	0.126942459	0.280007798	0.105598746	-0.057717332	-0.087641736	-0.061426063	0.068381678	0.111318664	0.11723435	-0.019275536	-0.135474085	-0.068248147	0.044197278	0.042006595	-0.053724674	0.025787403	-0.028986665	-0.084822671	-0.031113725	-0.085153455	-0.050621942	-0.122892477	-0.240864959	-0.110902715	0.001220188	-0.015291384	-0.149050114	-0.038846681	0.096527831	-0.154510228	-0.150173191	0.219683285	-0.181978314	-0.066093025	-0.173496056	-0.060465631
resC455	-0.053231573	-0.060353636	0.191021936	0.042572017	-0.049703621	0.375805721	0.889833355	0.059255877	0.167146872	-0.130775694	0.069590067	0.066456661	0.066258214	0.062965465	0.064180537	0.111405212	0.125751406	0.055708518	-0.084387355	-0.006061105	0.03366692	0.04182338	0.002713078	-0.198593302	-0.353000891	0.09197276	0.067712268	-0.009631619	0.086472751	0.029324825	-0.068769952	0.04531664	0.044614854	0.073186523	0.073328446	0.102293207	-0.087096165	0.172954833	0.166467761	0.127699659	0.001989661	0.077203462	-0.057373252	0.133759826	-0.078657688	0.280787921	-0.057811708	-0.056148321	-0.000702679
resC456	-0.003526328	0.018215478	0.151341181	0.070727901	0.062830811	-0.117542625	0.542478595	0.128972678	0.088977054	0.105985218	0.254197186	0.180701497	0.14156637	0.057750975	0.134327532	0.074382557	0.179584787	0.139679793	0.037010027	0.060829034	0.057626251	0.12377727	0.074379297	-0.01670519	-0.002821748	0.05966604	0.185035634	-0.032214303	0.051257798	0.016930989	0.019178628	-0.064116585	-0.020904492	-0.03184467	-0.095922658	-0.13311058	-0.083569236	0.071442099	0.106848305	-0.034711044	-0.069733573	0.15991106	0.074726028	0.065622668	0.169453643	-0.04225447	0.039415368	0.026151454	0.072036636
resC457	0.17095533	0.124360435	0.174638283	0.207321095	-0.082510321	-0.051813288	-0.155799303	0.665976745	0.115922719	-0.002118638	-0.089804218	0.132280907	-0.059340932	-0.090314996	0.074680138	-0.150340938	-0.047057016	-0.20699404	0.156019587	0.19964651	0.117445497	0.303408704	0.086811317	-0.013072931	-0.101725572	-0.166301052	-0.181449754	-0.221448552	-0.316607001	-0.133779629	0.019220445	-0.10130396	-0.16193182	-0.121832162	-0.202726661	0.07168591	0.381514017	0.168063308	0.349844765	0.394879535	-0.107915292	-0.094935818	-0.185586338	0.058813403	0.124789944	-0.145810205	-0.070238644	0.049581282	-0.111758384
resC458	0.184422782	0.137180899	0.247632896	0.202172173	-0.009300647	0.092764489	0.162940936	0.789500697	0.238991029	0.023600661	0.078817948	0.328248924	0.043406075	-0.016270813	0.186009838	-0.030647448	0.11942708	-0.154170794	0.150614621	0.263170765	0.195293072	0.415862131	0.209351625	-0.160281227	-0.139619723	-0.134808119	-0.114225067	-0.30851183	-0.209544275	-0.070808282	0.012284921	-0.081463377	-0.124369206	-0.068273799	-0.175083713	-0.071785931	0.161368557	0.157287563	0.268436844	0.15769513	-0.003104018	0.057556638	-0.139580708	0.027993088	0.171053313	-0.055226485	-0.093439504	0.002695016	-0.051803789
resC459	-0.035797058	-0.202165814	0.021972943	0.175012322	0.115436551	0.066665807	-0.110675786	0.181241427	0.045075217	0.044857934	0.061025301	0.124263701	0.10038862	0.035188431	0.075010861	-0.056931185	0.140311562	0.125966322	0.950844942	0.028826718	0.19948264	0.219570122	0.350274446	0.005867826	0.021588162	0.03986615	0.004161669	0.040396747	-0.027631016	0.075957911	0.113584337	0.095666757	-0.055398042	-0.042185468	-0.150944113	-0.082226557	-0.021610315	0.09168824	-0.010531961	0.003963055	0.153968903	-0.188964629	-0.212970248	-0.213379013	0.03696071	-0.018332963	-0.175457728	0.059290962	0.039874264
resC460	-0.092469787	-0.04065139	-0.164478827	-0.023307313	0.055458703	-0.05437512	0.020676636	-0.227035734	-0.029275122	-0.131346911	0.024901643	0.001322532	0.096126966	0.107382801	-0.138036941	0.014492572	0.353543028	0.976557779	0.072259986	-0.045212327	-0.072500921	-0.133718752	-0.00918216	0.081784931	0.032269362	0.16083008	0.094898532	0.021587135	0.004512034	-0.097395609	0.021970112	0.080580272	0.152576165	-0.001098089	-0.01051844	-0.019265607	-0.377619361	0.277511119	0.06076176	0.062388734	0.037935231	-0.08867491	0.006999293	0.033669638	-0.022312406	-0.019453335	0.060789487	-0.085321022	0.052767444
resC461	0.046544958	0.022660911	0.33857733	0.16190943	0.120844849	0.408327789	0.917419132	0.236398473	0.331907027	0.102798693	0.278235037	0.374946377	0.265169511	0.294606107	0.431761935	0.294385537	0.237057906	0.062882057	0.07387625	0.00114324	0.197424125	0.182010294	0.120867798	-0.265523665	-0.215439337	0.176887073	0.082841595	-0.078310774	0.178364569	0.142374231	-0.019982247	-0.02347056	-0.008966102	0.052659376	-0.019044589	-0.176469433	-0.304347316	0.092646807	0.004847767	-0.265335505	-0.022155696	0.225745788	-0.136883622	-0.148911664	0.146259663	0.184145882	-0.124830161	-0.127450322	0.060686126
resC462	0.063220582	0.110686454	0.24689433	0.124574445	0.145033524	0.124760985	0.761986481	0.21291365	0.249866899	0.166854912	0.328283555	0.361544412	0.226992517	0.200265995	0.384583945	0.251353381	0.229194713	0.138387367	0.0903052	0.035619139	0.165543196	0.165432346	0.117637523	-0.194574511	-0.094547042	0.167254514	0.167855942	-0.087690839	0.165900467	0.10879487	-0.003705696	-0.028737443	0.015780678	0.045598824	-0.069831838	-0.244875181	-0.328720328	0.047516185	-0.024710225	-0.284439701	-0.018071014	0.263479846	-0.03476168	-0.106095879	0.180291163	0.044975224	-0.045122556	-0.099791422	0.087468397
resC463	-0.015563777	-0.160045296	0.133560253	0.264896323	0.107434133	0.025252815	-0.08224694	0.200283146	-0.024372273	-0.026891409	-0.006471685	0.010911102	0.03049525	-0.033578731	0.090465785	-0.105338548	0.107549722	0.106203728	0.909240859	-0.033733845	0.211697681	0.226392453	0.285007627	0.047356485	-0.061228694	0.007330995	-0.002670107	0.046115715	-0.177415173	-0.023079325	0.097934952	0.06441234	-0.10375686	-0.04500048	-0.121214634	0.040686307	0.085879589	0.200077918	0.118033009	0.146630368	0.097949857	-0.195229904	-0.238614097	-0.147936443	0.015631303	0.035833267	-0.161085819	-0.010534021	-0.034228399
resC464	0.087891532	0.010789539	0.081422398	0.161664825	0.313410925	0.135675478	0.139566337	-0.02634493	-0.052591034	0.032362662	0.171265831	0.147275594	0.142522894	0.197921722	0.033179417	0.070795623	0.183170519	0.182992907	0.046878057	-0.058913465	0.030544018	-0.09773168	0.006372471	-0.054979977	0.00311319	0.913208516	0.531617151	0.203347654	0.324831612	0.148651151	0.236131032	-0.013336072	0.11719124	-0.060341539	-0.111751503	-0.212330183	-0.16822771	0.058040496	-0.067419084	-0.148249955	0.045160668	0.105655487	0.068884243	-0.03184539	0.031954269	0.053250395	0.074158234	-0.064677528	0.059590413
resC465	0.049335203	0.164897585	0.11367118	0.097634474	0.151327397	0.174449226	0.22337334	0.299938717	0.102082929	-0.058788706	0.095541622	0.212388341	-0.017409648	-0.009917604	0.01042301	-0.154939985	0.228426126	0.181133719	0.219609828	0.496297203	0.50553584	0.408198627	0.532640227	-0.104731224	-0.026923038	0.158779708	0.106860096	-0.07039799	0.114931528	0.035003305	0.073638237	-0.027650036	0.036007388	0.077009543	-0.037359267	-0.230709837	-0.57364811	-0.045217664	-0.193980258	-0.321696402	0.075749108	0.086007384	0.04265698	-0.069200839	0.106966632	-0.024703983	-0.086407417	0.020415362	-0.035348097
resC466	-0.004374645	-0.110419671	0.002354583	0.123465151	-0.078604053	-0.21697218	-0.260542533	-0.034996304	-0.146052212	0.023115326	-0.225449715	-0.23597259	-0.121231368	-0.175540499	-0.109949473	-0.157527013	-0.16464314	-0.337255101	-0.011306986	-0.06642109	-0.104803511	-0.024476125	-0.171312639	0.049082921	-0.069503068	-0.179406429	-0.113318299	-0.034865989	-0.246223467	-0.182752651	0.006559014	0.008348489	-0.103919435	-0.065592337	-0.065512539	0.266742513	0.954352733	0.077815769	0.425904156	0.511083103	-0.048039435	-0.160136993	-0.088637419	0.159689914	0.056436334	-0.069535106	0.007470729	0.081608268	-0.018846182
resC467	-0.089128735	-0.040051234	-0.063289877	0.116556229	-0.004045247	-0.225180866	-0.169712207	-0.208124553	-0.168535109	-0.151291363	-0.268015924	-0.325112308	-0.041041132	-0.218559724	-0.212594985	-0.154827731	-0.029712287	0.08057629	-0.088641914	-0.151248316	-0.154921697	-0.173296058	-0.259068492	-0.063448227	-0.26622538	-0.114757653	-0.162889727	-0.149555162	-0.397779566	-0.348590242	-0.067600764	-0.013205953	-0.111103014	-0.212035831	-0.22854032	0.275483765	0.590502014	0.472125361	0.633660242	0.967109396	-0.143806912	-0.167797352	-0.0440473	0.450784443	-0.035115272	-0.127059768	0.057756561	-0.033734829	-0.05629175
resC468	-0.066380608	-0.084720828	0.018925805	0.163829271	-0.066371246	-0.135963207	-0.196379621	-0.048905965	-0.104249409	0.035167274	-0.220579031	-0.232298217	-0.08477359	-0.204167702	-0.096501445	-0.123917342	-0.178752115	-0.373487385	-0.061260394	-0.051427133	-0.064963616	-0.024859696	-0.17431658	-0.004520615	-0.14194354	-0.165233321	-0.120885342	-0.037006213	-0.232439531	-0.176500241	-0.037681965	-0.093470294	-0.155590465	-0.135555421	-0.118352745	0.218888055	0.93678289	0.188833434	0.478129728	0.574348364	-0.072854179	-0.155655784	-0.095020223	0.202237124	0.045124447	-0.096917053	0.031384862	0.071978697	-0.007009775
resC469	-0.072961742	-0.01341933	-0.086456467	0.138857362	-0.052746276	-0.170638834	-0.123224346	-0.172913806	-0.158127274	-0.172236713	-0.253384729	-0.295567495	-0.040216373	-0.233364341	-0.200481253	-0.128489141	-0.00023068	0.109252025	-0.049895627	-0.124326959	-0.145830299	-0.157077023	-0.246941204	-0.097228226	-0.316484163	-0.114177874	-0.171387941	-0.172429596	-0.382673262	-0.344314559	-0.065989766	-0.006190554	-0.136018012	-0.206601074	-0.252212717	0.25313294	0.533503971	0.504378361	0.646753756	0.964593002	-0.133016911	-0.164005752	-0.0592605	0.449361261	-0.042281215	-0.144432712	0.039751562	-0.038617532	-0.045809998
resC470	0.092993287	-0.073316355	0.22110147	0.350911923	0.90388282	0.019247686	-0.008755476	-0.083089446	-0.060843034	0.040112395	0.093149473	-0.038344507	0.061004828	-0.020400894	0.101450088	0.014032973	0.177070717	0.126625513	0.138901033	-0.105880735	0.099727587	-0.073410488	0.097973554	-0.02697637	0.081074316	0.253645494	0.059047458	-0.069000808	-0.116391872	-0.171303806	-0.097794631	-0.069874404	-0.069699883	-0.155318318	-0.253029129	-0.0870225	0.178856804	0.35101646	0.20758742	0.280325489	0.009442924	0.043647718	0.071619053	0.179094406	0.034910223	0.040032555	0.000679805	-0.030702832	0.004160034
resC471	-0.062128576	-0.0334707	-0.06002666	0.148496564	-0.012456069	-0.174724649	-0.147823674	-0.177263072	-0.178214528	-0.153119075	-0.25032467	-0.286990468	-0.011058221	-0.203116055	-0.196496448	-0.132763029	0.021699296	0.10171346	-0.047707597	-0.139475244	-0.14682441	-0.152354438	-0.239109315	-0.100141326	-0.295051885	-0.09833686	-0.157272669	-0.176436671	-0.395307321	-0.345650066	-0.072809668	-0.0391277	-0.133095265	-0.209230323	-0.255169833	0.24252639	0.557223458	0.514127587	0.630308271	0.958015355	-0.13687248	-0.172116718	-0.070873225	0.433230877	-0.023710228	-0.151981584	0.03566283	-0.037511128	-0.053779468
resC472	-0.096625737	-0.065143709	0.028992808	0.20869754	-0.010129653	-0.113340151	-0.054569644	-0.138902919	0.039837366	0.031763367	-0.207856603	-0.088115477	0.028551203	-0.005975001	-0.023927964	-0.128158638	0.096493119	0.222734647	0.048447141	-0.123511797	0.051391244	0.007878025	-0.147975607	0.035124382	-0.022009622	0.106293172	0.032627772	-0.017992214	-0.143305744	-0.1411026	-0.008990912	0.025437692	0.146842387	-0.026586511	-0.135741269	0.142472729	0.236259423	0.1789498	0.381001443	0.408543595	-0.093669605	-0.151773003	-0.128150488	0.081613318	0.104534298	-0.035762531	-0.038792621	-0.083099017	-0.046034562
resC473	-0.092568119	-0.107300873	-0.071091632	0.142565197	-0.041569859	-0.181788898	-0.16881981	-0.183012965	-0.16364815	-0.17645327	-0.226767266	-0.280684059	0.018005139	-0.115085521	-0.217661582	-0.185738144	0.044558503	0.237800645	-0.018324929	-0.138409971	-0.145072827	-0.124035127	-0.171850874	-0.043786047	-0.251202949	-0.080984965	-0.12004021	-0.05571804	-0.378191964	-0.317634788	-0.125826603	0.009352383	-0.101937632	-0.144011552	-0.234020696	0.253720017	0.425657024	0.494378108	0.56287999	0.855969009	-0.134339107	-0.230482314	-0.108683831	0.323746441	-0.047829538	-0.128745401	0.035400627	-0.035396972	-0.07509412
resC474	0.058461553	0.02003494	0.095857928	0.202157748	0.525061115	0.15902289	0.156775532	0.050012593	0.041355457	-0.077805174	0.231009834	0.092692602	0.060792425	0.068497002	0.06089388	0.111824681	0.43554207	0.329203177	0.131817071	0.041144918	0.069943543	-0.013040073	0.200506609	-0.036990749	0.027181515	0.117093471	0.022955875	-0.119108998	-0.011677169	-0.102801501	-0.038064207	-0.013321556	-0.053826337	-0.111475779	-0.086499615	-0.186558452	-0.251687623	0.408804562	-0.027995444	-0.092875308	0.02721327	0.056338102	0.063504843	0.012595892	-0.004986266	0.009259925	0.025023682	0.00994002	0.050161412
resC475	0.028986242	0.023439454	0.073792637	0.3955239	0.286216408	0.157225907	0.176503309	-0.064736683	0.08377302	-0.121078164	-0.031812388	-0.045519986	0.048271744	0.073154355	0.016490657	-0.125954096	0.482178607	0.504885072	0.101140167	0.048190076	0.202877054	0.096697123	0.077711091	-0.209218421	-0.264760254	0.118387603	-0.006904786	-0.145071125	-0.135801459	-0.142274243	-0.029159663	0.022461799	0.028212383	-0.105936995	-0.114873582	0.013396524	-0.032655172	0.927223708	0.400960274	0.331607267	-0.075698006	-0.114911978	-0.179805105	0.115355269	0.087611859	-0.030180861	-0.063256903	-0.126368903	0.05799226
resC476	0.013542114	-0.015995981	0.076919277	0.374338795	0.200352327	0.17678483	0.217139244	0.001853541	0.042413194	-0.125580008	-0.019643179	-0.058800315	0.055976591	0.036279662	0.01947486	-0.068531041	0.399630525	0.308332091	0.148921786	0.083835695	0.18479974	0.097440911	0.104595874	-0.238907887	-0.344994258	0.091776152	0.011049097	-0.160659144	-0.129090131	-0.168333114	-0.01080344	0.013579684	-0.066803583	-0.130978476	-0.072917118	0.064344515	0.148509949	0.912354164	0.478033534	0.397009524	-0.037447466	-0.084459527	-0.173371242	0.174262948	0.058154046	-0.039574113	-0.020040178	-0.053327979	0.068898891
resC477	-0.094767636	-0.080346934	-0.019045287	0.15121057	-0.020111648	-0.126582621	-0.0914897	-0.275823239	-0.149831495	-0.171696733	-0.260423754	-0.308372041	-0.039002454	-0.162002161	-0.209248326	-0.17675905	-0.039570506	0.222599844	-0.087676096	-0.175829974	-0.11436123	-0.175390076	-0.254783645	-0.052322378	-0.27760793	0.008107834	-0.056464658	-0.056215776	-0.31392894	-0.254726225	-0.074821115	-0.015569787	-0.075078972	-0.212411709	-0.224882844	0.264855162	0.305378592	0.462569015	0.570009913	0.896927884	-0.178013381	-0.190695685	-0.072713567	0.384016929	-0.054758164	-0.092583283	0.042669803	-0.083356146	-0.092447025
resC478	-0.005540308	-0.127491216	0.018774823	-0.04129567	0.036953228	-0.197926515	-0.284291634	0.018709277	-0.044035951	0.241304463	0.011204808	0.042351165	0.009677958	0.013504761	-0.081528926	0.032623755	-0.040930313	-0.018478996	-0.057899194	0.075271759	-0.180895562	-0.127676774	-0.09700393	0.594404782	0.803476627	-0.064641276	0.058900383	0.049374175	-0.118235212	-0.151916498	0.084514413	-0.246818061	-0.065860702	-0.064034798	-0.240151497	-0.17253426	0.093852624	-0.291521583	-0.069597342	-0.049605007	-0.090093939	-0.092109517	0.216437193	-0.121549216	0.320368259	-0.028969017	0.067281673	0.156605318	-0.146029101
resC479	0.034640978	-0.01549677	-0.00209997	0.140550919	-0.003302791	0.154383047	0.052551433	0.066153811	0.073401366	0.161928239	-0.097345202	0.094513557	0.165328558	0.159319841	0.317176592	-0.049588217	0.148821397	0.190170868	0.143930181	-0.089907618	0.203847924	0.211298103	0.059082749	-0.387262584	-0.297022552	0.091314362	-0.026607834	-0.331812345	-0.148016568	-0.075735595	0.185876306	-0.170972488	0.038629956	0.001747776	-0.017943185	0.08325927	0.064204658	0.2710127	0.278330865	0.204623875	-0.179740736	0.049784279	-0.275030314	-0.012171815	0.205559321	-0.060555855	-0.059422376	-0.041005313	0.000780638
resC480	-0.160206213	-0.049728954	-0.074491572	0.101592692	0.045395209	-0.041338352	-0.194966975	0.057188836	0.031368664	0.098520995	-0.071157692	-0.071251993	-0.026701708	-0.080386926	0.047434973	-0.05903622	0.047477384	-0.048001925	0.102237353	0.070845993	0.038040912	0.026714404	-0.026321366	-0.009046707	-0.036837846	-0.024619494	-0.170395139	-0.104666046	-0.150634549	-0.067144573	0.210382184	-0.138527057	-0.097697193	0.017618381	-0.080778616	0.135123758	0.298019737	0.126158471	0.205143148	0.321073769	-0.126281528	-0.213018042	-0.223396455	0.051401957	0.160156106	-0.060251307	-0.028427074	0.076842903	-0.040219734
resC481	-0.101461954	-0.020242197	-0.186085121	-0.252061159	0.100815472	-0.132057635	-0.002817156	-0.196145161	-0.235911292	-0.194152087	-0.165123614	-0.242116982	-0.050050762	-0.217107011	-0.34122036	-0.020814516	-0.199946656	0.024111512	-0.225292991	-0.103114823	-0.330870953	-0.226996918	-0.21046491	-0.140627162	-0.216441804	0.036582014	-0.070272572	-0.166586097	-0.068229555	-0.204961193	0.027191323	0.05193378	0.022970512	-0.10652932	-0.036773578	0.130121467	0.170039102	0.187536421	0.249588663	0.394788163	0.068585464	0.565518226	0.757137504	0.969021396	-0.240617907	0.110255387	0.373788134	0.120870151	0.05307483
resC482	-0.014432875	-0.113714404	0.107365647	0.317867795	-0.017140171	-0.031390157	-0.006911866	-0.133494826	0.021695175	-0.072831946	-0.011507526	-0.134360586	0.040230126	-0.135491657	-0.030294318	0.042756938	0.028751485	0.009156176	0.027546205	-0.077140804	-0.024622359	-0.121599394	-0.123430916	0.15548562	-0.144233431	-0.079436561	-0.138398082	0.012431675	-0.201768086	-0.184134948	-0.158015188	0.022580351	-0.068260588	-0.186972797	-0.212862441	0.186023988	0.321592775	0.35169352	0.536859763	0.605057852	-0.070640557	-0.243616834	-0.155104353	0.072211427	0.033493275	-0.116202152	-0.106670159	-0.127326653	0.02424786
resC483	-0.003850814	-0.036036535	-0.022057728	0.156933795	-0.008681572	-0.292843258	-0.12001074	-0.0641348	-0.077723966	-0.193590818	-0.158183943	-0.259774362	-0.151259968	-0.281087331	-0.307497396	-0.056773449	-0.014219133	0.007014455	-0.063894851	-0.052633789	-0.277776982	-0.183955768	-0.232038371	0.302194237	0.030134277	-0.10109286	-0.130390424	-0.101439396	-0.292354312	-0.343678889	-0.032209727	0.060898602	-0.045766402	-0.201359068	-0.173472096	0.265980946	0.384939363	0.250478449	0.441261348	0.686052952	-0.020439686	-0.164421302	0.128786578	0.35042325	-0.08116527	-0.090004573	0.113089645	0.003082497	-0.039749602
resC484	0.018855213	-0.006026097	0.183168968	0.181456565	-0.037103248	0.007746988	0.074704621	0.112837215	0.142042693	0.331612277	-0.003818866	0.173192642	0.245038934	0.134991762	0.293975026	0.217666816	-0.021226551	-0.110927483	0.057072008	-0.046901802	0.006285912	-0.026037602	-0.158120413	-0.053447052	-0.017859485	-0.007314499	0.033974812	-0.118716279	-0.238426796	-0.181433255	0.110747711	-0.123326358	-0.053612075	-0.106166753	-0.159970849	0.194461083	0.31787876	0.135641991	0.550154989	0.354750673	-0.078166731	0.005665612	-0.173953663	0.037638986	0.288734493	-0.033606366	-0.170745139	-0.099162759	-0.013345647
resC485	-0.09036866	-0.230822624	0.04880393	0.12312318	0.05223741	-0.209414081	-0.134825979	-0.090594756	-0.074734069	0.008306853	0.094687016	-0.12766331	-0.060649924	-0.052741286	-0.211697217	-0.020789134	-0.048955721	-0.066592825	-0.059376438	0.027161824	-0.182922489	-0.152679217	-0.058222624	0.5548183	0.362301066	-0.049407822	0.030936504	0.214619388	-0.0661194	-0.131257636	-0.164616593	-0.014239615	0.037413339	-0.208778778	-0.213099177	0.01181317	0.233199854	-0.114405108	0.10414261	0.234557155	-0.065912658	-0.15979211	0.179620078	0.042815684	-0.035122699	-0.039472743	0.077043989	0.04830405	-0.050571828
resC486	-0.177071901	-0.111501766	-0.057453045	0.21090931	0.005657577	-0.119324858	-0.104188421	-0.169606708	-0.076174479	-0.171337551	-0.200292001	-0.295788467	-0.064776873	-0.202330169	-0.164405598	-0.167098494	0.100078625	0.142847336	-0.032515452	-0.037336396	-0.013594502	-0.086685363	-0.118098029	-0.05381429	-0.340237948	-0.042345945	-0.089142889	-0.049892937	-0.295644929	-0.227968848	-0.094078509	0.036300377	-0.065302883	-0.129233309	-0.136089483	0.336170506	0.491797612	0.533050477	0.669550805	0.847976124	-0.128465869	-0.299462896	-0.209511767	0.31100304	-0.06397963	-0.089538223	-0.066105998	-0.06572185	-0.028244331
resC487	0.085771926	0.001037379	0.031984074	0.260793224	0.103992226	-0.134669058	-0.068272816	-0.208332812	-0.051650858	0.12516447	-0.091857863	-0.148144535	-0.001800265	0.079576281	-0.002645951	-0.115843337	0.047548265	0.167290198	0.079964743	-0.093656458	0.076215917	-0.01597969	-0.108907706	-0.041064981	-0.174790928	0.040428307	-0.021852031	-0.102142517	-0.111131905	-0.252695933	-0.125139235	0.116522393	0.005893405	-0.098719478	-0.043473455	0.226410896	0.319011872	0.397567901	0.445172014	0.482736326	0.00775706	-0.307824023	-0.341804434	-0.042092439	0.075188809	0.03923245	-0.091932139	-0.147299864	0.02546492
resC488	-0.090008125	-0.162129444	0.114202991	0.258228863	0.317678521	-0.170382816	-0.124749114	-0.043535339	-0.106793138	0.13421526	0.077264234	-0.152700803	-0.004454737	-0.131899349	-0.033928956	0.018484925	0.09365034	0.057619375	0.195497597	-0.126157631	-0.048059261	-0.093609163	0.005144614	0.450811964	0.278945772	0.106512479	0.042568201	0.018670601	-0.134834462	-0.191344214	0.000426388	-0.077996138	-0.084511329	-0.253550901	-0.229374858	0.057981129	0.25706932	0.018042791	0.248284281	0.305551644	-0.024694491	-0.171630306	0.086912767	0.028040975	0.118238095	-0.015659116	0.075188949	-0.048824236	-0.0370979
resC489	-0.070571099	-0.026403625	-0.112986304	-0.239042769	0.169858005	-0.102169676	0.091300635	-0.118731549	-0.202513045	-0.015256628	0.037882082	-0.08400369	0.060403115	-0.109861964	-0.164477896	0.130600336	-0.202580339	-0.003689498	-0.121085508	-0.158755015	-0.312846002	-0.210236421	-0.113096926	0.045001819	0.070366694	0.105089745	0.056072521	-0.089744623	0.064538692	-0.1214938	0.020653139	0.025977363	0.011139038	-0.155486597	-0.104908988	-0.084622737	-0.067040735	-0.131432006	0.02282939	0.052099691	0.157646752	0.640943618	0.820362119	0.709050162	-0.156930347	0.101579281	0.355878794	0.113166615	0.057544783
resC490	-0.055964632	-0.137737203	-0.048316495	-0.00728148	-0.056620305	-0.133729699	-0.204407505	-0.051823215	-0.115049299	-0.029641766	0.13183454	-0.061817845	-0.063515073	-0.164692469	-0.331854012	0.01398189	-0.008953374	0.047626517	0.001757479	0.08421036	-0.218832876	-0.180295324	-0.074203029	0.700614725	0.524002374	-0.068631819	-0.024950549	0.248931094	-0.034349215	-0.013517799	0.004548677	-0.143282542	-0.115566286	-0.188097164	-0.234395817	-0.131968653	0.040463551	-0.195356146	-0.112988985	0.00471785	0.003671948	-0.231018304	0.25054979	-0.03010019	0.047636095	-0.070162941	0.057966713	0.16951536	-0.107857534
resC491	0.054523933	0.155835658	0.114755123	0.12667394	0.181100192	0.0101166	0.144965819	-0.09152359	-0.046831274	0.287504631	0.069861881	0.020679836	0.121466301	0.194722763	0.189189273	0.116640999	0.057701556	0.106400878	-0.023463884	-0.043846492	0.138974777	-0.065041065	-0.069638473	-0.171175135	-0.077418626	0.261491331	0.348734902	-0.038703583	-0.028669015	-0.151841557	-0.259288434	0.067357471	-0.133877483	-0.267816309	-0.254116617	-0.129119715	0.121729698	0.252232993	0.409991285	0.144409912	0.042807168	0.198994896	0.055784273	0.099308165	0.169969892	-0.051202948	0.030751636	0.029527573	0.031729126
resC492	-0.105566682	-0.19684252	0.023025036	0.077433122	0.087673899	-0.189780542	-0.18761746	-0.054476575	0.003785583	0.181940144	0.120494802	-0.020829356	-0.046904825	0.014998012	-0.132450553	0.041904576	-0.064918221	-0.098231547	-0.04094615	0.045796768	-0.174599496	-0.144652854	-0.035795153	0.663250045	0.564390439	-0.072582485	0.075148224	0.207101824	0.04843844	-0.063902931	-0.106206275	-0.03132059	-0.053712453	-0.213212326	-0.259448333	-0.124937223	0.118647139	-0.334064315	-0.016177899	-0.034675672	-0.067288966	-0.053943637	0.294513377	-0.064393185	0.114486578	-0.011500877	0.104270717	0.071584459	-0.042722794
resC493	0.061509204	-0.063454387	-0.074599389	-0.039108887	-0.140684052	-0.036780716	-0.159191661	0.057734076	-0.013274984	0.156258478	0.197779228	0.01861406	-0.153138622	0.035216913	-0.157051645	-0.04829548	0.065175278	-0.06249131	0.015448367	0.184795004	-0.056397767	-0.031541755	-0.041201498	0.401569022	0.378122931	0.067938089	0.121947064	0.279960364	0.117044466	0.180993073	0.052686291	0.144546488	0.065120502	-0.029294434	-0.001215557	-0.073046461	-0.038546794	-0.169614996	-0.177146929	-0.32414127	-0.001998813	-0.192903445	0.030088903	-0.260642282	0.146858589	0.041257903	-0.094882351	0.116201633	-0.075782509
resC494	-0.012120643	-0.023987883	-0.036064445	0.148505995	-0.13798639	-0.164735385	-0.05912772	-0.144985396	-0.100745333	-0.127529651	-0.263860301	-0.26601003	-0.024455292	-0.144382351	-0.134533989	-0.148657323	-0.038080863	0.037005997	-0.065720896	-0.115274418	-0.090522462	-0.077388947	-0.237555516	-0.182323429	-0.390876127	-0.176495309	-0.177546008	-0.143065651	-0.324857479	-0.299971808	-0.075903027	0.049093867	-0.005133289	-0.073003151	-0.08156345	0.384153647	0.575868706	0.537748146	0.69471148	0.891623854	-0.038480461	-0.217848445	-0.215362478	0.353746103	-0.064073786	-0.047109534	-0.019320645	-0.045951754	-0.027087169
resC495	0.06025361	-0.051479433	0.304399649	0.348905174	0.050409609	0.05755844	0.052427084	0.123360182	0.267160738	0.294798046	0.218745968	0.235798103	0.181994088	0.188100074	0.290926918	0.225281635	0.094857073	-0.030694724	0.162227463	0.035583861	0.16207499	0.015263878	0.049809652	0.306124997	0.220913636	-0.025776032	0.015391557	0.067160045	-0.087806962	-0.019255008	-0.143312731	-0.156427278	-0.110665519	-0.246751294	-0.295065381	-0.19479698	-0.004251893	-0.024753513	0.134729368	-0.057618086	-0.096095039	-0.164648045	-0.201780045	-0.422263301	0.285995233	-0.201910016	-0.187597288	-0.030999828	-0.044990553
resC496	0.093765058	-0.038536469	0.143350647	0.35673272	0.074216623	-0.044760164	-0.117528477	0.101094342	0.02443001	0.230807769	-0.082337688	0.035850883	0.105134372	0.133442912	0.180360217	-0.030294882	0.105822181	0.094670897	0.140250524	0.010653495	0.154221637	0.090197493	0.010970474	0.067249761	0.081838506	0.060695172	0.077989191	-0.064949605	-0.190881279	-0.124605536	-0.008264809	-0.088541918	-0.067088237	-0.125591957	-0.176022028	0.084971518	0.367261832	0.227928694	0.40082857	0.304008408	-0.139078992	-0.211248578	-0.308132591	-0.19516807	0.325319924	-0.087879672	-0.100541919	-0.129199674	0.022003128
resC497	-0.011144153	-0.097900951	0.178291147	0.268737454	0.210070102	-0.115789571	-0.042653947	0.007844537	0.012567182	0.265937579	0.137719763	0.035079244	0.080130938	0.005305819	0.075914269	0.054319915	0.127385051	-0.01908137	0.25314599	-0.004776482	0.069841756	-0.029483953	0.060644545	0.403881031	0.391755341	0.117047971	0.083474861	0.070534669	-0.040454093	-0.057714727	0.026754693	-0.154433424	-0.097152905	-0.179648563	-0.261949829	-0.086158746	0.107892579	-0.193890729	0.094230224	0.047149971	-0.008509092	-0.173945071	0.005263262	-0.222589643	0.335168848	-0.152916687	-0.01185421	-0.090431253	-0.011138765
resC498	-0.1180016	-0.030620659	-0.142844455	-0.283640347	0.182077833	-0.07400506	0.013625377	-0.148018008	-0.18414884	-0.061323827	-0.070260801	-0.11303093	0.02044387	-0.133811175	-0.212199846	0.067853131	-0.169337104	0.045892282	-0.184299027	-0.088813844	-0.24775537	-0.194190267	-0.119132562	-0.111871231	-0.110582252	0.125137282	0.048916647	-0.098952102	-0.037349396	-0.113951305	0.051328386	0.006528841	-0.018008337	-0.119651444	-0.091182721	-0.042357678	0.028439802	0.046330625	0.128889818	0.143616667	0.102231714	0.678941568	0.818112225	0.867943908	-0.176854201	0.089093382	0.402018302	0.131997097	0.074373466
resC499	-0.111571488	-0.015157044	0.006909623	0.286730615	0.081942943	-0.019064818	0.003275118	-0.08118196	0.05422768	-0.126172468	-0.053581015	-0.096016885	0.033040915	-0.074331879	-0.03257998	0.004152959	-0.020108242	0.12383063	-0.145602721	-0.078846595	-0.026862825	-0.06519501	-0.09515214	0.028120328	-0.178277067	-0.025903354	-0.25478376	-0.052829703	-0.146320259	-0.239966992	-0.201735618	0.066671334	-0.013773423	-0.112882578	-0.129768176	0.225669086	0.120442593	0.222540515	0.402649166	0.446771934	-0.124612837	-0.101252128	-0.075732373	0.201603922	-0.09100361	-0.020655821	-0.079813802	0.013292837	-0.031567444
resC500	-0.012003525	-0.098158486	0.183020047	0.24462627	0.035251238	0.096634571	0.026383314	0.027206675	0.176315622	0.134853738	0.197913107	0.147443347	0.131535583	0.143854563	0.182521825	0.144005534	0.060857754	0.014862334	0.14794806	0.054517783	0.123633621	-0.031214132	0.093663983	0.185288984	0.109877846	0.036175094	0.120997119	0.14429897	0.060144767	0.164298734	-0.098613218	0.087125581	-0.029718266	-0.081651262	-0.094925361	-0.046741196	-0.042782423	0.023087094	0.175560669	-0.083974464	-0.058359845	-0.089845378	-0.137397192	-0.258272541	0.096705735	0.02015108	-0.163082844	-0.14005691	0.064116387
resC501	0.015771991	-0.022190926	0.028222278	0.173509221	0.031795344	0.154898356	0.031833996	0.101031352	0.094249195	0.193186077	-0.13372567	0.104722695	0.168063851	0.178980069	0.31493357	-0.087698302	0.133618305	0.152988306	0.183699024	-0.041765407	0.243974584	0.251514789	0.066832951	-0.397103719	-0.287485919	0.080555466	-0.05734632	-0.342740392	-0.139041493	-0.068309115	0.203234483	-0.18415685	0.039557462	0.019925719	0.002825901	0.097843914	0.137210254	0.293701798	0.257815944	0.160834251	-0.178454754	0.028470141	-0.302673393	-0.04341305	0.253442077	-0.056741251	-0.08271951	-0.052025289	-0.008371266
resC502	0.081931474	0.087160926	0.044763073	-0.057584563	0.035631566	0.171530137	0.149869692	0.068039185	0.125533339	0.147349307	0.260473638	0.385044003	0.366523391	0.241858547	0.495355941	0.937349899	0.143352092	0.021404284	0.04166321	-0.272538943	-0.339778718	-0.389758142	-0.25230933	0.066211257	0.116354883	0.070861268	0.006872716	-0.016421139	0.106474877	-0.036358688	-0.162902029	-0.165936882	-0.043033278	-0.230894748	-0.187178146	-0.249838797	-0.095865455	-0.06252694	-0.030986028	-0.088411846	0.111579578	0.274742842	-0.005112395	-0.090394115	0.015742611	-0.065145311	-0.067415041	0.012877522	0.074104343
resC503	-0.002343699	-0.021042438	-0.091633052	0.016289231	0.185970327	0.049803711	0.127993402	0.047038306	-0.126327665	-0.105188785	-0.126918208	-0.16255537	-0.161965016	-0.186959519	-0.132844612	-0.408160481	0.032976959	0.053016517	-0.009957078	0.277276584	0.538769394	0.431191188	0.394980651	-0.212050338	-0.255846523	0.130984463	0.127704042	-0.122143471	0.004736193	0.015715245	0.036910346	0.089547817	0.010625196	0.030403115	0.04110475	-0.000408173	-0.068580764	0.18214902	0.205274896	0.010113613	0.014279038	0.353783618	0.369501324	0.455441549	-0.023094431	0.077801875	0.235546092	-0.035565404	0.029927884
resC504	0.018929536	-0.162533731	-0.042254898	0.068331835	-0.010541814	0.016175823	-0.072348632	0.100403237	-0.022574352	0.006215618	0.030202005	0.030905859	0.005849765	0.002994982	-0.039170206	-0.147039547	0.031672107	0.029820753	0.141476695	0.018057095	0.029606456	0.09412942	0.084128207	0.020703943	0.103087617	0.222033258	0.068091316	-0.080841587	0.026580039	0.053393227	0.945673303	-0.112108011	-0.049112643	0.101795838	0.058073531	0.019387626	0.013371992	-0.059708253	-0.062064121	-0.04018631	-0.065831354	-0.019025325	0.042274914	-0.000604567	0.112947835	-0.033190376	0.060761291	0.071485961	-0.105794229
resC505	-0.020697889	0.038838524	-0.144124087	-0.21783928	-0.194788121	-0.121984182	0.051057102	-0.159972058	-0.12424954	-0.1302033	-0.084238571	-0.166504554	-0.096411641	-0.03111729	-0.04792539	-0.073090987	-0.144936811	-0.034777206	-0.151405959	-0.03531566	-0.002231594	-0.101435693	-0.086654254	-0.261492835	-0.22825128	-0.082735945	0.075431271	-0.061504583	0.173091295	0.062744308	0.151517109	0.279172108	0.093715441	0.186232433	0.695421879	0.401649327	-0.082307875	-0.037595625	-0.089585676	-0.167672709	-0.025094446	0.044464804	-0.058178092	0.034197469	-0.213708749	0.124973687	0.024569674	-0.056394859	0.14666776
resC506	-0.045590549	0.180336956	-0.118180169	0.047464823	0.21576121	0.142486929	0.188107326	-0.051592529	0.128676366	0.097874068	-0.025475934	0.098288701	0.017589366	-0.037484478	0.414228564	0.266607389	0.196832	0.092355389	-0.14484811	0.065157518	0.393230308	0.005259509	0.038071927	-0.232719841	-0.129276121	0.010699469	-0.007081252	-0.230631177	0.077233935	-0.04167561	-0.084533026	-0.050133528	-0.023504672	0.018725906	0.015032147	-0.155036551	-0.190125952	0.103837088	0.008108589	-0.08009592	-0.116423642	0.098015894	-0.184120904	-0.12479809	0.122142684	-0.181543367	-0.045817229	-0.1802711	0.075659323
resC507	-0.104437666	-0.151465115	0.166359724	0.128967403	0.08468227	0.971893947	0.362479947	0.131921825	0.191558548	-0.005658728	0.113153341	0.131136724	0.097806328	0.125030438	0.28392184	0.182877875	0.15786432	-0.004844456	0.107314159	-0.007171662	0.211241069	0.065961292	0.177956331	-0.163087232	-0.138924692	0.107341771	-8.54E-05	0.068798556	0.200448586	0.184511061	-0.037452779	-0.036935524	0.073530931	0.023177297	-0.02566839	-0.116161522	-0.22983347	0.083062597	-0.08889761	-0.257093768	-0.001519451	0.08939313	-0.140010093	-0.173352235	-0.046143725	0.155362414	-0.145686651	-0.004175889	0.049350626
resC508	0.951438098	0.242474138	0.072888153	0.02633686	0.09648238	-0.165104736	-0.038848022	0.172859017	-0.010493027	-0.072977255	0.147154465	0.258946701	-0.175654822	0.014550513	0.025454934	0.037190843	-0.076553338	-0.064932014	-0.015398292	0.005575896	-0.047850033	0.065335222	0.019406347	-0.004629447	0.013691757	0.049695749	0.008639049	0.001911482	-0.025477343	0.006546051	0.036856949	0.009543697	-0.105811019	-0.06407149	-0.01376331	-0.123631115	-0.043258015	0.035893864	-0.082704778	-0.049125822	0.118632594	0.082451757	0.028437062	0.009412293	-0.013084833	-0.019622886	-0.047704264	-0.095037195	0.027149095
resC509	0.031330768	-0.046582619	-0.030782168	0.11698956	0.102990968	0.013707855	-0.018390093	0.240957197	0.020459391	-0.103010906	0.146064608	0.017625973	-0.105812398	-0.058108256	-0.081645134	-0.316282068	0.108066164	0.006327201	0.389644084	0.339513785	0.334397688	0.551477808	0.897399897	0.097634946	0.049077199	-0.091146256	-0.023411854	0.09016652	0.051292845	0.152106258	0.093195766	0.057547871	-0.023177546	0.046526902	-0.106967502	-0.154620446	-0.171859386	-0.009075284	-0.139765579	-0.22151685	0.163473961	-0.111003647	0.006096809	-0.097079615	-0.055110077	0.007635201	-0.052359268	0.129085748	-0.024256379
resC510	0.161316216	0.078708741	0.074009784	0.027175553	0.299955527	0.074485909	0.135630213	0.041210535	-0.019307968	0.157517782	0.219837857	0.324024155	0.266635366	0.258337784	0.146846243	0.224228998	0.170245982	0.201797082	0.019648311	-0.023318402	0.031362027	-0.092499504	-0.013964084	-0.057895643	0.107557032	0.853372592	0.48788284	0.077002202	0.283604651	0.11732661	0.174998185	-0.098253949	0.082350053	-0.079488826	-0.132851334	-0.321303549	-0.382051863	-0.069669349	-0.156836124	-0.269054795	0.059026282	0.234201162	0.148026271	-0.042507947	0.112549477	-0.008917283	0.064828985	-0.076393687	0.051113925
resC511	-0.107672097	-0.000417811	0.167346932	0.122186695	0.093934175	0.046435707	0.121070453	0.073822526	-0.168563952	0.12806484	0.249701962	0.503660214	0.858963539	0.43195918	0.307842535	0.275373258	0.100604251	0.088500407	0.097907805	-0.086585455	-0.034808154	-0.02530144	-0.024049788	-0.119045516	0.008486264	0.226824054	0.123675534	-0.125115965	-0.055870641	-0.07785549	0.000785749	-0.194307741	-0.040738282	-0.118708638	-0.18648163	-0.171441248	-0.040158391	0.017863721	0.186519574	0.001678122	0.147254952	0.267559826	0.037066206	0.041117776	0.192636765	-0.048712252	0.053764402	-0.009688728	0.015497612
resC512	0.134255966	0.217668326	0.078219565	-0.134274917	0.071907336	0.213163778	0.248235385	0.21549764	0.183876939	0.176376036	0.220988121	0.489594806	0.380308892	0.291146634	0.629006792	0.902003684	0.051515917	-0.032439313	-0.066413344	-0.305308669	-0.309328779	-0.310754684	-0.267154832	-0.111632965	0.028292766	0.090891687	0.037877701	-0.105527544	0.139937628	-0.025435988	-0.117575937	-0.157814082	0.043185525	-0.17691304	-0.133503364	-0.292044447	-0.215848928	-0.133288952	-0.04687332	-0.212134253	0.0697545	0.630124346	0.184391308	0.08132068	0.016905092	0.049730188	0.005631908	0.012763702	0.104149227
resC513	-0.010504813	0.041131729	-0.013629029	0.140714513	-0.048539614	0.040791561	0.034554739	0.089230466	0.024682116	0.11981987	0.118797665	-0.081005088	-0.157634907	-0.125947777	-0.17474043	-0.373225876	0.183651722	0.018297197	-0.005702072	0.896176779	0.539490506	0.350976616	0.345629402	0.085866408	0.123731373	-0.049256903	0.049227259	0.00468699	0.10204502	0.086707058	0.045722254	0.048558361	-0.051862356	0.056701041	-0.015217279	-0.029706258	-0.079087272	0.060672581	0.067058411	-0.107031362	0.040887159	-0.196461219	-0.033726257	-0.123912032	0.316293427	-0.08214897	-0.031898348	0.06761223	-0.021648655
resC514	0.058742348	0.265970734	0.1529384	0.143047609	0.005635667	0.175406752	0.148369449	0.169715985	0.156784342	0.282078702	-0.049989724	0.283418023	0.371399598	0.29199917	0.727407988	0.469456479	0.044642788	-0.070322541	-0.034619854	-0.270631302	0.008454266	-0.110446857	-0.231707954	-0.226959574	-0.207169325	-0.027545315	-0.046647814	-0.276158274	-0.17192938	-0.167974039	-0.155903465	-0.206000498	-0.069672804	-0.305232609	-0.299588788	-0.144891576	0.172655319	0.12108897	0.351430305	0.267790088	-0.175990579	0.303846487	-0.234704988	-0.04569181	0.303149212	-0.094727813	-0.072878988	-0.146740918	0.006442597
resC515	0.026095433	0.158590213	0.015708884	-0.18116564	0.149423566	0.233161601	0.285591853	0.101300587	-0.0490363	0.162695664	0.13229264	0.28384962	0.320119871	0.212950956	0.447296334	0.431413393	-0.054928111	-0.05811568	-0.121484248	-0.146785559	-0.049588495	-0.093868428	-0.061114184	-0.263625789	-0.071229591	0.192272131	0.149820014	-0.126436101	0.194604047	0.045400697	-0.055708008	-0.08892098	0.050379204	-0.111590413	-0.106810059	-0.29775428	-0.288187102	-0.18438438	-0.063126971	-0.334961349	0.095991185	0.891598056	0.525036163	0.35317172	0.036216389	0.113467053	0.256424112	0.004889639	0.116712018
resC516	0.202490863	0.039003191	0.251729679	-0.001698949	0.100186754	0.10598345	0.17233745	0.300892165	0.307264381	0.16777	0.16819499	0.536596912	0.329092073	0.742883263	0.279332993	0.241586768	0.099931653	0.027697062	0.066855154	-0.080348081	0.024401942	0.056258313	0.015804776	-0.100180727	-0.059892045	0.199622613	0.070708115	-0.016047164	0.027934153	0.075075324	-0.0576187	-0.156711401	0.054737995	-0.149866592	-0.022147175	-0.18139097	-0.152195151	-0.038921524	-0.056383337	-0.221518549	-0.049872836	0.155796236	-0.123605565	-0.166609333	0.086550234	0.136537402	-0.10576096	0.035945865	-0.050167793
resC517	0.154800467	0.165017185	0.282467391	0.200055177	0.314766548	0.347210603	0.245567168	0.373975039	0.222976957	0.414375977	0.240339965	0.39618554	0.27289242	0.26843632	0.804521621	0.442229344	0.10974478	-0.164846236	0.145296608	-0.009658058	0.341235054	0.134422201	0.124894871	-0.188033426	0.102618994	0.196561526	0.10829704	-0.128164021	0.163914615	0.086046628	-0.044671971	-0.114524491	-0.068285716	-0.025841296	-0.051306405	-0.25529895	-0.12726313	-0.097943118	-0.032342001	-0.406879233	0.005673302	0.243010514	-0.266550061	-0.418309957	0.297223811	0.023631944	-0.172356114	-0.125286458	0.056190363
resC518	0.245663722	0.209023385	0.194457304	0.21341714	0.217285389	0.234721226	0.299884688	0.591005442	0.221203263	0.225199773	0.220256673	0.547331923	0.318995314	0.250751713	0.569132659	0.126191621	0.074911028	-0.117132866	0.218407615	0.053747387	0.376767095	0.616130955	0.357489785	-0.304051353	-0.058455032	0.112001919	-9.03E-05	-0.260386773	0.023893161	0.058032124	0.056580263	-0.221134955	-0.069627433	-0.049865614	-0.200171326	-0.389070225	-0.157882121	-0.047386005	-0.054515039	-0.302353284	-0.04159395	0.234878949	-0.197688055	-0.249962768	0.214435484	-0.081588446	-0.104469676	-0.064362021	0.003313482
resC519	0.026090426	0.173119326	-0.044201532	-0.143235978	0.042200305	-0.024831406	0.03397631	0.078177992	0.100950466	0.314476098	0.066337604	0.141164998	0.050504007	0.057638416	0.225437432	0.127282426	0.099260347	-0.003448356	0.043012855	0.180098019	0.11946772	0.077150975	-0.055746097	-0.031079247	0.146113774	-0.000193268	-0.02924169	-0.20957036	0.033991136	0.014145729	0.110379512	-0.194319577	-0.101634755	-0.013063879	-0.028138849	-0.116779019	-0.080047038	-0.127364512	-0.070736297	-0.168047994	-0.096854194	0.102953504	-0.006572134	-0.080011677	0.444746459	-0.086846027	0.082688751	-0.070526453	-0.052099555
resC520	0.897626145	0.266396975	0.052102858	0.060907339	0.142510391	0.009192705	0.066569372	0.255267752	0.037877139	-0.079445738	0.109135803	0.346025063	-0.159309674	-0.070879253	0.149202572	0.125688591	0.014238907	-0.052723124	-0.034211877	0.107375168	0.110823402	0.153093972	0.098588312	-0.04740341	0.001016006	0.077435146	0.015308483	-0.073627061	-0.004115457	0.0420614	-0.000786811	-0.072110212	-0.138685361	-0.072990301	-0.030128074	-0.193582732	-0.055818368	0.060632551	-0.044777404	-0.084947106	0.065830769	0.163207131	0.019107189	-0.000839944	0.023909873	-0.038279608	-0.050810455	-0.122262313	0.072137335
resC521	0.113380649	0.085707404	0.163271925	0.132657153	0.208833867	0.103210462	0.191067365	0.043190297	-0.067174755	0.198430756	0.286509796	0.408098491	0.697572878	0.587501314	0.350626583	0.22620492	0.24001137	0.140917617	0.137592325	-0.096348633	0.092420956	0.065730485	0.091433473	-0.033664987	0.091631795	0.214515311	0.093465525	-0.159776179	0.051059402	-0.038294039	0.052756193	-0.12897835	0.045959745	-0.077890733	-0.21213649	-0.270364218	-0.236294904	-0.020076838	0.025107968	-0.136862894	0.147299033	0.187932786	-0.009775655	-0.124289265	0.30711026	-0.06351523	-0.036871427	-0.014890265	-0.082638698
resC522	0.072836789	-0.143062089	-0.053108606	0.111689596	0.001322908	-0.007054407	-0.086611085	0.128274228	0.00649452	0.115709442	0.039395219	0.055971932	0.018460787	-0.001302519	0.033234478	-0.118258043	-0.005606641	-0.010429105	0.201435337	0.0289285	0.073389194	0.126599973	0.073089932	0.065406002	0.128040115	0.161333739	-0.004763074	-0.113566216	-0.051205793	0.023583166	0.904553539	-0.110125717	-0.158827213	0.025678255	-0.023201699	0.005284553	0.097046463	-0.056041509	0.014971814	-0.001258486	-0.05018741	-0.003036052	0.030338174	-0.009921838	0.210160797	-0.03779484	-0.01122483	0.036611885	-0.08296558
resC523	0.250687549	0.158632158	0.266932815	0.151635869	0.085648753	0.164039716	0.269968802	0.506292636	0.521852229	0.025900889	0.361621386	0.818560002	0.43787634	0.423867646	0.311042198	0.415713033	0.218328407	0.051456511	0.112630009	0.000801704	-0.171792639	0.049212495	0.068921267	-0.009557134	0.120102426	0.087698408	0.024704799	-0.072167061	0.056623295	0.064115947	-0.041045615	-0.027885997	-0.027984756	-0.080654697	-0.206775114	-0.343432082	-0.26936554	-0.053532163	-0.090720909	-0.252783868	0.029137057	0.277593188	0.043550448	-0.121746621	0.134085516	-0.039937464	-0.073828616	0.038736594	-0.037702607
resC524	0.048287418	0.088305343	0.025806666	-0.092060316	-0.009105888	0.147172411	0.150739539	0.017318792	0.122706269	0.151678551	0.198630697	0.32387649	0.337819138	0.258151887	0.466823873	0.917667051	0.118027341	0.032721449	-0.017707558	-0.26476972	-0.347960746	-0.389168787	-0.295999268	0.038086865	0.054056092	0.059754881	-0.016147846	-0.03429488	0.107822707	-0.018961917	-0.167810573	-0.142226847	0.023528377	-0.20576356	-0.123641418	-0.16484772	-0.100190074	-0.07180457	-0.01658561	-0.069133068	0.107692408	0.290139902	0.001516845	-0.043263106	0.013490667	-0.030181355	-0.043317061	0.023475754	0.058841809
resC525	0.159995614	0.111100433	0.196956027	-0.0379179	0.077257666	0.189970092	0.227938031	0.447796361	0.37650128	0.073821338	0.204756753	0.503920188	0.242806822	0.341745138	0.392793888	0.535183063	0.103137838	-0.042317869	-0.104476771	-0.233459692	-0.242250081	-0.021576272	-0.183710224	-0.046277821	0.08277921	0.055847873	-0.008308237	-0.115535625	0.052785584	0.048377385	-0.107874994	-0.14897265	0.077809365	-0.088846046	-0.050890701	-0.243916521	-0.227937543	-0.150513716	-0.183036752	-0.294146298	-0.036784678	0.418493238	0.097398869	-0.052465893	0.027430938	0.126500452	0.014678352	0.084862509	0.046085542
resC526	0.079589795	0.049651675	0.086756915	0.231157079	-0.078056171	0.042209612	0.110287951	0.434154831	0.192375954	0.075111766	-0.019557959	0.145838261	-0.113197293	0.015484115	0.010017904	-0.463627198	0.088633749	-0.070539105	0.256027441	0.349675093	0.575838472	0.943685663	0.579019628	-0.106407549	-0.183792585	-0.064200738	-0.072928196	-0.070315962	-0.115949261	0.06030084	0.074055842	-0.039074229	0.001963232	0.127406384	-0.010273832	-0.045753746	-0.077264255	0.080058315	0.037763481	-0.176814807	-0.054254405	-0.194573149	-0.288636764	-0.231211846	0.210960788	-0.00945141	-0.147065424	-0.049711617	-0.080286323
resC527	0.127755808	0.050376814	0.086398742	0.218133024	0.082293123	0.086246248	0.107840099	0.411617035	0.129506055	0.002312056	0.132286721	0.132351367	-0.11054295	-0.038494754	0.120021731	-0.333075521	0.093622534	-0.029012471	0.391289022	0.316126641	0.485359576	0.75142514	0.868289853	-0.060446627	-0.034766323	-0.104749273	-0.030488462	-0.029114424	-0.019510299	0.127188987	0.076155328	0.005574207	-0.070268937	0.035114047	-0.11992102	-0.212582909	-0.244275272	0.01209231	-0.102007177	-0.260036757	0.099748749	-0.053203116	-0.113818718	-0.176171705	0.050263635	-0.016213417	-0.119688129	0.01279707	-0.057047884
resC528	0.137187909	-0.075310066	-0.084969264	-0.150563387	-0.090326083	-0.068337804	-0.096066518	-0.013065911	-0.057179537	-0.071409667	-0.11417613	-0.125805256	-0.26260621	-0.118870522	-0.141354513	-0.098272318	-0.065938699	-0.172490268	-0.006572072	0.051999916	-0.003613808	0.007273536	-0.030524228	-0.134058493	-0.096042074	-0.090592687	-0.118675308	0.023135879	0.087644281	0.146241621	0.166306106	0.048160413	0.21601734	0.256938677	0.562405329	0.285227186	-0.039805441	-0.073841856	-0.298302566	-0.196448864	0.056854175	-0.198699114	-0.17058898	-0.101733051	-0.296266289	0.133438314	-0.085802943	0.143501222	-0.005119155
resC529	-0.013198693	-0.072811278	-0.029143612	-0.341478896	-0.208635718	-0.052706813	0.037807694	-0.110177804	-0.006972905	-0.157251231	-0.128616882	-0.074499059	-0.113357381	0.053037056	-0.085820469	-0.136636497	-0.113772251	-0.058463543	-0.091761118	0.016141022	0.014986722	-0.007796248	-0.035979886	-0.33068469	-0.203153987	-0.105994442	-0.01083152	-0.058811963	0.152884999	0.102936242	0.224931572	0.14368577	0.281055247	0.517078416	0.896505021	0.452572049	-0.172775367	-0.182268261	-0.383458315	-0.358642296	-0.050148149	-0.085002616	-0.192656743	-0.14391229	-0.23785351	0.169766084	-0.042117544	0.066150604	0.07446872
resC530	-0.036175679	0.09935451	0.077385913	0.04697807	0.057960728	0.068087356	0.119298509	0.404834722	0.172891994	0.048103826	0.13235336	0.198412832	0.006156259	0.03465349	0.094587809	-0.070260775	0.02490938	-0.071481472	0.129833578	0.183570729	0.17997266	0.36779352	0.381945952	-0.168405581	-0.093955147	-0.009433674	-0.015563794	0.047924264	0.031605782	0.077915374	-0.05642541	-0.013210009	0.054191502	0.016531389	0.051640254	-0.058179962	-0.186024691	-0.058047707	-0.184220634	-0.234950523	-0.067027666	0.017281205	-0.095965653	-0.121447691	0.012256468	-0.016217353	-0.01923816	0.150858632	-0.0331682
resC531	0.139033156	0.17961212	0.168056763	0.04503554	0.131501629	0.208502948	0.188586017	0.44277576	0.201091879	-0.03216144	0.189406732	0.356097254	-0.038458687	0.02601089	0.16714426	0.071617783	0.176286328	0.009909247	0.132717841	0.481704835	0.429255028	0.282687286	0.491223108	-0.090043288	0.005588738	0.069103129	0.098516394	-0.053707675	0.160999524	0.057423655	-0.057035711	-0.111105206	-0.054386363	-0.050089162	5.06E-05	-0.281638187	-0.384330381	-0.146965744	-0.231997901	-0.393554055	0.078138586	0.145927945	-0.00411884	-0.154680194	0.039156529	-0.065441998	-0.099705727	0.04697958	0.048983691
resC532	-0.097740779	-0.196289358	-0.169846109	-0.192864785	-0.223117374	-0.073486539	-0.038853798	-0.278794814	-0.144051254	-0.470229205	-0.352885039	-0.451584544	-0.345338575	-0.266494921	-0.341079098	-0.261408645	0.003920371	-0.059857373	-0.154038743	-0.054346172	-0.079084681	-0.135430065	-0.140044791	-0.21323848	-0.384203652	-0.225509062	-0.158292522	0.009243386	-0.007841581	0.064641313	0.072266008	0.362584674	0.237631188	0.448444206	0.765311897	0.706265729	0.158963206	0.183035531	-0.038575785	0.116083533	-0.112036214	-0.215725194	-0.136402759	0.138489458	-0.389402786	0.181255521	0.006551863	-0.077276198	0.055364888
resC533	-0.074847533	-0.262279701	-0.220424768	-0.160988703	-0.233244492	-0.002572876	0.028749265	-0.062121565	-0.064477257	-0.31041591	-0.298987327	-0.221508146	-0.243782513	-0.238887385	-0.268148768	-0.246585341	-0.018676226	-0.059500568	-0.016180869	0.014953988	-0.035065295	0.042899793	0.035945986	-0.228250693	-0.18752472	-0.138395034	-0.090859077	-0.029633027	0.105463615	0.197317542	0.276057844	0.252017389	0.33217953	0.808103617	0.657172318	0.547650135	-0.089484014	-0.098091627	-0.200373557	-0.137286819	0.10733583	-0.233553439	-0.179328736	-0.049709249	-0.29289767	0.203063115	-0.10042223	0.018761521	0.044643604
resC534	-0.037699086	-0.053204699	-0.099390804	-0.282099376	-0.120027516	-0.063730265	0.100888304	-0.187029392	-0.029051998	-0.166943463	-0.067083726	-0.144058283	-0.136082196	-0.05586212	-0.027368888	0.045593185	-0.029634825	-0.059421175	-0.102012607	0.006242411	0.00404479	-0.12271313	-0.091004534	-0.297316289	-0.228527927	-0.129937088	-0.089093079	-0.077997443	0.248364276	0.155481471	0.136390585	0.314348439	0.192742748	0.450790112	0.832575259	0.453895321	-0.176763667	-0.119075085	-0.256276171	-0.293947581	0.02143856	-0.003345417	-0.123444326	-0.053922703	-0.239835805	0.218232953	-0.125358345	-0.029125534	0.158973492
resC535	-0.147397192	-0.238140785	-0.160788943	-0.066795021	-0.23159143	-0.158326387	-0.106874568	-0.293503149	-0.131800587	-0.223656129	-0.37487829	-0.452445339	-0.251637982	-0.245133764	-0.287758965	-0.218325408	-0.098814216	-0.092014972	-0.141088583	-0.059785536	-0.05896301	-0.132590794	-0.202733699	-0.142674089	-0.295400063	-0.19508374	-0.190814919	-0.036282096	-0.13891549	-0.064154514	0.097398827	0.260274039	0.255849162	0.392910696	0.647940916	0.925451338	0.280896394	0.097310044	0.222730117	0.289908043	-0.05188137	-0.276359319	-0.174993547	0.161497468	-0.205521768	0.17232396	-0.087060513	-0.054739024	0.032073387
resC536	0.406362682	0.17436074	0.317371601	0.164027456	0.057581205	0.073197453	0.171428331	0.492844317	0.137995161	0.047748513	0.314009614	0.844036898	0.60491665	0.442839598	0.344797264	0.37159629	0.089217666	-0.00473126	0.20442374	-0.039081828	-0.138826359	0.099062828	0.0240888	-0.12353438	-0.03317539	0.222487492	0.107629566	-0.076944098	0.006289174	-0.002348769	0.007231609	-0.170671577	-0.096997477	-0.218958678	-0.272251923	-0.329536519	-0.061698882	0.046873544	0.073076071	-0.04893121	0.077705624	0.299600763	-0.021419374	-0.025528206	0.134773454	-0.086787737	-0.065033197	-0.028257685	0.019004135
resC537	0.009510022	0.01837692	0.008213429	0.312675548	0.100620459	0.161381709	0.084444538	0.230674484	0.068794839	0.023789524	0.033969735	-0.046825388	-0.205346895	-0.18136887	0.022193014	-0.489639448	0.105498845	-0.041752101	0.332924443	0.46392473	0.736341826	0.686617519	0.753053009	-0.053753057	-0.085602374	-0.061088053	0.009261632	0.002691861	-0.000487693	0.120028096	0.02991818	0.051664669	-0.02923678	0.092856382	-0.105203742	-0.065952414	-0.094728435	0.152865095	0.077991819	-0.109851419	0.099831665	-0.188956744	-0.189750632	-0.174344013	0.083991068	-0.020817365	-0.117564187	-0.006603726	-0.058171566
resC538	0.069294554	0.075103074	0.014878874	0.189582869	0.089202252	0.036075779	0.088631444	0.403187587	0.087024861	0.019636406	0.121484466	0.138744216	-0.035344181	-0.082878302	-0.015589067	-0.392867774	0.10155936	-0.027800659	0.266465201	0.318359502	0.419584642	0.802715587	0.713203682	-0.082680955	-0.018839636	-0.077978028	-0.039023228	-0.107790655	-0.106159274	0.044934862	0.104921008	0.017036845	-0.022325377	0.131165778	-0.114761098	-0.146676896	-0.165707503	0.055919613	0.015534468	-0.132991477	0.057608296	-0.071544299	-0.052593577	-0.053893875	0.133208622	-0.024085443	-0.056131483	0.022964823	-0.083570728
resC539	0.018691863	0.211075348	0.23864557	0.235415215	0.327821036	0.295438617	0.272484378	0.165494527	0.16267674	0.428087157	0.182115883	0.211588038	0.255856402	0.099651399	0.720271667	0.427365118	0.134673423	-0.063122042	0.148248684	-0.099993504	0.276020399	0.01727708	0.01840273	-0.27589431	-0.015778835	0.181446935	0.074918315	-0.290795425	0.020335246	-0.118413791	-0.050634462	-0.224392266	-0.208156492	-0.202633527	-0.314760705	-0.299078674	0.01336514	0.157954143	0.204289125	0.028450036	-0.01851289	0.197192624	-0.234239315	-0.199872943	0.319094828	-0.114295484	-0.118979089	-0.176922443	0.048427572
resC540	-0.195586582	-0.003004743	0.292419971	0.117557042	0.09730526	0.114196213	0.238573176	0.195012898	-0.07821273	0.13352394	0.301795259	0.550379783	0.907228423	0.530581187	0.348066319	0.328275754	0.197809831	0.085425346	0.127685518	-0.098766323	-0.047213608	0.040979955	0.022135543	-0.134247978	-0.063819025	0.212636524	0.161640557	-0.122541655	0.017096464	-0.054863085	-0.033237481	-0.174031618	0.075983519	-0.133346263	-0.184453231	-0.189808706	-0.128972857	0.034960271	0.201403586	-0.016857532	0.068886004	0.314500864	0.046533793	0.056038756	0.169928889	-0.053221419	0.039586333	0.024724131	-0.055104583
resC541	0.020776476	-0.105541348	0.01327353	-0.081104223	0.012589379	-0.052974833	0.020554332	-0.088454308	-0.134256181	-0.061422558	-0.054596929	-0.102510374	-0.119311349	0.014168096	-0.122016275	-0.01362427	0.080835633	-0.047412796	0.035848211	-0.076664486	-0.060403183	-0.086744613	-0.069103642	-0.116275405	-0.019050636	0.109204337	-0.041827576	0.046275234	0.060640954	0.01252993	0.158131025	0.117796157	0.297097962	0.27811813	0.558277369	0.340914842	-0.153580411	-0.088967912	-0.283116793	-0.235802144	0.056853941	-0.058137955	-0.040734545	-0.044556579	-0.250246658	0.191349974	-0.075593738	0.085312468	-0.026209596
resC542	-0.088821576	-0.243313791	-0.155167827	-0.305028584	-0.219528214	-0.063930614	-0.047268975	-0.252271861	-0.036973762	-0.364940208	-0.264340027	-0.307188501	-0.285716431	-0.110058288	-0.258706632	-0.247151359	-0.039853159	-0.00079913	-0.089301278	-0.048297493	0.019717579	-0.033191374	-0.011933826	-0.24690156	-0.277104375	-0.215225291	-0.143295299	0.0514697	0.064834675	0.144771628	0.155936473	0.278144662	0.253860248	0.529503675	0.86554044	0.613858869	-0.177244231	-0.133757002	-0.361066214	-0.226746683	-0.102879252	-0.221218975	-0.184472815	-0.101530715	-0.365159815	0.160131679	-0.096693775	-0.00162103	0.022688841
resC543	-0.05455238	0.126088648	0.171278067	0.07776541	-0.000916432	-0.162964603	0.006153523	0.182283676	0.052413757	0.032534942	-0.10330052	0.058364033	0.092847762	-0.033224886	0.000720819	-0.176397579	0.022729893	-0.117890181	0.059851615	0.242394882	0.174514089	0.180735695	0.042844452	-0.019717025	0.013919089	-0.161953924	-0.046426359	-0.0704505	-0.168060541	-0.029809338	-0.019659056	-0.098066463	-0.096642207	0.123546053	-0.187314302	-0.046927671	0.304847667	0.070912991	0.299514307	0.264220235	-0.13991784	-0.137349576	-0.137696749	-0.024733374	0.355185939	-0.008990051	-0.072537739	0.038611168	-0.124237927
resC544	-0.114158858	-0.143629268	-0.065439484	0.061722465	-0.071144734	-0.145736008	-0.012575292	-0.095715953	-0.079166165	-0.152812308	-0.244666576	-0.293322678	-0.128768623	-0.34467627	-0.227940621	-0.10031084	-0.047967381	-0.115805366	-0.056156134	-0.022722516	-0.107695129	-0.130840356	-0.206222667	-0.149667167	-0.29268165	-0.15791232	-0.186575153	-0.242495203	-0.270261711	-0.263372331	0.040357322	0.037739718	-0.071832044	0.001013732	0.058825288	0.536880379	0.557446601	0.300166541	0.505849813	0.706104695	-0.008131936	-0.165649475	-0.047091751	0.38238838	-0.06552629	0.000303048	0.021748969	-0.014858284	0.012810164
resC545	0.062445592	-0.072011377	-0.050499858	-0.179294583	-0.108962669	-0.044863102	0.065327031	0.240690913	0.010790763	-0.220614438	0.051945461	0.160513431	0.008988506	-0.053720457	0.005540571	0.1208897	0.044222034	0.055767177	0.009553604	-0.007665012	-0.107485411	0.036683432	-0.008717373	-0.121403728	-0.11886791	-0.104701614	-0.01641765	-0.107695964	-0.006947752	-0.016951524	0.028716295	-0.045458616	0.05469222	0.033131557	0.247841522	0.093800571	0.034171795	0.094244005	-0.043088366	0.093371166	0.017910801	0.120271095	0.022965966	0.194393172	-0.284217687	0.042017779	0.016044091	0.009382187	0.04204678
resC546	-0.111313403	-0.243643567	-0.072999675	-0.062900553	-0.188523984	-0.225383859	-0.100323588	-0.218300399	-0.102856797	-0.232618203	-0.243653299	-0.360465364	-0.137296971	-0.175677636	-0.316974872	-0.245432086	-0.16157354	-0.104413541	-0.082142563	-0.060897723	-0.15594642	-0.14289077	-0.242647187	-0.131355528	-0.281574259	-0.143413423	-0.181383548	-0.09029645	-0.08398894	-0.144089467	0.176607087	0.214034046	0.149630489	0.285450122	0.533284371	0.834962036	0.416090189	0.110395086	0.226930046	0.453904923	-0.048175683	-0.24368991	-0.129656692	0.210625132	-0.172592519	0.153533379	-0.016669788	0.045986122	0.054489698
resC547	-0.07233063	-0.028740693	-0.04804186	0.174722847	0.01736346	-0.184278356	-0.137867064	-0.145061031	-0.144733887	-0.085560542	-0.212194883	-0.284541804	-0.031172077	-0.219714216	-0.17232987	-0.123241208	-0.039835812	0.080377658	0.001924229	-0.124954608	-0.136565948	-0.137033211	-0.230796999	-0.020331623	-0.211552251	-0.078535096	-0.125255765	-0.16428451	-0.349572159	-0.330529231	-0.042329483	-0.050311482	-0.138374929	-0.236832815	-0.324114915	0.232885209	0.594763805	0.47661954	0.65778954	0.937549614	-0.078348556	-0.155033557	-0.037843676	0.418836931	0.010491577	-0.111540087	0.062325406	-0.013016767	-0.069276607
resC548	-0.025268469	-0.039125487	0.279376846	0.042603017	0.133095675	0.188339745	0.216272744	0.061322692	0.287975209	0.20838207	0.129157872	0.41309201	0.658058672	0.882461872	0.370446218	0.313741722	0.128304822	0.085061749	0.052047808	-0.278584501	-0.09870079	-0.131503134	-0.184854419	-0.109185075	-0.049166171	0.236087201	0.071159702	-0.034852244	-0.0041489	0.076942871	-0.017127037	-0.144745463	0.145589246	-0.143106788	-0.084247802	-0.088356427	-0.083504119	0.095388309	0.126146532	-0.030973798	-0.102288611	0.178365799	-0.114721626	-0.097755078	0.183516054	0.11046084	-0.093799963	-5.08E-05	-0.033665624
resC549	0.326359167	0.223444556	0.31816791	0.04194374	0.159983835	0.163973006	0.313399748	0.282705546	0.19294059	0.272918015	0.380783546	0.759869478	0.480356277	0.417115114	0.380212392	0.314613756	0.195022811	0.103570465	0.091401188	0.063444733	0.118724931	0.126847597	0.152662756	-0.042854026	0.211056349	0.267988863	0.234441097	-0.085927033	0.100737034	0.10561008	-0.031197992	-0.246326054	-0.050700368	-0.102279442	-0.210071948	-0.454973891	-0.463335937	-0.219260229	-0.212483924	-0.41452152	0.001812841	0.224215235	-0.009779898	-0.265580913	0.267593745	-0.075770989	-0.108052754	-0.165285791	-0.02911385
resC550	0.208117986	0.092947816	0.160968132	0.079285041	-0.056736606	0.088119687	0.15387167	0.684168531	0.279548364	0.051979853	0.101047907	0.539207603	0.152150629	0.185438553	0.36474285	0.094833407	0.000282113	-0.144671446	0.094064857	0.025859798	0.085385767	0.548548249	0.292771849	-0.16938187	-0.130002477	-0.027413339	0.015906864	-0.157098106	-0.11596899	-0.020033231	0.021947641	-0.182694877	-0.046939507	-0.076997173	-0.148906527	-0.239548241	-0.00750475	-0.069417456	0.00636833	-0.131274259	-0.076858506	0.314916768	-0.054303379	-0.022910321	0.034752884	-0.030672025	-0.022165525	0.041279022	0.001520346
resC551	0.025015386	0.011519142	0.10217391	0.050984357	0.233841182	0.091933879	0.086442688	-0.033517462	0.112959439	0.69572894	0.319500183	0.147756089	0.183936305	0.335023277	0.291134414	0.098718261	0.055397492	-0.019441687	0.014454469	0.002475163	0.186472628	0.010358783	-0.063922787	-0.001553051	0.267825646	0.312813284	0.322543753	0.086912418	0.113109616	0.086602003	0.01261974	-0.043462016	0.017926057	-0.108792039	-0.151291402	-0.224508224	-0.116793683	-0.142988164	-0.003720731	-0.272796934	-0.065784518	0.040024056	-0.057159758	-0.253608453	0.337012301	-0.017590829	-0.036472113	-0.051910287	0.061146895
resC552	-0.10542281	0.018655384	0.145609065	0.185572732	0.30957268	0.046970758	-0.171936811	0.047739278	0.135140571	0.487899359	0.201667721	0.099751047	0.077106981	0.052460515	0.314119634	0.0103981	-0.060007852	-0.136824298	0.124440682	0.101844853	0.328732472	0.025542768	0.066108442	0.152397116	0.306572449	0.086509522	0.074620228	0.052065311	0.085458478	0.049812552	0.014301143	-0.158249834	-0.16022069	-0.16796602	-0.266523206	-0.227913263	0.039220334	-0.144746739	-0.020143526	-0.111170249	-0.111580968	-0.090972391	-0.106736435	-0.333833723	0.258083391	-0.206259831	-0.03766719	-0.079503715	0.017701172
resC553	0.116315843	-0.039983862	0.24381066	0.656812496	0.19660052	0.09354215	-0.006664812	0.121619986	-0.007881654	-0.034444487	0.050132699	0.07801416	0.035965343	-0.062647462	0.115858438	-0.084879572	0.027431878	-0.124286235	0.026686619	0.054496326	0.146033869	0.135503051	0.044121471	0.017675365	0.072564403	0.012802328	-0.09325782	-0.047745824	-0.044510513	-0.042822739	0.002939093	-0.146257806	-0.178902251	-0.114639753	-0.1628232	-0.058136882	0.115767447	0.158430685	0.071128152	0.115980776	-0.155629759	-0.186563705	-0.218106427	-0.204681162	0.079540773	-0.060263352	-0.10038076	-0.088968731	-0.08635189
resC554	0.000398162	-0.103042013	-0.104287745	-0.160800967	0.209121766	-0.158653364	-0.054085122	-0.117733651	-0.201276227	-0.112757358	0.040203335	-0.166092929	-0.139135166	-0.267159894	-0.387978092	-0.027709117	-0.115027572	-0.046746747	-0.205236967	0.013071871	-0.301717183	-0.225832438	-0.099826184	0.181550119	0.216469323	0.109975138	0.084047598	-0.070158338	0.048845851	-0.113364333	0.096870769	0.069856699	-0.056892311	-0.123718923	-0.12466646	-0.076110992	-0.00060951	-0.073809125	-0.028013879	0.044220866	0.138132175	0.467734872	0.834497427	0.634922748	-0.192536962	0.087361788	0.441293359	0.144898063	0.024456073
resC555	0.158061784	-0.019634458	0.144739593	0.036973022	-0.035461886	-0.052559512	0.076253522	0.204130169	0.060269919	0.260653439	0.222891346	0.191741574	0.099455333	0.123872911	0.134462666	-0.010142118	-0.007121769	-0.055690477	0.074449341	0.039648269	0.036533258	0.165985066	0.051175208	0.072521975	0.182013427	0.222496789	0.27530896	-0.025356352	0.053888584	0.15290224	0.146937761	-0.098386387	-0.141979865	0.01242001	-0.028352186	-0.072483514	-0.033640396	-0.178986439	-0.059825544	-0.168403478	-0.08000731	-0.055639214	-0.115079382	-0.256155637	0.408755548	-0.016027416	-0.039228132	-0.081662835	0.063390589
resC556	-0.114064799	-0.007013149	0.013829407	0.150753307	-0.084814096	-0.113280584	-0.13553681	-0.040014805	-0.076243786	0.344475448	-0.115178099	-0.095577826	0.074867882	-0.043862935	0.103786873	-0.189257035	-0.032579484	0.00094759	0.070091327	-0.018925739	0.100303532	0.102034168	-0.178162817	-0.165404998	-0.083850332	0.060226312	0.138020632	-0.32117452	-0.295046538	-0.192222124	0.112255146	-0.194374478	-0.140731059	-0.18574804	-0.254983916	0.080297178	0.522411573	0.217616228	0.495847083	0.550969807	-0.12636577	-0.129149398	-0.207951299	0.071113952	0.299184698	-0.18142437	0.077690379	-0.173991624	-0.02103985
resC557	-0.046664441	-0.087074579	-0.064655269	0.013354414	-0.091265277	-0.249769533	-0.248744699	-0.077313119	-0.047351914	-0.025643756	0.001891825	-0.150339914	-0.150296122	-0.216657717	-0.253772034	-0.068546437	-0.050132788	-0.053383755	-0.089980891	0.050458023	-0.117272736	-0.128364435	-0.076219369	0.865435093	0.500172224	-0.147182711	-0.079843171	0.102140677	-0.12223572	-0.018423289	0.000596271	-0.086621609	-0.11065653	-0.17570125	-0.272619343	-0.142780827	0.14660013	-0.21533317	-0.026990199	0.066411613	-0.045633548	-0.244011378	0.195689207	-0.072145155	0.108551765	-0.055876495	0.090919375	0.096211631	-0.141370171
resC558	0.05108533	0.03461325	-0.018370658	-0.01530991	0.204131479	-0.044086818	0.003779465	-0.010935867	-0.116034796	0.239681084	0.080129997	0.167332912	0.261567752	0.195667976	0.139774671	0.198826595	0.055024259	0.106378985	-0.117129826	-0.066966815	-0.081967467	-0.110415693	-0.063875314	0.009570823	0.161758674	0.243459956	0.308051892	-0.054906536	0.040382011	-0.098424139	-0.023618935	0.045124282	-0.008383881	-0.179329722	-0.136925596	-0.218529905	-0.013334559	-0.061145603	0.214611209	-0.111776092	0.018266747	0.617774581	0.549198917	0.360577743	0.178884598	0.021671325	0.361512555	0.068370148	0.106165844
resC559	0.043503643	-0.056548524	0.048618057	0.095892402	0.27830457	-0.122384361	-0.231092715	-0.024963313	0.016086901	0.411232161	0.289007752	0.062311704	0.025352138	0.043687434	0.081105406	0.070384216	0.004250331	-0.107502856	0.109105838	0.09134872	0.071714893	-0.05125242	0.018551757	0.372451793	0.66964963	0.086662315	0.227368542	0.09988009	0.131705283	-0.02899846	-0.003609378	-0.11464721	-0.080454718	-0.183176645	-0.322858723	-0.316804676	-0.017214171	-0.244363758	-0.155957095	-0.140076506	0.073112724	-0.11855737	0.065797113	-0.319010044	0.210623734	-0.124954557	-0.014993199	-0.014228157	0.030823415
resC560	-0.011947724	-0.094471676	0.086310212	0.099796759	0.214203403	-0.117258556	-0.201391716	-0.05629061	0.021582759	0.328331969	0.189473081	0.025864271	0.033292441	0.134724189	-0.021970029	0.035871976	4.17E-05	-0.035455081	0.07271587	0.065396332	0.00352332	-0.075955445	0.047527612	0.42660098	0.571102161	0.070682023	0.231339066	0.102012507	0.106328592	-0.089777686	-0.063623658	-0.13624961	-0.017694032	-0.222659715	-0.269726369	-0.23859205	-0.006759813	-0.163286656	-0.069862114	-0.091820975	0.067771178	-0.051924627	0.1844831	-0.168063231	0.132018122	-0.025864419	0.097423014	0.086807416	0.006137468
resC561	0.021562004	-0.09468625	-0.073732785	0.068085637	-0.054754486	-0.129434396	-0.152906513	-0.010317552	0.061526099	0.019097612	0.177670361	0.004162023	-0.116738738	-0.035419941	-0.163655485	0.007122274	0.103596147	0.058941283	0.066445775	0.118083319	-0.026880214	-0.105851495	0.046387777	0.863726725	0.553211728	-0.013096951	0.05539651	0.248526433	0.068977837	0.131759218	0.034467886	0.167291713	-0.103371632	-0.121161944	-0.201675281	-0.245148357	-0.210808625	-0.265770726	-0.218277806	-0.299414073	-0.046545334	-0.234572582	0.130219044	-0.330686209	0.104230124	-0.061764377	-0.016226005	0.087387351	-0.083723109
resC562	0.027891804	-0.002421118	0.078632785	0.161977208	-0.107112485	-0.021351152	-0.149287649	0.179605541	0.135177749	0.09500186	0.093646519	0.156810364	0.021744345	0.061185868	0.019780384	-0.018948042	0.065164474	-0.088069503	0.135990697	0.044828927	0.03787279	0.141379727	0.140953799	0.168003901	0.159956981	0.048461135	0.171731956	0.223928109	-0.132275571	0.186002405	0.152788402	-0.07617059	-0.102824929	-0.039362196	-0.139171914	-0.059784619	0.033623344	-0.076087936	-0.011937366	-0.076681955	-0.117214029	-0.179678164	-0.170475508	-0.257716034	0.224219114	-0.211907648	-0.078935675	0.052265218	-0.112780972
resC563	0.382868794	0.112546675	0.234027728	0.057087349	0.022198245	0.005440429	0.103958593	0.321644358	0.012868121	0.010208432	0.278181401	0.715975398	0.633971583	0.437565851	0.290436249	0.421132235	0.027921464	0.043846482	0.049510862	-0.087670999	-0.247140568	-0.06318128	-0.082005164	-0.054939566	0.011460744	0.14523347	0.111452294	-0.098998233	-0.011659247	-0.045412192	-0.003003345	-0.163686759	-0.04880443	-0.226421856	-0.184483901	-0.250096814	-0.010734858	0.035912961	0.164857677	-0.016862114	0.086488999	0.414600619	0.143443977	0.134466319	0.103595434	-0.067583803	0.045693177	-0.026988266	0.061716149
resC564	0.083269138	0.060475955	0.148513157	0.1762063	0.262414418	0.011982967	-0.120561576	0.065626346	0.060819003	0.481629891	0.197397535	0.116939611	0.067307741	0.034336828	0.351955159	0.054416184	0.132297993	-0.116013878	0.109650633	0.07661725	0.332356314	0.102605872	0.069000519	0.366014953	0.514064214	0.11174344	0.144757441	-0.067037606	-0.074057012	0.0238715	0.019706745	-0.254161779	-0.176003798	-0.241654898	-0.334076387	-0.392815041	0.025145382	-0.174232875	-0.09806095	-0.174489775	-0.070787121	-0.154710062	-0.165364525	-0.455536379	0.41972337	-0.185522779	-0.099143769	-0.048344172	-0.044107393
resC565	0.214951267	0.169827492	0.182664254	-0.120427242	0.062450009	0.060451377	0.214558448	0.51157886	0.215654873	0.087896698	0.302292834	0.582500775	0.202016996	0.200511917	0.228001503	0.396619648	-0.010675651	-0.103321013	-0.05552946	0.057760518	-0.168627561	0.060496849	0.031830379	-0.057666421	0.096499543	0.123682571	0.121292666	-0.055619768	0.151288004	0.091066287	-0.088779922	-0.140258173	-0.024294203	-0.128867336	-0.076037898	-0.373141492	-0.23759389	-0.251970295	-0.290057081	-0.391903372	0.012221763	0.480972779	0.256873971	0.042809771	-0.010254734	0.043918692	0.071932815	0.075894682	0.04473227
resC566	0.060077627	0.058335591	0.366575948	0.386824129	0.284047895	0.276562451	0.159125695	0.090410238	0.227945239	0.200311835	0.146434265	0.167680655	0.101605875	0.09498648	0.442099936	0.019503298	0.094636728	-0.066839847	0.169053554	0.176167699	0.667958898	0.265713031	0.31429973	0.018812878	0.016495783	0.072263733	0.094743103	0.017572288	0.020724341	0.099531139	-0.162971465	-0.166805577	-0.149191265	-0.126108653	-0.194138404	-0.202254834	-0.118208302	0.01603297	0.072962344	-0.178305517	-0.068936347	-0.110510838	-0.332812902	-0.469441505	0.269178375	-0.1245769	-0.231141276	-0.183083029	-0.00566864
resC567	0.184483227	0.154782382	0.056605328	0.173702977	-0.193841774	0.060360844	0.080645062	0.521815781	0.162588949	0.072547652	0.013043678	0.382581595	0.139837233	0.269977747	0.259995565	-0.170251179	0.066281688	-0.122888197	0.164473859	0.09787396	0.295755174	0.69275025	0.340853826	-0.129420979	-0.176668813	-0.021654387	-0.021904204	0.010893654	-0.137388973	0.048527727	0.062864164	-0.103347976	-0.019329794	0.047330142	-0.118208141	-0.172680435	-0.028262573	-0.02089203	0.03584364	-0.127076562	-0.196991511	-0.028311786	-0.323739088	-0.257093797	0.227576323	-0.088489544	-0.200921699	-0.04533363	-0.065634784
resC568	0.112655817	0.13254423	0.702985234	0.227530619	0.277235771	0.095445854	0.31298857	0.350720295	0.265902892	0.162972396	0.230812405	0.374623308	0.281508011	0.191229035	0.295797369	0.04541429	0.073436278	-0.090279939	0.114963825	-0.034492717	0.152225652	0.383605972	0.14749759	-0.212129793	-0.112070533	0.081711394	0.09183993	-0.246326922	-0.241031124	-0.08440224	-0.072397091	-0.238688942	-0.173899065	-0.12082115	-0.173090054	-0.141793466	0.109272509	0.153962816	0.242995052	0.118109797	-0.075439019	0.146489336	-0.096637876	0.018326572	0.225874008	0.039384462	-0.074536229	-0.04601651	-0.093471443
resC569	0.100553569	0.141668316	0.14442923	0.201291975	0.319817462	0.260838749	0.158125463	0.26708838	0.24285624	0.373977786	0.193568171	0.330142186	0.258794639	0.268651473	0.843942611	0.379560582	0.112716541	-0.093133154	0.261349003	-0.15841083	0.291446107	0.211274816	0.30027302	-0.146525861	0.05352256	0.069371099	0.009629197	-0.136065437	0.026772176	0.111502756	0.024627809	-0.154278525	-0.023551495	-0.067884593	-0.149323852	-0.284831323	-0.143853733	-0.027021134	-0.027390539	-0.271930899	-0.046983496	0.186500952	-0.319063978	-0.365221436	0.231419303	0.013144163	-0.209782964	-0.072815239	0.029638474
resC570	0.166719638	0.058196919	0.088940418	0.273921907	0.103043631	0.121409316	0.094185061	0.348323323	0.084432196	0.117158147	0.002399156	0.087400217	-0.104704962	-0.044956102	0.179211253	-0.429476643	0.044636967	-0.137143502	0.196377866	0.287296553	0.667675496	0.893717871	0.548841181	-0.162437237	-0.115092816	-0.01466366	-0.04731006	-0.094838615	-0.102431576	0.108706369	0.08917797	-0.102140546	-0.053140395	0.08403373	-0.051190541	-0.127097291	-0.021408987	0.076235645	0.007899866	-0.152280679	-0.067284157	-0.184267921	-0.34048594	-0.283819082	0.213988287	-0.041773553	-0.151179746	-0.092800752	-0.063895474
resC571	0.115264065	0.094791177	0.212215627	0.37814825	0.150948048	0.09959809	0.22406016	0.238649482	0.070063534	0.297128338	0.737848596	0.275176024	0.235288094	0.131247542	0.276489288	-0.01821764	0.192568549	-0.01804886	0.159269947	0.282466679	0.376540197	0.439095618	0.306575671	0.012138983	0.050740968	0.140128907	0.136594801	0.061809636	0.084442926	0.115013116	0.046068678	-0.007679735	-0.180402753	-0.158770198	-0.184763028	-0.235172132	-0.083289753	0.036137487	0.102512032	-0.191337774	0.048177638	-0.092513847	-0.226771607	-0.295094082	0.310587649	-0.13249048	-0.138617514	-0.052905822	-0.003035247
resC572	0.14603298	0.062948358	0.100575429	0.308537941	0.033661713	0.099625016	0.129911739	0.456703285	0.137929961	0.111726377	0.036413291	0.193406186	-0.023203652	-0.029435909	0.180908235	-0.398361894	0.03380672	-0.137614016	0.235849986	0.239619844	0.572149757	0.942499206	0.565543003	-0.153683807	-0.132690937	-0.066781045	-0.079819556	-0.147583766	-0.167195695	0.039640821	0.111614247	-0.107085306	-0.089068564	0.070629832	-0.108764176	-0.120433328	-0.001378021	0.058117528	0.057490433	-0.107726969	-0.080464425	-0.148211395	-0.322352301	-0.24672431	0.221098729	-0.072760717	-0.1588528	-0.07281038	-0.069219474
resC573	0.134889312	0.004692127	0.205499935	0.175166654	-0.044663738	0.028170167	0.011186854	0.518759979	0.217492001	-0.00057679	0.184061655	0.380504023	0.045653056	0.161525496	0.037170392	-0.032352576	0.151165602	-0.008059839	0.1812182	0.331152275	0.235745455	0.371777762	0.315951108	0.193765396	0.096952173	0.052499131	0.08399999	0.101187838	-0.058153494	0.021427572	0.028725716	-0.135202858	-0.089138712	-0.104427212	-0.088490026	-0.155751751	-0.115406819	-0.163749887	-0.075286938	-0.212198491	-0.113475631	-0.11818805	-0.176254713	-0.282168558	0.234262857	-0.096029196	-0.151565029	0.089586714	-0.054230599
resC574	0.032359768	-0.073848261	0.071409666	0.157381119	-0.039794606	-0.096083557	-0.160882495	0.440396916	0.106509384	0.174302953	0.162055487	0.133044505	-0.138514837	-0.060282606	-0.172934397	-0.375188147	0.126316413	-0.094507347	0.277029165	0.623588009	0.376335582	0.538806785	0.448632935	0.213122832	0.282103507	-0.05352039	0.009531047	0.107570518	0.07782058	0.135888148	0.141985256	0.009804264	-0.00972908	0.021802035	-0.041668668	-0.11781646	-0.063483158	-0.125702802	-0.162172575	-0.268943656	0.021893275	-0.269875204	-0.08421431	-0.293132721	0.267632126	-0.177350478	-0.128449643	0.145848097	-0.051882985
resC575	0.892934547	0.211038828	0.165123597	0.043978823	0.116414265	-0.026998706	0.021184749	0.199610937	0.10575076	0.133440396	0.165897578	0.347873799	-0.098558193	0.298959928	0.187346259	0.038400749	0.002582852	-0.052124781	0.040028613	0.034538818	0.121622481	0.138302119	0.093513961	-0.020271153	0.043334049	0.139916628	0.064065151	0.04293876	-0.008816323	0.067498956	0.021930983	-0.082622885	-0.07664522	-0.111924234	-0.01874184	-0.168242009	-0.10488276	0.004802923	-0.102135099	-0.194097763	0.029473385	0.03526713	-0.125870191	-0.203034466	0.144832941	0.033884925	-0.162906097	-0.074140961	-0.009363524
resC576	0.008425425	-0.059566137	0.277058294	0.192349507	0.051731982	-0.05615166	0.080901542	0.314394885	0.219696381	0.063184506	0.058816677	0.201905105	0.056927838	0.079175935	-0.113170953	-0.212840829	0.103537681	-0.05257349	0.055160544	-0.022785067	0.06382827	0.501543112	0.076730774	0.047606383	0.08334464	0.051018618	0.027014542	-0.054387228	-0.175224854	-0.007562071	0.093969158	-0.150536572	0.056638157	0.065085641	-0.000735908	-0.016087122	-0.010363926	-0.023438495	-0.007422813	-0.105121111	-0.117617853	-0.144096124	-0.071916946	-0.144147683	0.17773239	0.035158356	-0.017379002	0.027194162	-0.084018992
resC577	-0.023457687	0.092294957	0.101877486	0.109978412	0.027047995	0.187472107	0.303809638	0.119605576	0.85838195	0.107881851	0.029797222	0.282567257	0.080366203	0.377486351	0.222517462	0.102879093	0.106700669	0.055128752	-0.097527059	-0.000133639	0.049586558	0.109955907	0.02609936	-0.089560274	-0.021611184	-0.071328088	-0.060586335	-0.082550583	-0.046409265	0.104451261	0.008326343	0.014248242	0.079069389	0.064624476	-0.014460816	-0.012974946	-0.11109778	0.076735889	0.084662629	-0.079149202	-0.193603827	0.050106818	-0.138658654	-0.126959786	0.220199373	0.011371141	-0.115334321	-0.001120155	-0.061567771
resC578	-0.189920218	-0.029377461	0.294264639	0.092081113	0.05285038	0.110159405	0.158919826	0.237402421	-0.016834242	0.233793112	0.238019389	0.588523441	0.89869691	0.670414031	0.416933407	0.296033882	0.095143496	0.039448921	0.221968601	-0.123474313	-0.007234712	0.077352874	0.006439811	-0.109624563	-0.000737699	0.222942834	0.143323595	-0.080795103	0.002538066	0.005842718	-0.017769798	-0.182518984	0.03735091	-0.118024069	-0.178417862	-0.260569307	-0.155187546	-0.104899227	0.050992773	-0.176452267	0.01333064	0.282508626	-0.043150484	-0.127076671	0.242757328	-0.035217849	-0.029980402	0.000908207	-0.058352631
resC579	0.004062733	-0.087582163	0.212734096	0.197751655	0.748534674	0.021516279	-0.002334471	-0.048771215	-0.040538337	0.124803685	-0.006615259	-0.029655873	0.052822186	-0.047761124	0.101275592	0.07739808	0.089916708	0.055420788	-0.067720623	-0.082706338	0.042778793	-0.10207389	-0.06988149	0.060088421	0.187115315	0.174848507	0.040259102	-0.23764084	-0.242070645	-0.330353093	0.02906789	-0.185251227	-0.07980484	-0.150326016	-0.168944327	-0.000392562	0.175031201	0.146117369	0.240231575	0.30437557	-0.07644148	0.123141972	0.185312345	0.263865402	0.111615314	0.075076585	0.100603212	-0.03808425	-0.050341123
resC580	-0.112398338	0.034409352	0.376948623	0.16744738	0.081269256	0.170304205	0.268861172	0.465025869	0.459213104	0.228220894	0.274322599	0.712877952	0.619185835	0.548540129	0.434588484	0.394767334	0.181168938	0.049977213	0.221462655	-0.024027126	-0.023299673	0.113477458	0.049949287	-0.055578429	0.024910263	0.103006925	0.0161826	-0.100911495	0.009649164	0.033020905	-0.007369005	-0.1386467	0.02195195	-0.072430183	-0.147191561	-0.185060384	-0.199437233	-0.026115814	0.09874457	-0.166567163	-0.051879905	0.280575013	-0.061673368	-0.108281734	0.228476265	0.023391491	-0.110219371	0.024402497	-0.062903611
resC581	0.065581217	0.055951264	0.080223424	-0.090155073	0.04893243	0.133295489	0.196880059	0.21768294	0.133527769	0.04110433	0.175635803	0.289882012	0.204672827	0.096028433	0.343736452	0.801188332	0.040440062	-0.072307792	-0.038886016	-0.267542501	-0.444618823	-0.41898961	-0.261301861	0.107976793	0.20031811	0.040412684	-0.014920861	-0.003111959	0.153771328	-0.026129754	-0.136584469	-0.102804023	-0.039370157	-0.118273533	-0.127866568	-0.206675174	-0.122947913	-0.18661316	-0.144453222	-0.164035947	0.07327046	0.308649836	0.140668347	-0.021628372	-0.057397883	0.077457337	-0.0355058	0.112447415	0.051544118
resC582	0.162565181	0.211939549	0.246060766	0.153434889	0.22743331	0.294623364	0.198981866	0.324097626	0.249195613	0.344061524	0.173941467	0.50880302	0.391949156	0.429703906	0.928851461	0.559205395	0.095816966	-0.12169603	0.087028565	-0.191996306	0.208465176	0.013664721	0.008064479	-0.184816833	0.00400626	0.12842184	0.087849205	-0.126108159	0.087482228	0.075356019	-0.092569307	-0.22721171	0.012316157	-0.165972437	-0.135730496	-0.314998075	-0.150249145	-0.122730411	-0.042800229	-0.26153982	-0.126115705	0.351925978	-0.292920527	-0.360483515	0.210085032	-0.031072018	-0.13852849	-0.158563689	0.07702751
resC583	-0.021221483	0.104359902	0.129888015	0.059427426	0.220854656	0.04443799	0.035643882	0.052308279	-0.000279488	0.597756176	0.064480424	0.112705729	0.139412918	0.125188372	0.397299321	-0.089496647	-0.055273537	-0.052008783	0.06647806	0.107059382	0.34531742	0.242454645	0.075991225	-0.066544262	0.262320487	0.20679078	0.242828489	-0.208490868	-0.140405089	-0.027780689	0.113216694	-0.311694971	-0.157340368	-0.087475561	-0.255216928	-0.212594323	0.131074081	-0.164847915	0.101009945	-0.076071063	-0.116349564	0.034428685	-0.144440414	-0.218499837	0.541513345	-0.079614976	0.044917471	-0.152009144	-0.069714496
resC584	0.308925101	0.192527501	0.319746574	0.286372623	0.007008626	0.135216814	0.122720803	0.423243089	0.432788904	0.218725955	0.198657392	0.798944663	0.540935456	0.583340113	0.492912021	0.23050818	0.085090167	0.062471219	0.139410951	-0.038619716	0.060771265	0.251828726	0.076465176	-0.028671752	0.090918085	0.117039302	0.03412558	-0.051018598	-0.101835406	0.100382325	0.003095467	-0.19652592	-0.002251037	-0.098451516	-0.279211293	-0.30745724	-0.10269192	-0.049573331	0.072504317	-0.171387499	-0.155934649	0.078514693	-0.311921381	-0.373177885	0.414607665	-0.153346101	-0.195860609	-0.104262151	-0.109041724
resC585	0.111465511	0.242594939	0.228405064	-0.001246843	0.255462253	0.288158504	0.277024181	0.170569939	0.158789355	0.438503159	0.328543074	0.467312354	0.322663549	0.311965135	0.710583834	0.522112065	0.191132744	0.003679774	0.101804637	-0.074976659	0.209818157	0.025793314	0.116032889	-0.13215158	0.158985291	0.221527641	0.171846566	-0.127893985	0.19735757	0.136942327	-0.06879586	-0.251938392	-0.042399192	-0.148411639	-0.196241646	-0.488535733	-0.455424171	-0.258100869	-0.28026354	-0.480024657	-0.006616771	0.325892363	-0.084051086	-0.34570608	0.210782334	-0.038040956	-0.097918936	-0.123767065	0.03058685
resC586	0.057713654	0.063973868	0.139178246	-0.120315843	0.143190378	0.007322364	0.093320786	-0.00012183	-0.092270787	0.198071047	0.165288536	0.170397144	0.106278946	0.128882591	0.116222592	0.102177943	0.078154872	0.052951083	0.093091585	0.019276039	0.039334248	-0.063494014	0.090524922	-0.014644827	0.18040808	0.532044678	0.814883771	0.158102364	0.18080201	0.111819159	0.187930512	-0.08926959	0.018479352	-0.105277447	-0.030116852	-0.23068993	-0.183408488	-0.179988986	-0.131036657	-0.251564825	0.074106865	0.19708049	0.150360164	-0.072334621	0.104725395	-0.024841262	0.069316229	0.005833064	0.06654776
resC587	0.473012515	0.258198096	0.311036098	0.150513037	0.096376009	0.096816435	0.245412025	0.411249406	0.13047063	0.208114968	0.38310096	0.862033747	0.569686945	0.475027286	0.410365723	0.371730009	0.1982263	0.072408015	0.127593067	0.040674511	0.00806875	0.178395824	0.123243518	-0.072912809	0.125275217	0.239004073	0.171034036	-0.129389631	0.065376173	0.048910869	0.063124637	-0.231036407	-0.03298711	-0.119397868	-0.191759954	-0.389882746	-0.317088986	-0.099466113	-0.058793916	-0.32396552	0.079168786	0.284720143	-0.025951097	-0.187285518	0.278093898	-0.053447426	-0.083105189	-0.067417039	-0.018922512
resC588	0.041396832	0.054089419	-0.079461373	-0.069328107	0.134294515	0.090989635	0.000469663	0.069993722	-0.077576186	0.195726042	0.146709128	0.048283801	-0.002559699	0.093583903	0.11048219	-0.032767104	-0.023962254	-0.159798956	-0.025926269	0.162974211	0.215867434	0.067639706	0.15539611	-0.104951646	0.271125651	0.160032893	0.232127467	0.176982269	0.340747263	0.209756573	0.077710876	-0.035730413	0.05356354	0.019125007	-0.006776699	-0.279082301	-0.15580065	-0.214385088	-0.323252898	-0.448709217	0.044514962	0.208398536	0.157138982	-0.134507478	0.019878716	-0.045917666	0.015091376	0.027184274	0.067725519
resC589	0.05346753	0.196293397	-0.035833817	-0.259733096	0.230977505	0.191784185	0.211687628	0.011214289	-0.025580979	0.136486378	0.030023802	0.168008861	0.244973084	0.184153612	0.457491234	0.449672888	-0.133343891	-0.074223578	-0.134725331	-0.211660174	-0.066204927	-0.142908231	-0.081689366	-0.293204613	-0.108428107	0.163005756	0.095027013	-0.178281851	0.179585889	0.052706823	-0.046695733	-0.043754877	0.06690894	-0.107350903	-0.056611943	-0.256389525	-0.212216243	-0.089306394	-0.04342342	-0.250409842	0.077515918	0.92935444	0.573225189	0.476836518	-0.04527054	0.166760756	0.270465095	-0.006006949	0.138060273
resC590	-0.019367215	-0.035291266	-0.165341133	-0.308192751	0.099463093	-0.003329674	0.078168582	-0.178301948	-0.233850054	-0.106513377	0.137497634	-0.107034633	-0.00832031	-0.090605695	-0.254143457	0.068099417	-0.187062478	-0.074176414	-0.16412465	-0.073741333	-0.282163118	-0.235796177	-0.064347461	-0.022218877	0.016966034	0.22270437	0.296243491	0.504137862	0.196192948	0.1155099	-0.005647417	0.037361648	0.05805835	-0.101884084	-0.079254641	-0.133557861	-0.071030873	-0.112528585	-0.109752345	-0.060503701	0.229278551	0.510224701	0.695642195	0.572419443	-0.265213946	0.116827202	0.297854938	0.179628063	0.081827668
resC591	-0.080529589	-0.0478887	-0.046510748	0.139334433	-0.019207543	-0.163389272	-0.093781632	-0.180329345	-0.167795022	-0.141529272	-0.268953053	-0.307290713	-0.046743178	-0.265113527	-0.168676149	-0.1415612	-0.037767726	0.084051659	-0.068759855	-0.133893437	-0.136530303	-0.110345454	-0.224231787	-0.122944209	-0.304507277	-0.086964697	-0.13947247	-0.249574969	-0.359387392	-0.345415134	-0.032825269	-0.062669945	-0.124619265	-0.189871662	-0.235973994	0.276815512	0.53770076	0.473553474	0.642997801	0.950172125	-0.074896983	-0.143488074	-0.060306886	0.453884534	-0.045117108	-0.093228393	0.069834215	-0.092407491	-0.031162347
resC592	-0.009088789	-0.110717768	0.001614677	-0.001132681	-0.024511039	-0.186130725	-0.32382052	0.03751089	0.014139593	0.21985549	0.176195371	0.062814999	-0.056782043	-0.042470468	-0.176471952	0.015744983	0.015607199	-0.036133902	0.061872524	0.122358799	-0.188279353	-0.115143446	-0.001645178	0.709109781	0.841525966	-0.017396834	0.083241077	0.142966097	-0.060321258	-0.044963322	0.107724622	-0.202722423	-0.128446388	-0.140463347	-0.247742277	-0.257285921	-0.043627144	-0.360801009	-0.263137116	-0.254288001	-0.042760676	-0.210826225	0.17509464	-0.271759302	0.27670909	-0.133822155	0.059135637	0.124090418	-0.110625857
resC593	0.068103987	-0.051850236	0.298984106	0.099574465	0.789911688	0.086572301	0.098336839	0.052285035	0.113058973	0.3949432	0.242610015	0.255839626	0.174584987	0.197186867	0.327211737	0.201561349	0.071534333	-0.066234288	0.111977119	0.00364107	0.157174005	0.00385764	0.143991459	0.050147396	0.384340561	0.30268716	0.261691556	-0.011634599	0.106348368	0.006694237	-0.017576951	-0.134330463	-0.008021542	-0.055547607	-0.131371881	-0.264256205	-0.101278163	-0.229060391	-0.11913319	-0.382718827	0.036162607	0.280740622	0.198204052	-0.110869314	0.227133759	0.110220366	-0.004885856	-0.041320737	0.033819021
resC594	-0.048099859	0.001057475	0.045098031	0.009925061	-0.085137883	0.013681575	0.034926276	-0.056378482	0.056162177	0.024543204	-0.027309949	0.017252942	0.022400114	0.035316731	0.046937065	0.008086467	-0.002706051	0.058569644	0.199595349	-0.00806697	0.033197163	-0.04742541	-0.067481909	-0.095057172	-0.099190176	0.089527325	0.209561706	0.092427998	0.124061337	0.144944026	-0.021890488	0.305669372	0.018207335	-0.02477128	0.009423654	0.058143011	0.056908135	-0.000490564	0.078770604	0.069706177	-0.141990273	-0.059415755	-0.13458282	-0.120588409	0.049628881	-0.081837248	-0.046213252	-0.031849556	0.025649659
resC595	0.481058722	0.163762893	0.258969459	0.11262811	0.002073141	0.026750585	0.125023049	0.496905929	0.135569119	0.090355221	0.360655651	0.863849117	0.561880162	0.480851915	0.331679951	0.356449579	0.094463144	0.011780546	0.134989717	-0.017516801	-0.152965106	0.10241396	0.022637125	-0.015205435	0.107308466	0.218361754	0.167240806	-0.018227522	0.051751751	0.0578381	0.078207321	-0.122077261	-0.042013949	-0.163428393	-0.18523377	-0.343951558	-0.160176592	-0.105690119	-0.013890882	-0.246124926	0.074137962	0.307208106	0.024068066	-0.117567541	0.18096415	-0.070029097	-0.052977391	-0.01737587	0.015151879
resC596	0.169276394	0.159340834	0.251654298	0.081980012	0.01197089	0.135605078	0.182891321	0.450124697	0.376508356	0.271070367	0.304492686	0.864952112	0.579160533	0.628360863	0.437030551	0.271449072	0.111675002	0.018827889	0.246718504	0.053391616	0.088065331	0.272102749	0.188610354	-0.123995822	0.043986634	0.184845552	0.097279582	-0.054261458	0.049034703	0.144509475	0.070455172	-0.111593242	0.049017802	-0.073651971	-0.149455129	-0.359853255	-0.267826408	-0.170905953	-0.103847794	-0.386007028	-0.04059991	0.285205305	-0.090139395	-0.241499243	0.276288009	-0.07679895	-0.09408674	0.028047553	-0.064493391
resC597	-0.022587958	0.086861702	0.312625209	0.195860806	0.120663566	0.16046368	0.002655979	0.188495943	0.193978782	0.305368649	0.141776341	0.247385259	0.286059245	0.332321224	0.350830272	0.084356492	0.115571095	-0.14730719	0.151118029	0.051875035	0.233187187	0.13238073	0.075442744	0.090344976	0.29626517	0.089331513	0.073805757	0.037901323	0.030699072	0.131708643	0.085758245	-0.185429965	-0.117433993	0.020667872	-0.206205342	-0.249084305	-0.032386629	-0.192338827	-0.079337776	-0.271122257	-0.14067417	-0.060102964	-0.224555387	-0.484272989	0.502076818	-0.076054839	-0.1601124	-0.056932426	-0.100744037
resC598	0.462082086	0.108651495	0.279050411	0.120693344	0.031197505	0.021879684	0.069795633	0.475845386	0.280302021	0.124946507	0.2719123	0.838562121	0.526261662	0.582821093	0.33645807	0.284800284	0.052037886	-0.011848011	0.082255096	-0.019241089	-0.142507842	0.122778582	0.010935025	0.041975197	0.195397652	0.130331187	0.105863181	-0.034165471	-0.003102496	0.078038852	0.057862003	-0.19215223	0.017947737	-0.130576253	-0.208461966	-0.319552979	-0.092861437	-0.121853652	-0.058446302	-0.232894563	-0.032941435	0.201694117	-0.060739065	-0.209083483	0.255962152	-0.07527302	-0.052379223	0.024158682	-0.074124901
resC599	0.078341943	-0.038449162	0.946283932	0.213327223	0.289271252	0.113305218	0.176574157	0.19124617	0.202989781	0.073680502	0.199752027	0.325213309	0.202073092	0.236699136	0.089137576	0.046971766	0.035181105	-0.076927168	0.143919641	-0.033112547	0.029760976	0.01874443	0.048430722	0.031769951	0.0895321	0.181574095	0.178343315	-0.016195833	-0.109278689	-0.062326287	-0.036233167	-0.246592332	-0.125702188	-0.094940952	-0.069214729	-0.094284203	-0.016554538	0.015413586	0.003705093	-0.023284859	-0.129992649	-0.058874743	-0.076780692	-0.160057679	0.084509649	0.040226054	-0.117407381	-0.004305484	-0.136051336
resC600	0.358606594	0.154633242	0.234440356	0.097675348	-0.025342225	0.087295561	0.093683519	0.603645641	0.341192074	0.21193208	0.311959413	0.883069708	0.423330162	0.573366809	0.361736729	0.259594278	0.110932148	-0.019736182	0.196268029	0.087193115	0.02686426	0.270232505	0.182522711	-0.023088091	0.115698028	0.185611365	0.133091008	0.014967779	0.045103323	0.131767282	0.071599997	-0.192891655	-0.032591398	-0.143299628	-0.182100224	-0.405008538	-0.213769642	-0.190137842	-0.140422404	-0.412620344	-0.031916431	0.18999352	-0.122219487	-0.306800831	0.244188316	-0.095929259	-0.140328843	-0.000288836	-0.03920369
resC601	-0.041714387	0.013103898	0.189262671	0.238373575	-0.002038474	0.051303899	0.001840367	0.064943102	0.091895661	0.022185905	-0.001687183	0.000278463	0.099842769	0.057365537	-0.014922961	-0.214926022	0.035938591	-0.017997045	0.054279606	0.087554284	0.1299706	0.241221994	0.083695997	-0.052886506	-0.055106425	0.081640426	0.110664195	-0.070496696	-0.078464057	0.213823532	0.044518172	-0.05635957	-0.067364848	0.072463721	-0.145768925	0.008692779	0.075514704	0.222353266	0.240377951	0.171497972	-0.138993065	-0.162293599	-0.165388249	-0.067417019	0.291767058	-0.127675317	-0.01685701	-0.154564974	-0.139736341
resC602	0.050395359	-0.0378825	0.032308587	0.207336618	0.062749486	-0.135859354	-0.157119748	0.066840943	-0.023010932	0.394563919	-0.051650738	-0.014006177	0.099405138	0.06739847	0.200521107	-0.136625722	-0.049067064	-0.218615743	0.076805951	0.107371008	0.248307384	0.15258286	-0.029448514	0.012984042	0.138992171	0.058317403	0.142998469	-0.21725742	-0.257641262	-0.196467157	0.247229353	-0.315682623	-0.179174518	-0.179545226	-0.224562298	0.038658896	0.483572804	0.021844408	0.404671581	0.281696334	-0.055145329	-0.101067711	-0.175199543	-0.068801543	0.526161193	-0.16781757	0.002686668	-0.028348701	-0.104118028
resC603	0.013388125	-0.008795184	-0.051394231	-0.095090464	-0.131084557	0.170975096	0.148770463	0.018379978	0.147888343	-0.024238761	0.108727208	0.144204779	0.095495544	0.188782907	0.08656067	0.028205854	-0.037094285	-0.079971565	0.063762719	0.02124277	0.031692187	0.013520614	0.059266323	-0.09686932	-0.052251397	0.17058682	0.226405505	0.298485368	0.541345325	0.927334853	0.052497783	0.172949705	0.166171602	0.195436389	0.095803884	-0.071622641	-0.222751248	-0.180974948	-0.293099497	-0.336100546	-0.032211589	0.017490478	-0.111849026	-0.249276047	0.008213198	0.124744872	-0.077658795	-0.096762611	0.100028189
resC604	0.06126602	0.028499855	-0.089763266	-0.080096194	-0.11725067	0.119779467	0.109875212	0.003830877	-0.00050161	-0.15835057	0.293864947	0.057532775	-0.013614077	0.059487179	-0.029556542	0.013074754	-0.007776692	-0.058756124	0.056524322	0.074100875	-0.007766272	-0.012188281	0.121782058	-0.00613716	-0.08089292	0.079741284	0.119966077	0.386973347	0.575183758	0.807353608	0.007599361	0.308843779	0.112580459	0.084239952	0.157581164	-0.053362222	-0.207834668	-0.215543392	-0.370548212	-0.364141212	0.038862992	-0.025443172	-0.045537182	-0.203439014	-0.1263246	0.131585012	-0.074952336	0.061722124	0.055663094
resC605	-0.108349634	-0.054753182	-0.097423572	0.104400985	-0.047240814	-0.157521747	-0.087773373	-0.234659807	-0.144949393	-0.164431901	-0.292001442	-0.329514094	-0.059384388	-0.244682144	-0.227015707	-0.121536754	-0.001494956	0.092335315	-0.082052213	-0.125227325	-0.16058734	-0.173702886	-0.273253679	-0.11062278	-0.314230472	-0.106181737	-0.157549646	-0.182586388	-0.317551973	-0.308976803	-0.056748027	0.038542539	-0.072847996	-0.17966709	-0.192261575	0.297040558	0.555183229	0.481123789	0.624950699	0.937470979	-0.129042721	-0.15425345	-0.036995383	0.476462342	-0.068640803	-0.12329187	0.047113389	-0.049537879	-0.036486385
resC606	0.001804219	-0.097446419	-0.018653423	0.222426431	-0.042851217	-0.011758297	0.058667612	-0.072922714	-0.098624475	0.144027225	0.126633166	-0.048768648	0.123687531	0.150667068	0.006795124	-0.025754782	0.068197698	-0.050799747	-0.073086991	-0.021182692	0.003395543	-0.046139502	-0.089811979	0.067124885	0.008179581	0.242180197	0.210073405	0.243150003	0.055740802	0.105689318	-0.048079824	-0.025998653	-0.048928411	-0.138800909	-0.157809016	0.012502226	0.305699253	0.163419297	0.301798676	0.224701124	-0.092852079	-0.099038959	-0.080271701	-0.013393359	0.322194261	-0.052098997	-0.090045786	-0.025975294	0.014802998
resC607	0.147833227	0.04182173	0.177403731	0.236620882	-0.179877958	0.110729787	0.131409222	0.500784429	0.220708223	0.014788664	-0.033657952	0.226392535	-0.043707615	0.129794458	0.102841658	-0.36806438	0.113943262	-0.012043805	0.296757791	0.343064981	0.458663497	0.765132592	0.582421723	-0.086076241	-0.199209911	-0.096979692	-0.056060032	-0.102437006	-0.174515149	0.055832097	0.047990876	-0.123694386	-0.040436894	-0.006415183	-0.078186085	-0.063506808	-0.029205231	0.102483669	0.092597367	-0.06603332	-0.081775658	-0.147768753	-0.320436555	-0.237399334	0.191444096	-0.035967372	-0.151593785	-0.054588232	-0.026065368
resC608	0.294074746	0.196155983	0.24335849	0.045256446	0.059828191	0.125956671	0.235986573	0.41665825	0.335638856	0.162659108	0.28856475	0.618403254	0.240824512	0.274581953	0.42910237	0.442671379	0.072398184	-0.094102741	0.049599056	0.013101688	0.027256771	0.104883323	0.078737398	0.024100246	0.17693866	0.09188993	0.146639215	0.017656962	0.043806445	0.116639244	-0.101159237	-0.140787519	-0.04476022	-0.024776972	-0.130951829	-0.351409037	-0.253193505	-0.293783689	-0.224945022	-0.38597913	0.00583171	0.160328279	-0.138711725	-0.377979947	0.21444003	-0.01913748	-0.185047552	-0.025463269	0.041023114
resC609	-0.172137393	-0.061654131	0.169826856	0.062719082	-0.017164625	0.058065161	0.076174962	-0.004254812	-0.141525633	0.118540851	0.191103092	0.430832542	0.92280564	0.607145279	0.309063441	0.322509611	0.081155964	0.134470941	0.086234463	-0.212625093	-0.16293116	-0.143949016	-0.140740484	-0.047752318	0.013583668	0.173180026	0.08025603	-0.060108296	-0.051999082	-0.05529462	-0.042902994	-0.193580322	0.000173087	-0.142775006	-0.195770257	-0.135503743	-0.009149145	-0.001259079	0.179215099	0.033906948	0.07414836	0.206869185	-0.015073554	-0.028591342	0.211143887	-0.017322247	0.025611536	0.016737336	-0.004722741
resC610	0.236180191	0.142810235	0.169022666	0.065058093	-0.020501914	0.152198585	0.180048049	0.719839935	0.366193424	0.060109969	0.188804999	0.651110106	0.244516743	0.348853975	0.525674312	0.293186015	0.067148292	-0.132347461	0.118675208	-0.02034405	0.051471226	0.429458347	0.26843834	-0.088642246	-0.035397613	-0.065002626	-0.019683798	-0.077413471	-0.003851096	0.114532147	-0.006209641	-0.186721978	-0.019867997	-0.107666778	-0.136067603	-0.347682616	-0.151305071	-0.168803385	-0.14224791	-0.325986797	-0.112417666	0.314962774	-0.120531934	-0.207904642	0.085310849	-0.005023847	-0.088509658	0.037890976	0.010976774
resC611	0.089973924	0.095844783	0.291489004	-0.002121314	0.113230793	0.178288764	0.211786329	0.201407365	0.187434878	0.232345899	0.132415569	0.29563458	0.241284142	0.294685574	0.527796824	0.706576519	0.078612683	-0.099752495	-0.013753981	-0.324670694	-0.276622909	-0.320165718	-0.229105668	0.056247275	0.186662481	0.120947904	0.098179816	-0.049662976	0.072025717	-0.085013356	-0.164267104	-0.19749137	-0.081139104	-0.223893711	-0.172218001	-0.295472625	-0.084248931	-0.174767421	-0.078428429	-0.209276199	-0.03703768	0.264732767	-0.028358639	-0.232008967	0.119810758	0.083178176	-0.069026418	0.055586015	0.012449911
resC612	0.005783037	-0.000688254	0.052430865	0.174538933	0.086256628	0.122253421	0.10417386	0.108464366	-0.006858519	0.252888776	0.232456057	0.233776755	0.263151767	0.345992432	0.222148488	-0.016093396	0.287668596	0.146872816	0.232174229	0.114317257	0.261323105	0.196222377	0.211411791	-0.02774888	0.082537965	0.462992901	0.62507331	0.063451867	0.194901402	0.170948156	0.18192625	-0.006364391	0.029701116	-0.058461935	-0.06239068	-0.220161145	-0.183833629	-0.084808718	-0.089579472	-0.342056191	-0.015993584	-0.013739788	-0.177861352	-0.385386655	0.239225815	-0.096834965	0.038279027	-0.053749907	0.063347915
resC613	0.15320594	0.114159613	0.176162075	0.002121576	0.021458235	0.017740664	0.023975756	0.510499326	0.254851843	0.024041311	0.27846203	0.53394506	0.100243553	0.282754419	0.054110614	0.204076104	0.040120545	-0.071562731	0.06546897	0.277714131	0.007943769	0.143782831	0.184814291	0.106176839	0.175958814	0.125584822	0.118696831	0.18637335	0.188830419	0.127117666	-0.049658661	-0.046169675	-0.034657502	-0.133792843	-0.083166904	-0.377939203	-0.286600515	-0.327831204	-0.358675475	-0.537085448	-0.027357182	0.22880744	0.138186306	-0.184764291	0.05062947	-0.057229633	-0.059594807	0.181021193	-0.008104241
resC614	0.207827445	0.075666253	0.275667457	0.159140064	0.060169097	0.064662859	0.131567007	0.584138878	0.32951138	0.175207332	0.423404774	0.728149944	0.353737558	0.411611579	0.22325302	0.276029921	0.058314343	-0.084437333	0.16648212	0.192184874	-0.016754954	0.16889067	0.158628318	0.110331349	0.288510058	0.174390062	0.186764961	0.126578719	0.165943056	0.122188252	0.003505257	-0.033350634	-0.047579538	-0.071300696	-0.161753891	-0.398008275	-0.312089935	-0.345773306	-0.28547629	-0.528529768	-0.014642198	0.178551884	0.001542344	-0.347578078	0.220926553	-0.075027705	-0.142493404	0.085323846	0.013046546
resC615	0.093032766	0.187222636	0.190155374	0.280302857	0.073603662	0.274522907	0.213258387	0.048678118	0.191838642	0.288602405	0.040467033	0.192831389	0.20378679	0.319497159	0.415395453	-0.013795933	0.017684353	0.057323259	0.188399368	0.065397626	0.389642	0.278143517	0.17258871	-0.442115384	-0.30266261	0.137470164	-0.058378962	-0.060354084	0.022372201	0.005810969	0.011076986	-0.048520299	-0.033809099	-0.047366076	-0.105850549	-0.07489045	-0.019943021	0.248657331	0.186435498	-0.034933694	-0.148468786	-0.004752176	-0.399159925	-0.255255516	0.316885241	-0.052998506	-0.218499776	-0.16139304	-0.036916127
resC616	-0.14180231	0.170186918	0.27667989	0.067317853	0.009995012	0.167173196	0.233580373	0.296427308	0.358112385	0.322114781	0.330497873	0.711116278	0.582799721	0.49722803	0.426711582	0.402776063	0.211633533	0.128824224	0.22759842	0.046143307	0.087781431	0.10647594	0.113718678	-0.043716378	0.113532067	0.15820526	0.053439158	-0.061237664	0.07124356	0.035471072	-0.052009793	-0.177597737	-0.030345773	-0.069025785	-0.202932874	-0.359641482	-0.450271251	-0.185079175	-0.108286337	-0.356362437	0.001449403	0.201419312	-0.082154375	-0.276496628	0.307573397	-0.087125643	-0.14386306	-0.010388928	-0.076281125
resC617	0.121146973	-0.023117508	0.233046071	0.075240831	0.104185933	3.82E-05	0.15430085	0.190389775	0.046576237	0.167518101	0.886526711	0.366182591	0.245378948	0.277641479	0.07167975	0.244614787	0.201623976	0.019632716	0.038092803	0.092520514	-0.1719264	-0.086150234	0.064266396	0.232946569	0.252374262	0.192938358	0.264740076	0.225079081	0.212446438	0.13964324	0.000162489	-0.01248987	-0.071945838	-0.339005376	-0.19944884	-0.35002527	-0.170134036	-0.184410477	-0.204091617	-0.260391786	0.137101432	0.065236171	0.116310371	-0.149789468	0.026970487	-0.109035297	0.059002013	0.201417351	-0.047603416
resC618	0.425063988	0.143251524	0.233409507	0.034008818	0.035223294	0.067632154	0.092325909	0.380874359	0.316106912	0.192206734	0.283946081	0.702440182	0.38515258	0.722159925	0.314497988	0.271893994	0.065026756	0.019268626	0.046573845	-0.055006977	-0.081340368	0.023198025	-0.047783522	-0.103024389	0.061960605	0.271337611	0.163475314	0.042454148	0.05124656	0.129566771	0.062675363	-0.165770664	-0.037439737	-0.193752879	-0.116781074	-0.374364242	-0.155685751	-0.081874874	-0.10722721	-0.289682761	-0.075172491	0.213453936	-0.07749156	-0.215468613	0.206455123	-0.023094071	-0.11034575	0.029144625	0.008627876
resC619	-0.037878999	0.0237069	0.149180971	0.129618863	0.036651778	0.095932945	-0.091758926	0.098876808	0.295386488	0.215655824	0.148227452	0.153776165	-0.011029522	0.166320147	0.188038244	0.076594584	0.006469849	-0.126101938	0.321563699	0.112566377	0.168759863	-0.011533444	0.107718452	0.120580788	0.16844374	0.031503117	-0.061333847	0.1803452	0.27569615	0.255632736	0.072154852	0.164289396	-0.050771754	0.064038587	-0.013754736	-0.106818693	-0.154702268	-0.226625225	-0.24133485	-0.32686307	-0.05213886	-0.289324481	-0.34909524	-0.615525151	0.126462316	-0.057623211	-0.293136864	-0.073867873	0.028810516
resC620	0.117010719	0.118591091	0.247934474	0.248106428	0.067858919	0.224637254	0.287846633	0.416647582	0.185387553	0.18384105	0.199158447	0.283478104	-0.010591488	0.054115512	0.212483259	-0.182806562	0.253252132	0.002100599	0.242138895	0.459252493	0.609214633	0.704309542	0.621834426	-0.078801401	0.018359507	0.009490396	0.045067677	-0.101921387	0.005121821	0.112815999	-0.015225213	-0.160509223	-0.031669468	0.063726082	-0.100661906	-0.227480668	-0.270130718	-0.041411633	-0.047132837	-0.352019968	0.076535458	-0.041423225	-0.192861184	-0.319602577	0.286911572	-0.016091585	-0.163267434	-0.048877182	-0.025197101
resC621	0.046997128	0.096108111	0.01954906	0.174833218	-0.118042414	-0.060067157	-0.006223418	0.253142835	0.120759153	0.115833478	0.168780476	0.074410835	-0.130385629	-0.099139528	-0.143118682	-0.279775389	0.1622696	-0.047071233	0.026518266	0.958901583	0.433319601	0.320546833	0.321978222	0.125895989	0.135990791	-0.088449706	0.008591825	0.051214255	0.110106931	0.077297096	0.01752568	0.08718453	-0.110223351	0.025974707	-0.011741059	-0.05733992	-0.060846294	-0.023308553	0.020211525	-0.161442309	-0.058623168	-0.209595346	-0.084714199	-0.196598177	0.360995272	-0.179215762	-0.126356555	0.110798559	0.028197708
resC622	0.013301351	0.062486902	0.212182234	0.215075429	-0.033277838	0.045175969	0.020287941	0.565162654	0.206359305	0.089070198	0.254370601	0.292851392	0.092717682	-0.110220457	0.156876452	0.090177011	0.061250116	-0.12860812	0.228025973	0.296733378	0.063242932	0.180332872	0.181367174	0.166124694	0.324042875	-0.030003608	0.0509361	0.094685935	0.144984015	0.13499735	0.058378188	0.032149467	-0.083124351	0.085974141	-0.168243763	-0.2148517	-0.130828978	-0.223737756	-0.136365338	-0.300101146	-0.028717442	-0.009360584	-0.030104387	-0.294296891	0.268112107	-0.164285645	-0.106225742	0.058863359	-0.027766207
resC623	0.015164387	0.06865797	0.228978186	0.114899556	-0.010246933	0.22128174	0.904290192	0.149152792	0.214170498	-0.00912966	0.17275576	0.220127704	0.185283613	0.162182628	0.245781976	0.204370384	0.206955936	0.066806601	-0.039229987	-0.027808118	0.069351452	0.088881327	0.013165902	-0.222105542	-0.306703624	0.130210207	0.104696323	-0.052718257	0.101805218	0.033793677	-0.023124637	0.046525671	0.058780015	0.074982728	0.060017622	0.019583802	-0.093747871	0.165552136	0.199795124	0.021263734	0.00328211	0.163261587	-0.100240148	0.047727929	0.031546892	0.223081862	-0.06511995	-0.075299813	0.017035685
resC624	0.063037866	-0.065898793	0.030199845	0.259902982	0.204262794	0.081706501	0.107987586	0.091925334	0.052105457	-0.059444681	0.064547507	0.153820928	0.108641495	0.093202893	0.100248064	-0.046297726	0.309644365	0.280473843	0.696969063	0.021075456	0.238081286	0.186319118	0.308930664	-0.002193237	-0.040261231	0.16649953	0.231560533	0.030296973	-0.01957855	0.127561562	-0.014258555	0.112720574	0.037845799	-0.05744723	-0.155859106	-0.072905914	0.002489398	0.265324287	0.068445821	0.067839783	0.100833672	-0.15452603	-0.234821091	-0.170052905	0.027092839	0.050484596	-0.149905356	0.032316487	0.04995235
resC625	0.000262924	0.003059718	0.091246564	0.141826966	0.283587889	0.120902199	0.184363952	-0.098782682	-0.064380325	0.076091629	0.093399973	0.117196912	0.199258073	0.146778308	-0.007718825	0.064532226	0.189833827	0.248626501	-0.00125511	-0.055007646	0.026964257	-0.118701368	-0.055113385	-0.057886207	0.00587266	0.875335739	0.516521406	0.073625013	0.185693934	0.014852548	0.22344188	-0.177606821	0.04248536	-0.086050613	-0.170209126	-0.166769844	-0.09948435	0.15345823	0.084308664	0.077019666	0.033385227	0.130393741	0.144475397	0.144519653	0.085888911	0.052447388	0.095953593	-0.051419099	0.015437981
resC626	-0.062664552	-0.192774918	-0.100502641	-0.210963882	-0.159525702	-0.072594296	-0.076906156	-0.097536006	-0.032429905	-0.160564936	-0.141912326	-0.128208335	-0.150394097	-0.052863906	-0.175976278	-0.177243738	-0.027431148	0.04372844	-0.035808744	-0.017268938	-0.062772873	-0.080395504	-0.028693111	-0.136170209	-0.017126592	0.099018717	0.112886666	-0.038074178	0.148235233	0.119388837	0.713694684	0.075879754	0.223627507	0.465062607	0.592514083	0.331924929	-0.112271684	-0.138207446	-0.274414003	-0.234720927	-0.00386482	-0.115599509	-0.069595642	-0.077750913	-0.135795874	0.08787514	0.040178931	0.076439145	-0.000298131
resC627	-0.2319586	0.050573469	0.197945823	0.126619125	0.090707977	0.190128525	0.400114876	0.074121296	0.192587699	0.138390336	0.284421491	0.448432228	0.814322269	0.612113064	0.310350928	0.244589558	0.310765668	0.167935003	0.009865559	-0.042654437	0.018871055	-0.0008523	0.003710203	-0.112740006	0.004572826	0.193361661	0.175356673	-0.162879563	0.040383334	0.007666032	0.015510328	-0.077121869	0.063493518	-0.00277254	-0.137232321	-0.144895708	-0.212827205	0.074615318	0.188262955	-0.080883311	0.039819426	0.262552873	0.040024438	0.004931248	0.270081212	0.03283077	0.019461989	-0.045822503	-0.069151739
resC628	-0.0561163	-0.01873824	-0.061839951	0.129770252	-0.032726198	-0.204043364	-0.146947597	-0.186905224	-0.180745843	-0.154823024	-0.259582032	-0.30884396	-0.035975121	-0.228158083	-0.194804175	-0.141747007	-0.032660552	0.06468079	-0.062687527	-0.137490802	-0.153667569	-0.148406773	-0.252941619	-0.089385338	-0.296933877	-0.100559288	-0.147040611	-0.181256264	-0.396375545	-0.337942351	-0.063116726	-0.048500998	-0.138613863	-0.211501844	-0.244111289	0.258250346	0.57724781	0.493984854	0.640134596	0.968922376	-0.12263821	-0.161046753	-0.056776843	0.450582604	-0.022689447	-0.144267073	0.051841143	-0.041679911	-0.056829459
resC629	0.121447726	0.072717032	0.223345136	0.161226493	0.321998532	0.180232278	0.044338112	0.196792835	0.166913676	0.564037598	0.309187283	0.35014614	0.176418196	0.315423006	0.470610095	0.066194973	0.057733096	-0.08187807	0.264790227	0.165993451	0.41541433	0.273914368	0.264320114	-0.003978897	0.320649899	0.268664778	0.30045841	-0.000781681	0.160678546	0.147899096	0.091195148	-0.143975415	-0.074069415	-0.100320871	-0.173243926	-0.398305958	-0.174857051	-0.264840526	-0.238155108	-0.58118501	-0.012841009	0.088891341	-0.133793993	-0.503188214	0.402637404	-0.049485917	-0.118956181	-0.079082537	0.034232054
resC630	-0.093724068	-0.075164954	-0.080624421	0.167420544	-0.007388739	-0.18932154	-0.202667098	-0.246789256	-0.151092939	-0.142324792	-0.255204562	-0.329971286	-0.037417256	-0.162297631	-0.198078517	-0.180611234	0.000877105	0.17885018	-0.081486572	-0.175734393	-0.131207396	-0.149027752	-0.231126385	-0.000740018	-0.215773285	-0.076042348	-0.121736007	-0.069134687	-0.36391026	-0.306912978	-0.102037491	-0.020524243	-0.118611232	-0.198491418	-0.241717981	0.246390783	0.503769211	0.470204462	0.602248951	0.902159437	-0.154550816	-0.224932552	-0.104186409	0.338180203	-0.022589887	-0.117380988	0.044522984	-0.033769838	-0.074942305
resC631	-0.060373321	-0.063187246	-0.017759258	0.258586348	0.118113022	0.016505427	0.004489459	-0.103129918	0.004629658	-0.147120637	-0.20098422	-0.203856579	-0.036579747	-0.13367329	-0.150807729	-0.154492189	0.179715168	0.280551382	-0.068475745	0.007648069	0.006307849	-0.018497978	-0.120365973	-0.155498777	-0.318750705	-0.001032329	-0.123751558	-0.151524802	-0.222459155	-0.260450315	0.037306255	0.073649217	-0.001590678	-0.065369123	-0.049137652	0.278582857	0.323387042	0.841844119	0.615685033	0.584527848	-0.061608148	-0.01624762	0.024604492	0.438899423	0.029212868	-0.004087002	0.006413204	-0.084961997	0.000419362
resC632	-0.04777132	-0.025287249	-0.058318934	0.116097181	-0.069044096	-0.16446204	-0.140406553	-0.232853828	-0.159091027	-0.194502875	-0.248358205	-0.29630456	-0.034158441	-0.166916819	-0.188023004	-0.148587565	-0.032799381	0.215765519	-0.087828769	-0.149207728	-0.151828508	-0.173061852	-0.233946473	-0.043904574	-0.265468674	0.008326132	-0.089264672	-0.082498903	-0.29555504	-0.245936804	-0.087633774	0.015609653	-0.053582381	-0.198434342	-0.250531495	0.251928306	0.351150757	0.431745771	0.568436768	0.892191624	-0.154844074	-0.169138874	-0.071533127	0.379097785	-0.041814311	-0.09642983	0.044553483	-0.070513099	-0.050792065
resC633	-0.004122397	-0.118289736	0.086298299	0.182718742	0.187248386	-0.09650044	-0.132391756	-0.012690076	-0.106329645	0.1061273	-0.077688994	-0.194925542	-0.106246289	-0.167258765	0.001930017	-0.031766643	-0.070473186	-0.392167814	-0.001886024	-0.059153549	-0.049408263	-0.079279802	-0.128214234	0.020084213	-0.021667389	-0.118318914	-0.042020742	-0.088093854	-0.167764846	-0.153429052	-0.025049915	-0.056282082	-0.157047184	-0.090998712	-0.087462292	0.179690202	0.842846916	0.13246754	0.334465254	0.362434688	0.050977855	-0.075052201	-0.037695078	0.118351885	0.056866481	-0.040399477	0.013094116	0.09001744	0.024215808
resC634	0.045907656	-0.065117686	0.172152246	0.289426687	0.725753932	0.005713283	0.121443694	-0.023739391	-0.027187575	0.063111433	0.089056579	-0.04269847	0.048367598	-0.086695716	0.086128245	0.04718271	0.154917339	0.106597797	0.076574225	-0.023322843	0.136297148	-0.027642728	0.060666496	-0.052594234	-0.033860761	0.251284839	0.044182316	-0.150009521	-0.06680095	-0.171497787	0.013578551	-0.071126254	-0.051623517	-0.107480317	-0.169024384	0.03156093	0.14269652	0.415901717	0.406181142	0.342290425	0.073850379	0.074950917	0.097743823	0.293378338	0.021727578	0.064044256	0.024000495	-0.122116668	0.018241414
resC635	0.127133472	-0.030028823	0.251875222	0.228522738	0.940443858	0.121974366	0.017017486	-0.014975027	0.041825986	0.133486341	0.200358359	0.115344765	0.077117229	0.120531443	0.186878554	0.053425149	0.161653606	0.076293081	0.132074923	-0.064204237	0.16318905	-0.001469577	0.187100861	0.033509198	0.254188821	0.310986306	0.122138507	0.007303962	0.047765081	-0.027257458	-0.076258888	-0.101872711	0.00093508	-0.124055211	-0.2025076	-0.302741559	-0.118790951	0.049016552	-0.17860222	-0.191003216	0.029672493	0.145810939	0.147360364	-0.036711175	0.057531302	0.099172575	0.015315357	-0.026646304	-0.007342008
resC636	-0.037199928	-0.007484552	0.035330788	0.176579466	0.20875637	-0.10636591	0.006492067	-0.197703233	0.012217135	-0.117966658	-0.07053772	-0.062052205	0.095072721	0.074183457	-0.026618742	-0.018734257	0.249910313	0.507826845	-0.012796593	-0.174360039	-0.059681328	-0.140551764	-0.124609811	0.080055765	-0.001946474	0.137206882	0.047310045	-0.000597516	-0.151595312	-0.225166359	-0.110201161	0.119746771	0.160103181	-0.013026907	-0.138553894	0.112898992	-0.164794989	0.262035961	0.286093527	0.385783342	-0.090915663	-0.052088378	-0.009119824	0.154713325	0.009850353	-0.012379165	0.002116609	-0.095130502	-0.016513272
resC637	-0.059802346	-0.031065835	-0.037406468	0.137857726	-0.018729295	-0.182791192	-0.121524402	-0.187751244	-0.174948665	-0.15106471	-0.266360059	-0.308730536	-0.037608709	-0.211774868	-0.203737894	-0.147176248	-0.027732974	0.083640082	-0.057698325	-0.134852671	-0.142365948	-0.150044432	-0.256614053	-0.087604029	-0.315992534	-0.109351448	-0.159753168	-0.153002424	-0.387171831	-0.337803933	-0.098610437	-0.025297181	-0.14797253	-0.218341713	-0.24760322	0.267186955	0.560783997	0.499824278	0.645852893	0.96705565	-0.138394841	-0.172755608	-0.066647025	0.437771214	-0.035175753	-0.14484153	0.039570785	-0.029643992	-0.046002935
resC638	-0.077345316	-0.030026466	-0.078239625	0.126070906	-0.039080223	-0.171451133	-0.118554706	-0.189841369	-0.181379237	-0.168365229	-0.251645388	-0.310843974	-0.039984029	-0.245112086	-0.210820479	-0.128540676	0.000918205	0.106469072	-0.04699189	-0.125606361	-0.162779309	-0.16558421	-0.240236284	-0.119963801	-0.311254564	-0.109153333	-0.155476247	-0.169018726	-0.371327513	-0.328951019	-0.064608285	-0.020905446	-0.129851554	-0.186326094	-0.234761202	0.26377357	0.532927973	0.50997231	0.62425536	0.959087309	-0.106515851	-0.163904289	-0.054749899	0.456509258	-0.049375674	-0.118601257	0.04698582	-0.034830125	-0.029133737
resC639	-0.099263887	-0.081844326	-0.061051146	0.139546029	-0.023714056	-0.1925823	-0.194190869	-0.23510087	-0.172212789	-0.177816439	-0.24903674	-0.34993995	-0.038998141	-0.16346943	-0.227518723	-0.189619902	-0.015349189	0.180911859	-0.031707572	-0.190278387	-0.173210068	-0.172738258	-0.235245583	-0.024378775	-0.25368964	-0.078957795	-0.139723467	-0.077121074	-0.361981411	-0.305665153	-0.122602836	0.031300223	-0.084939468	-0.191803523	-0.21344589	0.271098922	0.493895669	0.491580852	0.582923757	0.908171222	-0.189307785	-0.201743978	-0.067505267	0.386209338	-0.082790693	-0.108073166	0.060527687	-0.035237638	-0.040400072
resC640	-0.113863834	-0.086355062	-0.048991196	0.167807457	-0.036968088	-0.156163671	-0.15561562	-0.273288748	-0.18965249	-0.133418574	-0.240566164	-0.332467166	-0.031006093	-0.163796444	-0.216190895	-0.187046449	-0.030275697	0.221947128	-0.086950604	-0.145459824	-0.138726329	-0.18333036	-0.253121115	-0.014789422	-0.225546641	0.009451966	-0.075707062	-0.045294069	-0.336555888	-0.323090435	-0.08320426	-0.037004089	-0.067741065	-0.231857018	-0.252327814	0.25715455	0.388359037	0.442469013	0.5795762	0.905779125	-0.180081129	-0.188968451	-0.051792661	0.393903893	-0.04365737	-0.110563189	0.050854858	-0.028806383	-0.074694131
resC641	-0.06152676	-0.057263777	-0.016854508	0.190313617	-0.026341777	-0.121160598	-0.052870556	-0.224221527	-0.142643929	-0.167541126	-0.202357657	-0.241560722	0.029861724	-0.123839029	-0.18644472	-0.107706967	-0.007899507	0.211598508	-0.083180787	-0.158394631	-0.135114203	-0.150809456	-0.239179456	-0.082815166	-0.291143542	-0.007675279	-0.095143802	-0.087929044	-0.332267688	-0.287164845	-0.076277814	-0.051290682	-0.10268024	-0.219072596	-0.234744201	0.243406146	0.328433704	0.50667831	0.59850414	0.895224735	-0.175671498	-0.157680875	-0.064367661	0.397624144	-0.028822799	-0.128776261	0.028584656	-0.068120792	-0.049043467
resC642	-0.06294169	-0.026510762	-0.021186757	0.170697974	-0.018963097	-0.176183618	-0.140919025	-0.254338071	-0.154866208	-0.140757233	-0.243793476	-0.276042768	-0.018418621	-0.160880218	-0.179558551	-0.150331368	-0.079141901	0.187422655	-0.08673863	-0.156589783	-0.114353369	-0.172641161	-0.235742659	-0.015340467	-0.221932526	-0.02751263	-0.137122531	-0.041283549	-0.328498578	-0.296656999	-0.112346503	-0.041710299	-0.076896019	-0.24861374	-0.268696616	0.222237319	0.37938043	0.452723167	0.589288847	0.890548688	-0.133559376	-0.169911064	-0.052474106	0.382923617	-0.058431502	-0.135881685	0.051403066	-0.084052997	-0.071443076
[truncated: 339 more rows]
[truncated: 10 more columns]
