# Supplementary material for: Applying network and genetic analysis to the potato metabolome
Source: Front Plant Sci. 2023 Apr 19;14:1108351. doi: 10.3389/fpls.2023.1108351 (PMC10154602; doi:10.3389/fpls.2023.1108351)
Supplement: Supplementary file 6 [file DataSheet_6.csv]

Supplemental Table 6: Association of individual resBlup scores with chip color
module	Rsq	pvalue	signif	FDR	FDR_signif	bonferoni	bonf_signif
resC1	0.019869972	0.056997265	FALSE	0.235948214	FALSE	1	FALSE
resC2	0.01897081	0.062978522	FALSE	0.249072053	FALSE	1	FALSE
resC3	0.015697865	0.091035815	FALSE	0.296286447	FALSE	1	FALSE
resC4	0.003083612	0.455287683	FALSE	0.672977149	FALSE	1	FALSE
resC5	8.03E-05	0.904148988	FALSE	0.954584793	FALSE	1	FALSE
resC6	0.172224186	5.19E-09	TRUE	3.45E-07	TRUE	5.09E-06	TRUE
resC7	0.022871367	0.040994015	TRUE	0.191299505	FALSE	1	FALSE
resC8	0.006730271	0.269571346	FALSE	0.533164295	FALSE	1	FALSE
resC9	0.013872095	0.112306526	FALSE	0.333856674	FALSE	1	FALSE
resC10	0.000704906	0.721268032	FALSE	0.877870892	FALSE	1	FALSE
resC11	0.045720482	0.003655897	TRUE	0.032903069	TRUE	1	FALSE
resC12	0.008711484	0.208858497	FALSE	0.473187495	FALSE	1	FALSE
resC13	0.005740448	0.308021186	FALSE	0.565859145	FALSE	1	FALSE
resC14	0.015284099	0.095442179	FALSE	0.296293599	FALSE	1	FALSE
resC15	0.040976414	0.005993847	TRUE	0.050525303	FALSE	1	FALSE
resC16	0.006645003	0.272636759	FALSE	0.536114339	FALSE	1	FALSE
resC17	0.014875693	0.100018167	FALSE	0.303770346	FALSE	1	FALSE
resC18	0.000132519	0.877085116	FALSE	0.945517032	FALSE	1	FALSE
resC19	0.000302542	0.815215249	FALSE	0.919225471	FALSE	1	FALSE
resC20	0.000320571	0.809890599	FALSE	0.918543371	FALSE	1	FALSE
resC21	0.020441513	0.053508752	FALSE	0.229223082	FALSE	1	FALSE
resC22	0.003380101	0.434357228	FALSE	0.662580165	FALSE	1	FALSE
resC23	0.034442566	0.011894382	TRUE	0.083345636	FALSE	1	FALSE
resC24	0.000529111	0.757261017	FALSE	0.889668332	FALSE	1	FALSE
resC25	0.131226533	4.68E-07	TRUE	1.27E-05	TRUE	0.000458876	TRUE
resC26	0.104292939	8.24E-06	TRUE	0.000164983	TRUE	0.008084154	TRUE
resC27	0.011618799	0.146388511	FALSE	0.390236764	FALSE	1	FALSE
resC28	6.61E-05	0.913045522	FALSE	0.954975229	FALSE	1	FALSE
resC29	0.036319624	0.009762167	TRUE	0.071467806	FALSE	1	FALSE
resC30	0.02671036	0.02706237	TRUE	0.147489915	FALSE	1	FALSE
resC31	2.42E-06	0.983326424	FALSE	0.990138273	FALSE	1	FALSE
resC32	0.003343689	0.436847239	FALSE	0.662580165	FALSE	1	FALSE
resC33	9.89E-05	0.893693372	FALSE	0.953353114	FALSE	1	FALSE
resC34	0.003125049	0.452269817	FALSE	0.672977149	FALSE	1	FALSE
resC35	0.005620699	0.313135748	FALSE	0.571528424	FALSE	1	FALSE
resC36	0.024592279	0.034005201	TRUE	0.171954135	FALSE	1	FALSE
resC37	0.000182397	0.856010588	FALSE	0.936590601	FALSE	1	FALSE
resC38	0.002975566	0.463307321	FALSE	0.681373808	FALSE	1	FALSE
resC39	0.157194952	2.76E-08	TRUE	1.18E-06	TRUE	2.71E-05	TRUE
resC40	0.038467203	0.007792755	TRUE	0.060672163	FALSE	1	FALSE
resC41	0.100468938	1.23E-05	TRUE	0.000237085	TRUE	0.012091353	TRUE
resC42	0.105429861	7.31E-06	TRUE	0.000152569	TRUE	0.00717072	TRUE
resC43	0.005189847	0.332480724	FALSE	0.590876069	FALSE	1	FALSE
resC44	0.020269205	0.054536202	FALSE	0.230255973	FALSE	1	FALSE
resC45	0.016548656	0.082647837	FALSE	0.280737939	FALSE	1	FALSE
resC46	0.166188129	1.02E-08	TRUE	5.87E-07	TRUE	9.98E-06	TRUE
resC47	0.019339421	0.060450143	FALSE	0.244039467	FALSE	1	FALSE
resC48	0.001114755	0.653652336	FALSE	0.829538087	FALSE	1	FALSE
resC49	0.001058082	0.662014593	FALSE	0.832719701	FALSE	1	FALSE
resC50	0.109287315	4.86E-06	TRUE	0.000106013	TRUE	0.00477058	TRUE
resC51	2.52E-05	0.946278621	FALSE	0.971024401	FALSE	1	FALSE
resC52	0.022353414	0.043378062	TRUE	0.197033713	FALSE	1	FALSE
resC53	0.075406664	0.000168641	TRUE	0.002469206	TRUE	0.165436831	FALSE
resC54	0.027676198	0.024399097	TRUE	0.136955758	FALSE	1	FALSE
resC55	2.64E-05	0.945012269	FALSE	0.971024401	FALSE	1	FALSE
resC56	0.003721132	0.412035332	FALSE	0.646730658	FALSE	1	FALSE
resC57	0.009787458	0.182721444	FALSE	0.439337589	FALSE	1	FALSE
resC58	0.017066514	0.077950697	FALSE	0.271168913	FALSE	1	FALSE
resC59	0.012869846	0.126243358	FALSE	0.356901252	FALSE	1	FALSE
resC60	0.017997995	0.070203558	FALSE	0.259444578	FALSE	1	FALSE
resC61	0.015745552	0.090542233	FALSE	0.296073102	FALSE	1	FALSE
resC62	0.002084595	0.539394156	FALSE	0.748438001	FALSE	1	FALSE
resC63	0.006267072	0.286759734	FALSE	0.548846293	FALSE	1	FALSE
resC64	0.001477491	0.605428689	FALSE	0.792470801	FALSE	1	FALSE
resC65	0.00017227	0.860023059	FALSE	0.937425134	FALSE	1	FALSE
resC66	0.032622122	0.01441539	TRUE	0.097527572	FALSE	1	FALSE
resC67	0.001727058	0.576452545	FALSE	0.772540911	FALSE	1	FALSE
resC68	0.000262336	0.827725994	FALSE	0.920634013	FALSE	1	FALSE
resC69	0.00679547	0.267256278	FALSE	0.531802045	FALSE	1	FALSE
resC70	0.004456136	0.369265719	FALSE	0.615024907	FALSE	1	FALSE
resC71	0.021582134	0.047199509	TRUE	0.211223323	FALSE	1	FALSE
resC72	0.009011653	0.201152538	FALSE	0.462599946	FALSE	1	FALSE
resC73	0.000419916	0.783056469	FALSE	0.906940255	FALSE	1	FALSE
resC74	0.021176657	0.049348054	TRUE	0.217087181	FALSE	1	FALSE
resC75	0.010465967	0.168181981	FALSE	0.416632635	FALSE	1	FALSE
resC76	0.003415475	0.431958717	FALSE	0.662580165	FALSE	1	FALSE
resC77	0.047272663	0.003111135	TRUE	0.029912449	TRUE	1	FALSE
resC78	0.007170936	0.254391541	FALSE	0.524281727	FALSE	1	FALSE
resC79	0.002627005	0.490786983	FALSE	0.70625367	FALSE	1	FALSE
resC80	0.169917313	6.71E-09	TRUE	4.12E-07	TRUE	6.59E-06	TRUE
resC81	0.161215191	1.77E-08	TRUE	8.26E-07	TRUE	1.73E-05	TRUE
resC82	0.005158884	0.333930901	FALSE	0.592380133	FALSE	1	FALSE
resC83	0.00145793	0.607828273	FALSE	0.79398074	FALSE	1	FALSE
resC84	0.007222096	0.252698046	FALSE	0.521887964	FALSE	1	FALSE
resC85	0.028429865	0.022509021	TRUE	0.131436607	FALSE	1	FALSE
resC86	0.00107566	0.65939292	FALSE	0.832719701	FALSE	1	FALSE
resC87	0.000232717	0.837599748	FALSE	0.923828435	FALSE	1	FALSE
resC88	0.09590005	1.99E-05	TRUE	0.000375653	TRUE	0.019533939	TRUE
resC89	0.001757185	0.573142824	FALSE	0.772325701	FALSE	1	FALSE
resC90	0.01027947	0.172042137	FALSE	0.422990818	FALSE	1	FALSE
resC91	0.015680955	0.091211526	FALSE	0.296286447	FALSE	1	FALSE
resC92	0.002372987	0.512561159	FALSE	0.724933694	FALSE	1	FALSE
resC93	0.002060049	0.541794486	FALSE	0.749451253	FALSE	1	FALSE
resC94	0.046592505	0.003339001	TRUE	0.031195805	TRUE	1	FALSE
resC95	0.001473926	0.605864527	FALSE	0.792470801	FALSE	1	FALSE
resC96	0.011136693	0.155089634	FALSE	0.399325279	FALSE	1	FALSE
resC97	0.142800035	1.34E-07	TRUE	4.37E-06	TRUE	0.000131068	TRUE
resC98	0.01744983	0.074657775	FALSE	0.265359702	FALSE	1	FALSE
resC99	0.002659902	0.488080905	FALSE	0.70490285	FALSE	1	FALSE
resC100	0.015452952	0.093616818	FALSE	0.296293599	FALSE	1	FALSE
resC101	7.34E-05	0.908392052	FALSE	0.954584793	FALSE	1	FALSE
resC102	0.035703424	0.010415539	TRUE	0.075686252	FALSE	1	FALSE
resC103	0.000653395	0.73123916	FALSE	0.88125997	FALSE	1	FALSE
resC104	0.017979533	0.070348887	FALSE	0.259444578	FALSE	1	FALSE
resC105	0.000283563	0.821004432	FALSE	0.919473267	FALSE	1	FALSE
resC106	7.74E-05	0.905935038	FALSE	0.954584793	FALSE	1	FALSE
resC107	0.030630622	0.01780398	TRUE	0.110542433	FALSE	1	FALSE
resC108	0.031639642	0.015995952	TRUE	0.103920723	FALSE	1	FALSE
resC109	0.014027124	0.110305472	FALSE	0.329907526	FALSE	1	FALSE
resC110	0.008555647	0.212995619	FALSE	0.474883415	FALSE	1	FALSE
resC111	0.003280239	0.441238626	FALSE	0.664907975	FALSE	1	FALSE
resC112	0.000311995	0.812403229	FALSE	0.919225471	FALSE	1	FALSE
resC113	0.004652299	0.358910025	FALSE	0.60705299	FALSE	1	FALSE
resC114	0.006254888	0.28723018	FALSE	0.548846293	FALSE	1	FALSE
resC115	0.00188785	0.559206249	FALSE	0.763476007	FALSE	1	FALSE
resC116	0.054254073	0.001508097	TRUE	0.016438253	TRUE	1	FALSE
resC117	0.031245944	0.016677973	TRUE	0.105449685	FALSE	1	FALSE
resC118	0.000375752	0.794513712	FALSE	0.911599944	FALSE	1	FALSE
resC119	1.21E-05	0.962774653	FALSE	0.982811586	FALSE	1	FALSE
resC120	0.006224408	0.288411295	FALSE	0.548846293	FALSE	1	FALSE
resC121	0.003667443	0.415434773	FALSE	0.649986464	FALSE	1	FALSE
resC122	0.003331762	0.437667632	FALSE	0.662580165	FALSE	1	FALSE
resC123	0.009700007	0.184698258	FALSE	0.440849127	FALSE	1	FALSE
resC124	0.007584329	0.241092124	FALSE	0.510823701	FALSE	1	FALSE
resC125	0.001028688	0.666456953	FALSE	0.833921264	FALSE	1	FALSE
resC126	0.040426221	0.00634849	TRUE	0.052335033	FALSE	1	FALSE
resC127	0.000544133	0.753948132	FALSE	0.889172985	FALSE	1	FALSE
resC128	0.035226661	0.010951408	TRUE	0.077850228	FALSE	1	FALSE
resC129	8.34E-05	0.902353638	FALSE	0.954584793	FALSE	1	FALSE
resC130	0.0085897	0.212083419	FALSE	0.474883415	FALSE	1	FALSE
resC131	0.005642043	0.312216107	FALSE	0.571472922	FALSE	1	FALSE
resC132	0.006153784	0.291171716	FALSE	0.549443633	FALSE	1	FALSE
resC133	0.0015754	0.593711536	FALSE	0.784040925	FALSE	1	FALSE
resC134	0.004791483	0.351802286	FALSE	0.602300249	FALSE	1	FALSE
resC135	5.38E-05	0.921518525	FALSE	0.956475593	FALSE	1	FALSE
resC136	0.038601813	0.007683643	TRUE	0.060610451	FALSE	1	FALSE
resC137	5.59E-06	0.974650715	FALSE	0.985588657	FALSE	1	FALSE
resC138	0.007040547	0.258770946	FALSE	0.52755845	FALSE	1	FALSE
resC139	0.016633593	0.08185714	FALSE	0.280168619	FALSE	1	FALSE
resC140	0.187178553	9.58E-10	TRUE	1.57E-07	TRUE	9.39E-07	TRUE
resC141	0.012190933	0.136763561	FALSE	0.372680703	FALSE	1	FALSE
resC142	0.00210845	0.537079957	FALSE	0.747341046	FALSE	1	FALSE
resC143	0.125381833	8.76E-07	TRUE	2.26E-05	TRUE	0.000859805	TRUE
resC144	0.001916064	0.556281949	FALSE	0.763234395	FALSE	1	FALSE
resC145	0.092791332	2.76E-05	TRUE	0.00050095	TRUE	0.027051274	TRUE
resC146	0.009003558	0.20135594	FALSE	0.462599946	FALSE	1	FALSE
resC147	0.006153739	0.291173506	FALSE	0.549443633	FALSE	1	FALSE
resC148	1.74E-05	0.955273242	FALSE	0.977187748	FALSE	1	FALSE
resC149	0.01094738	0.158664293	FALSE	0.406396009	FALSE	1	FALSE
resC150	0.002424611	0.508004325	FALSE	0.724456156	FALSE	1	FALSE
resC151	0.00082121	0.700175	FALSE	0.861821424	FALSE	1	FALSE
resC152	0.001054798	0.66250718	FALSE	0.832719701	FALSE	1	FALSE
resC153	0.001862119	0.561898734	FALSE	0.763476007	FALSE	1	FALSE
resC154	0.001688749	0.580716195	FALSE	0.77507835	FALSE	1	FALSE
resC155	7.21E-05	0.909149608	FALSE	0.954584793	FALSE	1	FALSE
resC156	0.065728818	0.000459763	TRUE	0.006094968	TRUE	0.451027654	FALSE
resC157	0.191786154	5.66E-10	TRUE	1.11E-07	TRUE	5.55E-07	TRUE
resC158	0.143994679	1.17E-07	TRUE	4.11E-06	TRUE	0.000115078	TRUE
resC159	0.117783123	1.97E-06	TRUE	4.72E-05	TRUE	0.00193615	TRUE
resC160	0.003930168	0.39917953	FALSE	0.635706361	FALSE	1	FALSE
resC161	0.008687209	0.209496684	FALSE	0.47353974	FALSE	1	FALSE
resC162	0.057814071	0.001043108	TRUE	0.011761939	TRUE	1	FALSE
resC163	0.012196789	0.136668772	FALSE	0.372680703	FALSE	1	FALSE
resC164	3.05E-07	0.99408165	FALSE	0.9949298	FALSE	1	FALSE
resC165	0.036707718	0.009372164	TRUE	0.070723794	FALSE	1	FALSE
resC166	0.055427264	0.001335538	TRUE	0.014888212	TRUE	1	FALSE
resC167	0.040080221	0.006582305	TRUE	0.053365627	FALSE	1	FALSE
resC168	0.000384624	0.792156401	FALSE	0.911026295	FALSE	1	FALSE
resC169	0.008008748	0.228302313	FALSE	0.491898105	FALSE	1	FALSE
resC170	5.70E-06	0.974415179	FALSE	0.985588657	FALSE	1	FALSE
resC171	0.012998629	0.124350502	FALSE	0.354835612	FALSE	1	FALSE
resC172	0.001039179	0.664862882	FALSE	0.833921264	FALSE	1	FALSE
resC173	0.01724971	0.076358014	FALSE	0.267525758	FALSE	1	FALSE
resC174	0.000621218	0.737692457	FALSE	0.882777694	FALSE	1	FALSE
resC175	5.21E-06	0.975541881	FALSE	0.985588657	FALSE	1	FALSE
resC176	7.11E-05	0.909823427	FALSE	0.954584793	FALSE	1	FALSE
resC177	5.96E-06	0.973838822	FALSE	0.985588657	FALSE	1	FALSE
resC178	0.06291591	0.000615165	TRUE	0.007736884	TRUE	0.603476971	FALSE
resC179	0.0189057	0.063436613	FALSE	0.249072053	FALSE	1	FALSE
resC180	0.017861883	0.071282537	FALSE	0.261458876	FALSE	1	FALSE
resC181	0.014140855	0.10886221	FALSE	0.32658663	FALSE	1	FALSE
resC182	0.013221471	0.121148571	FALSE	0.351617599	FALSE	1	FALSE
resC183	0.016139746	0.086570746	FALSE	0.287220261	FALSE	1	FALSE
resC184	0.006996136	0.26028368	FALSE	0.52755845	FALSE	1	FALSE
resC185	0.005102151	0.336609909	FALSE	0.593266528	FALSE	1	FALSE
resC186	0.000107529	0.889197417	FALSE	0.953336248	FALSE	1	FALSE
resC187	0.011390052	0.150446691	FALSE	0.395163911	FALSE	1	FALSE
resC188	0.000628978	0.736119459	FALSE	0.882777694	FALSE	1	FALSE
resC189	0.100889912	1.18E-05	TRUE	0.000231355	TRUE	0.011567766	TRUE
resC190	0.000535268	0.755897096	FALSE	0.889172985	FALSE	1	FALSE
resC191	0.004999582	0.341526575	FALSE	0.59721492	FALSE	1	FALSE
resC192	0.006470172	0.279059002	FALSE	0.543168415	FALSE	1	FALSE
resC193	0.030338428	0.018365611	TRUE	0.112604149	FALSE	1	FALSE
resC194	0.146429506	8.99E-08	TRUE	3.39E-06	TRUE	8.82E-05	TRUE
resC195	0.050161439	0.00230501	TRUE	0.023802266	TRUE	1	FALSE
resC196	0.068217659	0.000355311	TRUE	0.004841115	TRUE	0.348560277	FALSE
resC197	0.00237205	0.512644492	FALSE	0.724933694	FALSE	1	FALSE
resC198	0.127464981	7.01E-07	TRUE	1.86E-05	TRUE	0.00068764	TRUE
resC199	0.225734394	1.08E-11	TRUE	7.56E-09	TRUE	1.06E-08	TRUE
resC200	0.00029267	0.81820175	FALSE	0.919473267	FALSE	1	FALSE
resC201	0.006242754	0.287699625	FALSE	0.548846293	FALSE	1	FALSE
resC202	0.00842986	0.216405605	FALSE	0.475995289	FALSE	1	FALSE
resC203	0.004510233	0.366369193	FALSE	0.613889714	FALSE	1	FALSE
resC204	0.00174927	0.574008722	FALSE	0.77243149	FALSE	1	FALSE
resC205	0.001849123	0.563268196	FALSE	0.763476007	FALSE	1	FALSE
resC206	0.045783371	0.003632062	TRUE	0.032903069	TRUE	1	FALSE
resC207	0.023994213	0.036281979	TRUE	0.179760713	FALSE	1	FALSE
resC208	0.018864554	0.063727916	FALSE	0.249072053	FALSE	1	FALSE
resC209	0.010633986	0.164788519	FALSE	0.412391676	FALSE	1	FALSE
resC210	0.000729625	0.71662869	FALSE	0.876929271	FALSE	1	FALSE
resC211	0.054116148	0.001529799	TRUE	0.016491568	TRUE	1	FALSE
resC212	0.007363258	0.248096145	FALSE	0.516735282	FALSE	1	FALSE
resC213	0.003159294	0.449799191	FALSE	0.672977149	FALSE	1	FALSE
resC214	0.060347291	0.000802512	TRUE	0.009369454	TRUE	0.787264132	FALSE
resC215	0.005100314	0.336697129	FALSE	0.593266528	FALSE	1	FALSE
resC216	6.16E-05	0.916036382	FALSE	0.954975229	FALSE	1	FALSE
resC217	0.004823473	0.350195761	FALSE	0.60164981	FALSE	1	FALSE
resC218	0.000626692	0.736581745	FALSE	0.882777694	FALSE	1	FALSE
resC219	0.00679791	0.267170093	FALSE	0.531802045	FALSE	1	FALSE
resC220	0.006804978	0.266920697	FALSE	0.531802045	FALSE	1	FALSE
resC221	0.004188969	0.384049087	FALSE	0.62505944	FALSE	1	FALSE
resC222	0.000457527	0.77380061	FALSE	0.90154204	FALSE	1	FALSE
resC223	0.000183071	0.855747894	FALSE	0.936590601	FALSE	1	FALSE
resC224	0.000517434	0.759871849	FALSE	0.891667804	FALSE	1	FALSE
resC225	0.000166629	0.862310826	FALSE	0.937834723	FALSE	1	FALSE
resC226	6.24E-05	0.915503228	FALSE	0.954975229	FALSE	1	FALSE
resC227	0.001717705	0.577487808	FALSE	0.772872496	FALSE	1	FALSE
resC228	0.045106827	0.003896897	TRUE	0.034440144	TRUE	1	FALSE
resC229	0.027177024	0.025740087	TRUE	0.143471736	FALSE	1	FALSE
resC230	0.163573777	1.36E-08	TRUE	6.68E-07	TRUE	1.34E-05	TRUE
resC231	0.006265961	0.286802606	FALSE	0.548846293	FALSE	1	FALSE
resC232	0.001550444	0.59665301	FALSE	0.786715863	FALSE	1	FALSE
resC233	2.90E-05	0.942285523	FALSE	0.970989599	FALSE	1	FALSE
resC234	0.000441816	0.777615222	FALSE	0.903839494	FALSE	1	FALSE
resC235	0.002423755	0.508079343	FALSE	0.724456156	FALSE	1	FALSE
resC236	0.178744699	2.49E-09	TRUE	2.22E-07	TRUE	2.44E-06	TRUE
resC237	0.031868073	0.015613351	TRUE	0.102111317	FALSE	1	FALSE
resC238	0.009890787	0.180417018	FALSE	0.438091817	FALSE	1	FALSE
resC239	0.005787077	0.306058871	FALSE	0.564367956	FALSE	1	FALSE
resC240	0.004584328	0.362452524	FALSE	0.610938017	FALSE	1	FALSE
resC241	0.01934701	0.060399228	FALSE	0.244039467	FALSE	1	FALSE
resC242	0.004803139	0.351215746	FALSE	0.602300249	FALSE	1	FALSE
resC243	0.004112582	0.388428722	FALSE	0.626724632	FALSE	1	FALSE
resC244	0.000274243	0.823921909	FALSE	0.920070299	FALSE	1	FALSE
resC245	0.009124992	0.19832972	FALSE	0.459019156	FALSE	1	FALSE
resC246	0.010569183	0.166088031	FALSE	0.412486983	FALSE	1	FALSE
resC247	0.000359265	0.798974427	FALSE	0.914578662	FALSE	1	FALSE
resC248	0.000177488	0.857940793	FALSE	0.936590601	FALSE	1	FALSE
resC249	0.015390828	0.094283986	FALSE	0.296293599	FALSE	1	FALSE
resC250	0.037444772	0.008674431	TRUE	0.066481381	FALSE	1	FALSE
resC251	0.002161172	0.532028647	FALSE	0.742418354	FALSE	1	FALSE
resC252	0.000658528	0.730226336	FALSE	0.88125997	FALSE	1	FALSE
resC253	0.000537603	0.755382068	FALSE	0.889172985	FALSE	1	FALSE
resC254	0.023886574	0.03670825	TRUE	0.180402824	FALSE	1	FALSE
resC255	0.001536674	0.598289042	FALSE	0.787508649	FALSE	1	FALSE
resC256	0.006137716	0.291804416	FALSE	0.549443633	FALSE	1	FALSE
resC257	0.009399297	0.191686575	FALSE	0.451797049	FALSE	1	FALSE
resC258	3.61E-06	0.979623622	FALSE	0.988694211	FALSE	1	FALSE
resC259	0.004676925	0.357638255	FALSE	0.606995032	FALSE	1	FALSE
resC260	0.018756801	0.064497499	FALSE	0.249102545	FALSE	1	FALSE
resC261	0.00886826	0.204791406	FALSE	0.46504715	FALSE	1	FALSE
resC262	0.005920831	0.300518482	FALSE	0.560472682	FALSE	1	FALSE
resC263	0.002118086	0.536150228	FALSE	0.747107065	FALSE	1	FALSE
resC264	0.108667448	5.19E-06	TRUE	0.000110736	TRUE	0.005093851	TRUE
resC265	0.033314612	0.013397833	TRUE	0.092558266	FALSE	1	FALSE
resC266	0.001013098	0.668843759	FALSE	0.835841691	FALSE	1	FALSE
resC267	0.133589349	3.63E-07	TRUE	1.02E-05	TRUE	0.000355676	TRUE
resC268	0.004275889	0.379149888	FALSE	0.624102518	FALSE	1	FALSE
resC269	0.178816827	2.47E-09	TRUE	2.22E-07	TRUE	2.42E-06	TRUE
resC270	0.182091049	1.71E-09	TRUE	1.86E-07	TRUE	1.67E-06	TRUE
resC271	0.00731565	0.24963665	FALSE	0.518842276	FALSE	1	FALSE
resC272	0.143324231	1.26E-07	TRUE	4.27E-06	TRUE	0.000123798	TRUE
resC273	0.045411243	0.003775407	TRUE	0.033669767	TRUE	1	FALSE
resC274	0.001279085	0.630765939	FALSE	0.816334283	FALSE	1	FALSE
resC275	0.00847095	0.215284641	FALSE	0.47492921	FALSE	1	FALSE
resC276	0.004553623	0.364068567	FALSE	0.612014871	FALSE	1	FALSE
resC277	0.000688572	0.724384333	FALSE	0.878771109	FALSE	1	FALSE
resC278	0.051730547	0.001958854	TRUE	0.020662752	TRUE	1	FALSE
resC279	0.049558493	0.002453815	TRUE	0.024563187	TRUE	1	FALSE
resC280	0.02500903	0.032506567	TRUE	0.165317153	FALSE	1	FALSE
resC281	0.032235617	0.015017244	TRUE	0.10021712	FALSE	1	FALSE
resC282	0.003722624	0.411941418	FALSE	0.646730658	FALSE	1	FALSE
resC283	0.006373615	0.282687206	FALSE	0.546974653	FALSE	1	FALSE
resC284	0.065432183	0.000474102	TRUE	0.006201248	TRUE	0.465093607	FALSE
resC285	0.019518057	0.059263586	FALSE	0.24223991	FALSE	1	FALSE
resC286	0.017253645	0.076324195	FALSE	0.267525758	FALSE	1	FALSE
resC287	0.004503897	0.366706802	FALSE	0.613889714	FALSE	1	FALSE
resC288	0.01268638	0.128995095	FALSE	0.361237483	FALSE	1	FALSE
resC289	0.005444025	0.320884942	FALSE	0.575845445	FALSE	1	FALSE
resC290	0.012439435	0.132804194	FALSE	0.368025182	FALSE	1	FALSE
resC291	0.013297399	0.120078389	FALSE	0.349864337	FALSE	1	FALSE
resC292	0.006019567	0.296510878	FALSE	0.5561705	FALSE	1	FALSE
resC293	0.003096756	0.454327023	FALSE	0.672977149	FALSE	1	FALSE
resC294	0.002910844	0.468219067	FALSE	0.683516228	FALSE	1	FALSE
resC295	0.00016944	0.861165745	FALSE	0.937628852	FALSE	1	FALSE
resC296	0.036995281	0.009093412	TRUE	0.069152229	FALSE	1	FALSE
resC297	0.015154833	0.096865563	FALSE	0.298821123	FALSE	1	FALSE
resC298	0.000722596	0.717938695	FALSE	0.876929271	FALSE	1	FALSE
resC299	0.011140826	0.155012619	FALSE	0.399325279	FALSE	1	FALSE
resC300	0.001033439	0.665733908	FALSE	0.833921264	FALSE	1	FALSE
resC301	0.008896419	0.204070794	FALSE	0.46504715	FALSE	1	FALSE
resC302	0.000328796	0.807514123	FALSE	0.918452549	FALSE	1	FALSE
resC303	0.079110801	0.000114793	TRUE	0.001759566	TRUE	0.112612253	FALSE
resC304	0.008559453	0.212893433	FALSE	0.474883415	FALSE	1	FALSE
resC305	0.038552983	0.007723044	TRUE	0.060610451	FALSE	1	FALSE
resC306	0.000988377	0.672673311	FALSE	0.839557911	FALSE	1	FALSE
resC307	0.000191838	0.852372585	FALSE	0.936368988	FALSE	1	FALSE
resC308	0.001065831	0.660855674	FALSE	0.832719701	FALSE	1	FALSE
resC309	1.05E-06	0.989009638	FALSE	0.993058808	FALSE	1	FALSE
resC310	0.001899773	0.557966898	FALSE	0.763476007	FALSE	1	FALSE
resC311	0.049446957	0.002482381	TRUE	0.024598142	TRUE	1	FALSE
resC312	0.017501936	0.074221725	FALSE	0.264769137	FALSE	1	FALSE
resC313	0.013003974	0.124272617	FALSE	0.354835612	FALSE	1	FALSE
resC314	0.017359231	0.075422461	FALSE	0.26654887	FALSE	1	FALSE
resC315	0.001190532	0.642860961	FALSE	0.823298437	FALSE	1	FALSE
resC316	0.02372479	0.037358753	TRUE	0.180536636	FALSE	1	FALSE
resC317	0.016032588	0.087631484	FALSE	0.288478141	FALSE	1	FALSE
resC318	0.001730611	0.576060311	FALSE	0.772540911	FALSE	1	FALSE
resC319	0.035350722	0.010809328	TRUE	0.077401101	FALSE	1	FALSE
resC320	7.19E-06	0.971258189	FALSE	0.985588657	FALSE	1	FALSE
resC321	0.00032044	0.809928661	FALSE	0.918543371	FALSE	1	FALSE
resC322	0.005416165	0.322129731	FALSE	0.575845445	FALSE	1	FALSE
resC323	0.023743168	0.03728426	TRUE	0.180536636	FALSE	1	FALSE
resC324	0.001385441	0.616901555	FALSE	0.803882947	FALSE	1	FALSE
resC325	0.003334657	0.437468257	FALSE	0.662580165	FALSE	1	FALSE
resC326	0.007239735	0.25211733	FALSE	0.521787133	FALSE	1	FALSE
resC327	0.009759888	0.183342026	FALSE	0.4397519	FALSE	1	FALSE
resC328	0.007076856	0.257542195	FALSE	0.526878984	FALSE	1	FALSE
resC329	0.000283629	0.820983925	FALSE	0.919473267	FALSE	1	FALSE
resC330	0.019039261	0.062500697	FALSE	0.249072053	FALSE	1	FALSE
resC331	0.060235773	0.000811828	TRUE	0.009369454	TRUE	0.796403589	FALSE
resC332	0.011868277	0.142101638	FALSE	0.384026741	FALSE	1	FALSE
resC333	0.000690523	0.72400992	FALSE	0.878771109	FALSE	1	FALSE
resC334	0.009857015	0.181166509	FALSE	0.438825544	FALSE	1	FALSE
resC335	0.06184932	0.000686966	TRUE	0.008319926	TRUE	0.673913992	FALSE
resC336	0.047401333	0.003069821	TRUE	0.029912449	TRUE	1	FALSE
resC337	0.003251023	0.443283379	FALSE	0.665943331	FALSE	1	FALSE
resC338	0.005505709	0.318151263	FALSE	0.575845445	FALSE	1	FALSE
resC339	0.030141989	0.018753346	TRUE	0.114267285	FALSE	1	FALSE
resC340	0.041143621	0.005890086	TRUE	0.050244996	FALSE	1	FALSE
resC341	0.032958451	0.0139117	TRUE	0.094773458	FALSE	1	FALSE
resC342	0.027663823	0.024431455	TRUE	0.136955758	FALSE	1	FALSE
resC343	0.036381947	0.009698446	TRUE	0.071467806	FALSE	1	FALSE
resC344	0.001164255	0.646554775	FALSE	0.825872701	FALSE	1	FALSE
resC345	0.025643188	0.030355921	TRUE	0.15839978	FALSE	1	FALSE
resC346	0.02444079	0.034567525	TRUE	0.173013991	FALSE	1	FALSE
resC347	0.000535105	0.755932996	FALSE	0.889172985	FALSE	1	FALSE
resC348	0.000706489	0.720968247	FALSE	0.877870892	FALSE	1	FALSE
resC349	0.000104287	0.890869967	FALSE	0.953353114	FALSE	1	FALSE
resC350	4.40E-05	0.928949036	FALSE	0.962300955	FALSE	1	FALSE
resC351	0.004340785	0.375549113	FALSE	0.621270961	FALSE	1	FALSE
resC352	0.000549617	0.752751358	FALSE	0.889172985	FALSE	1	FALSE
resC353	0.013466662	0.117729839	FALSE	0.346825743	FALSE	1	FALSE
resC354	0.007986706	0.2289462	FALSE	0.491898105	FALSE	1	FALSE
resC355	0.001108916	0.654501959	FALSE	0.82954318	FALSE	1	FALSE
resC356	0.000622257	0.73748131	FALSE	0.882777694	FALSE	1	FALSE
resC357	0.010219762	0.173299254	FALSE	0.425016419	FALSE	1	FALSE
resC358	0.072979851	0.000216915	TRUE	0.003083963	TRUE	0.212793445	FALSE
resC359	0.004771861	0.352792643	FALSE	0.602943525	FALSE	1	FALSE
resC360	7.32E-05	0.908496073	FALSE	0.954584793	FALSE	1	FALSE
resC361	0.012229262	0.136144414	FALSE	0.372680703	FALSE	1	FALSE
resC362	0.002880733	0.470532536	FALSE	0.684855219	FALSE	1	FALSE
resC363	0.176977708	3.04E-09	TRUE	2.49E-07	TRUE	2.98E-06	TRUE
resC364	0.18220241	1.68E-09	TRUE	1.86E-07	TRUE	1.65E-06	TRUE
resC365	0.160269386	1.96E-08	TRUE	8.76E-07	TRUE	1.93E-05	TRUE
resC366	0.003400519	0.432970353	FALSE	0.662580165	FALSE	1	FALSE
resC367	0.065020364	0.000494751	TRUE	0.006386194	TRUE	0.485350737	FALSE
resC368	0.006862961	0.264885685	FALSE	0.530311953	FALSE	1	FALSE
resC369	0.015310873	0.095150205	FALSE	0.296293599	FALSE	1	FALSE
resC370	0.049905793	0.002366963	TRUE	0.024187402	TRUE	1	FALSE
resC371	0.016535344	0.08277251	FALSE	0.280737939	FALSE	1	FALSE
resC372	0.003358634	0.43582266	FALSE	0.662580165	FALSE	1	FALSE
resC373	0.027886062	0.023856965	TRUE	0.135990024	FALSE	1	FALSE
resC374	0.008968649	0.202235846	FALSE	0.463535898	FALSE	1	FALSE
resC375	0.003118297	0.452759456	FALSE	0.672977149	FALSE	1	FALSE
resC376	5.53E-05	0.920386635	FALSE	0.956475593	FALSE	1	FALSE
resC377	0.004682321	0.357360426	FALSE	0.606995032	FALSE	1	FALSE
resC378	0.011448526	0.149397444	FALSE	0.395163911	FALSE	1	FALSE
resC379	0.086752203	5.18E-05	TRUE	0.000876433	TRUE	0.050833101	FALSE
resC380	0.07157067	0.000251036	TRUE	0.003518084	TRUE	0.246265873	FALSE
resC381	0.022637878	0.042051369	TRUE	0.192768193	FALSE	1	FALSE
resC382	0.019019993	0.062634805	FALSE	0.249072053	FALSE	1	FALSE
resC383	0.000821253	0.700167551	FALSE	0.861821424	FALSE	1	FALSE
resC384	0.011630165	0.146190099	FALSE	0.390236764	FALSE	1	FALSE
resC385	0.015390112	0.094291699	FALSE	0.296293599	FALSE	1	FALSE
resC386	0.000179677	0.857076894	FALSE	0.936590601	FALSE	1	FALSE
resC387	0.009251864	0.195224421	FALSE	0.454905361	FALSE	1	FALSE
resC388	0.011238844	0.153198543	FALSE	0.396759828	FALSE	1	FALSE
resC389	0.050645152	0.00219221	TRUE	0.022878274	TRUE	1	FALSE
resC390	0.060555041	0.00078544	TRUE	0.009283334	TRUE	0.770516702	FALSE
resC391	0.031241913	0.016685109	TRUE	0.105449685	FALSE	1	FALSE
resC392	0.012229369	0.136142689	FALSE	0.372680703	FALSE	1	FALSE
resC393	0.00041462	0.784395074	FALSE	0.907419301	FALSE	1	FALSE
resC394	0.016872085	0.079679884	FALSE	0.274266548	FALSE	1	FALSE
resC395	0.062067732	0.000671611	TRUE	0.008235631	TRUE	0.658850499	FALSE
resC396	0.016130288	0.08666381	FALSE	0.287220261	FALSE	1	FALSE
resC397	0.004396069	0.372519281	FALSE	0.618344187	FALSE	1	FALSE
resC398	0.003398959	0.433076059	FALSE	0.662580165	FALSE	1	FALSE
resC399	0.001141812	0.649749767	FALSE	0.827213404	FALSE	1	FALSE
resC400	0.000124771	0.880705208	FALSE	0.947473639	FALSE	1	FALSE
resC401	0.005358039	0.324747219	FALSE	0.579230949	FALSE	1	FALSE
resC402	0.003977482	0.396350496	FALSE	0.635326531	FALSE	1	FALSE
resC403	0.022694616	0.041791844	TRUE	0.192477929	FALSE	1	FALSE
resC404	0.040214602	0.006490478	TRUE	0.053059658	FALSE	1	FALSE
resC405	0.000579322	0.746379763	FALSE	0.888929908	FALSE	1	FALSE
resC406	0.00014872	0.86985101	FALSE	0.944496933	FALSE	1	FALSE
resC407	0.000970187	0.675527327	FALSE	0.842048676	FALSE	1	FALSE
resC408	0.008314898	0.219578721	FALSE	0.478681611	FALSE	1	FALSE
resC409	0.034763992	0.011498227	TRUE	0.081149359	FALSE	1	FALSE
resC410	0.002944529	0.465652431	FALSE	0.681798559	FALSE	1	FALSE
resC411	0.163952611	1.31E-08	TRUE	6.68E-07	TRUE	1.28E-05	TRUE
resC412	0.00056183	0.750109363	FALSE	0.888929908	FALSE	1	FALSE
resC413	0.012935377	0.125276253	FALSE	0.356220303	FALSE	1	FALSE
resC414	0.004409847	0.371769507	FALSE	0.618145569	FALSE	1	FALSE
resC415	0.00276017	0.479983052	FALSE	0.696543453	FALSE	1	FALSE
resC416	0.004065112	0.391186202	FALSE	0.629104368	FALSE	1	FALSE
resC417	0.001241226	0.635872272	FALSE	0.818463663	FALSE	1	FALSE
resC418	0.011416153	0.149977325	FALSE	0.395163911	FALSE	1	FALSE
resC419	0.061471527	0.00071436	TRUE	0.008546185	TRUE	0.700787206	FALSE
resC420	0.044242071	0.004263938	TRUE	0.037347525	TRUE	1	FALSE
resC421	2.24E-07	0.9949298	FALSE	0.9949298	FALSE	1	FALSE
resC422	0.00810151	0.225616207	FALSE	0.489667033	FALSE	1	FALSE
resC423	0.02158916	0.047163152	TRUE	0.211223323	FALSE	1	FALSE
resC424	0.013156727	0.122069399	FALSE	0.353245076	FALSE	1	FALSE
resC425	0.020389808	0.053814914	FALSE	0.229532306	FALSE	1	FALSE
resC426	0.017739714	0.072265998	FALSE	0.263066796	FALSE	1	FALSE
resC427	0.109418639	4.80E-06	TRUE	0.000106013	TRUE	0.004704753	TRUE
resC428	0.031885819	0.015584023	TRUE	0.102111317	FALSE	1	FALSE
resC429	0.000262488	0.827676774	FALSE	0.920634013	FALSE	1	FALSE
resC430	5.26E-05	0.922350572	FALSE	0.956475593	FALSE	1	FALSE
resC431	0.006228929	0.288235704	FALSE	0.548846293	FALSE	1	FALSE
resC432	0.016481691	0.083277003	FALSE	0.280737939	FALSE	1	FALSE
resC433	1.48E-06	0.986940385	FALSE	0.991996432	FALSE	1	FALSE
resC434	0.005097105	0.336849599	FALSE	0.593266528	FALSE	1	FALSE
resC435	0.005840184	0.303843491	FALSE	0.562397103	FALSE	1	FALSE
resC436	0.054836798	0.00141976	TRUE	0.015649266	TRUE	1	FALSE
resC437	0.047273989	0.003110706	TRUE	0.029912449	TRUE	1	FALSE
resC438	0.018501022	0.066363948	FALSE	0.254308721	FALSE	1	FALSE
resC439	0.00150135	0.602528938	FALSE	0.790215091	FALSE	1	FALSE
resC440	0.000289201	0.819263818	FALSE	0.919473267	FALSE	1	FALSE
resC441	0.006217244	0.288689793	FALSE	0.548846293	FALSE	1	FALSE
resC442	0.05990504	0.0008401	TRUE	0.009583	TRUE	0.824138041	FALSE
resC443	6.23E-05	0.915580141	FALSE	0.954975229	FALSE	1	FALSE
resC444	0.000124504	0.880831762	FALSE	0.947473639	FALSE	1	FALSE
resC445	0.02188808	0.045643217	TRUE	0.206340997	FALSE	1	FALSE
resC446	0.000380165	0.793337529	FALSE	0.911316295	FALSE	1	FALSE
resC447	0.174091755	4.21E-09	TRUE	3.17E-07	TRUE	4.13E-06	TRUE
resC448	6.06E-07	0.991658786	FALSE	0.994700684	FALSE	1	FALSE
resC449	0.018305178	0.067831674	FALSE	0.256407948	FALSE	1	FALSE
resC450	0.02500402	0.03252417	TRUE	0.165317153	FALSE	1	FALSE
resC451	0.00028218	0.821434011	FALSE	0.919473267	FALSE	1	FALSE
resC452	0.015164564	0.096757611	FALSE	0.298821123	FALSE	1	FALSE
resC453	3.81E-07	0.993380311	FALSE	0.9949298	FALSE	1	FALSE
resC454	0.005937445	0.299839315	FALSE	0.560295914	FALSE	1	FALSE
resC455	0.001840979	0.564129579	FALSE	0.763476007	FALSE	1	FALSE
resC456	0.001811298	0.56729046	FALSE	0.766545374	FALSE	1	FALSE
resC457	0.011353082	0.151114356	FALSE	0.395163911	FALSE	1	FALSE
resC458	0.018211593	0.068545145	FALSE	0.25665186	FALSE	1	FALSE
resC459	0.032108525	0.015220699	TRUE	0.100888553	FALSE	1	FALSE
resC460	0.026468941	0.027773692	TRUE	0.150032305	FALSE	1	FALSE
resC461	0.009257289	0.195092885	FALSE	0.454905361	FALSE	1	FALSE
resC462	0.000334861	0.805781842	FALSE	0.918452549	FALSE	1	FALSE
resC463	0.024392151	0.034750109	TRUE	0.173044958	FALSE	1	FALSE
resC464	0.003864126	0.403177412	FALSE	0.637930711	FALSE	1	FALSE
resC465	0.00042964	0.780622156	FALSE	0.906260752	FALSE	1	FALSE
resC466	0.005937121	0.299852553	FALSE	0.560295914	FALSE	1	FALSE
resC467	0.005603494	0.313879594	FALSE	0.571528424	FALSE	1	FALSE
resC468	0.005420436	0.321938514	FALSE	0.575845445	FALSE	1	FALSE
resC469	0.00308674	0.455058776	FALSE	0.672977149	FALSE	1	FALSE
resC470	5.42E-05	0.921217034	FALSE	0.956475593	FALSE	1	FALSE
resC471	0.002581101	0.494604986	FALSE	0.708332103	FALSE	1	FALSE
resC472	0.000177052	0.858113738	FALSE	0.936590601	FALSE	1	FALSE
resC473	0.007404849	0.246759794	FALSE	0.515045442	FALSE	1	FALSE
resC474	0.003284057	0.440972453	FALSE	0.664907975	FALSE	1	FALSE
resC475	0.001384292	0.617047767	FALSE	0.803882947	FALSE	1	FALSE
resC476	0.001060095	0.661713024	FALSE	0.832719701	FALSE	1	FALSE
resC477	0.010723925	0.163004001	FALSE	0.410727426	FALSE	1	FALSE
resC478	0.007003834	0.260020689	FALSE	0.52755845	FALSE	1	FALSE
resC479	0.001727762	0.57637477	FALSE	0.772540911	FALSE	1	FALSE
resC480	0.012219548	0.13630103	FALSE	0.372680703	FALSE	1	FALSE
resC481	0.137131802	2.47E-07	TRUE	7.35E-06	TRUE	0.000242515	TRUE
resC482	0.00548714	0.318970999	FALSE	0.575845445	FALSE	1	FALSE
resC483	0.019869098	0.05700278	FALSE	0.235948214	FALSE	1	FALSE
resC484	0.019475394	0.059544719	FALSE	0.242379127	FALSE	1	FALSE
resC485	0.009385521	0.192013991	FALSE	0.451797049	FALSE	1	FALSE
resC486	0.005478764	0.319341658	FALSE	0.575845445	FALSE	1	FALSE
resC487	0.00426206	0.379923456	FALSE	0.624296332	FALSE	1	FALSE
resC488	0.005843554	0.303703587	FALSE	0.562397103	FALSE	1	FALSE
resC489	0.140966414	1.63E-07	TRUE	5.16E-06	TRUE	0.000159993	TRUE
resC490	0.002894738	0.469454263	FALSE	0.684301088	FALSE	1	FALSE
resC491	0.003525878	0.424599919	FALSE	0.658029258	FALSE	1	FALSE
resC492	0.015915888	0.088802586	FALSE	0.291355642	FALSE	1	FALSE
resC493	0.026927065	0.026439855	TRUE	0.145716277	FALSE	1	FALSE
resC494	0.000620209	0.737897767	FALSE	0.882777694	FALSE	1	FALSE
resC495	0.023594211	0.037892506	TRUE	0.181329503	FALSE	1	FALSE
resC496	0.005823713	0.304528344	FALSE	0.562603212	FALSE	1	FALSE
resC497	7.82E-05	0.905412337	FALSE	0.954584793	FALSE	1	FALSE
resC498	0.164905639	1.17E-08	TRUE	6.40E-07	TRUE	1.15E-05	TRUE
resC499	1.26E-05	0.961983757	FALSE	0.982811586	FALSE	1	FALSE
resC500	0.018088689	0.069494247	FALSE	0.259216182	FALSE	1	FALSE
resC501	0.00663529	0.272988668	FALSE	0.536114339	FALSE	1	FALSE
resC502	0.004156365	0.385909794	FALSE	0.626175454	FALSE	1	FALSE
resC503	0.063678716	0.000568462	TRUE	0.007242359	TRUE	0.557661664	FALSE
resC504	0.001673031	0.582483835	FALSE	0.775327873	FALSE	1	FALSE
resC505	0.00085369	0.694593497	FALSE	0.859263835	FALSE	1	FALSE
resC506	0.001051851	0.662950139	FALSE	0.832719701	FALSE	1	FALSE
resC507	0.031194783	0.016768757	TRUE	0.105449685	FALSE	1	FALSE
resC508	0.00339778	0.433155969	FALSE	0.662580165	FALSE	1	FALSE
resC509	0.004848894	0.348926156	FALSE	0.601434706	FALSE	1	FALSE
resC510	0.007901322	0.231460971	FALSE	0.495771207	FALSE	1	FALSE
resC511	0.004323287	0.376515245	FALSE	0.621820632	FALSE	1	FALSE
resC512	0.002592534	0.493649387	FALSE	0.707997148	FALSE	1	FALSE
resC513	0.002653353	0.488617674	FALSE	0.70490285	FALSE	1	FALSE
resC514	0.003910958	0.400336509	FALSE	0.636515584	FALSE	1	FALSE
resC515	0.082371178	8.18E-05	TRUE	0.001337193	TRUE	0.080231561	FALSE
resC516	0.01030975	0.171408588	FALSE	0.422990818	FALSE	1	FALSE
resC517	0.037865088	0.008300355	TRUE	0.064115337	FALSE	1	FALSE
resC518	0.01533315	0.094907992	FALSE	0.296293599	FALSE	1	FALSE
resC519	0.000901776	0.686550828	FALSE	0.852539699	FALSE	1	FALSE
resC520	0.005068375	0.338218455	FALSE	0.593546162	FALSE	1	FALSE
resC521	9.68E-06	0.966658947	FALSE	0.984379978	FALSE	1	FALSE
resC522	0.00088816	0.688802596	FALSE	0.853175942	FALSE	1	FALSE
resC523	0.004129545	0.387450051	FALSE	0.626175454	FALSE	1	FALSE
resC524	0.001243273	0.635593737	FALSE	0.818463663	FALSE	1	FALSE
resC525	0.000908393	0.685463825	FALSE	0.85226871	FALSE	1	FALSE
resC526	0.022974262	0.04053688	TRUE	0.19027119	FALSE	1	FALSE
resC527	0.016621875	0.081965743	FALSE	0.280168619	FALSE	1	FALSE
resC528	0.025312826	0.031457296	TRUE	0.162418985	FALSE	1	FALSE
resC529	0.004234514	0.381470909	FALSE	0.62474618	FALSE	1	FALSE
resC530	0.005476736	0.319431484	FALSE	0.575845445	FALSE	1	FALSE
resC531	0.009366386	0.192469835	FALSE	0.451797049	FALSE	1	FALSE
resC532	0.001238042	0.636306056	FALSE	0.818463663	FALSE	1	FALSE
resC533	0.014648845	0.102662087	FALSE	0.309881561	FALSE	1	FALSE
resC534	0.014621647	0.10298413	FALSE	0.309900096	FALSE	1	FALSE
resC535	0.009122406	0.198393601	FALSE	0.459019156	FALSE	1	FALSE
resC536	0.005857054	0.303144055	FALSE	0.562397103	FALSE	1	FALSE
resC537	0.016907371	0.079363048	FALSE	0.274137854	FALSE	1	FALSE
resC538	0.003389758	0.433700403	FALSE	0.662580165	FALSE	1	FALSE
resC539	0.016498745	0.083116292	FALSE	0.280737939	FALSE	1	FALSE
resC540	0.003314743	0.43884228	FALSE	0.663334786	FALSE	1	FALSE
resC541	0.007076545	0.257552673	FALSE	0.526878984	FALSE	1	FALSE
resC542	0.005842989	0.30372702	FALSE	0.562397103	FALSE	1	FALSE
resC543	0.009187601	0.19679018	FALSE	0.457467219	FALSE	1	FALSE
resC544	0.000511282	0.761260393	FALSE	0.892229923	FALSE	1	FALSE
resC545	0.000642894	0.733325455	FALSE	0.882689904	FALSE	1	FALSE
resC546	0.000350743	0.80132275	FALSE	0.91619769	FALSE	1	FALSE
resC547	0.004217789	0.382414827	FALSE	0.62505944	FALSE	1	FALSE
resC548	0.006896395	0.263720962	FALSE	0.530143983	FALSE	1	FALSE
resC549	0.00486817	0.347967631	FALSE	0.601434706	FALSE	1	FALSE
resC550	0.001236012	0.636582849	FALSE	0.818463663	FALSE	1	FALSE
resC551	0.004910075	0.345896057	FALSE	0.600573509	FALSE	1	FALSE
resC552	0.003744522	0.410567077	FALSE	0.646494868	FALSE	1	FALSE
resC553	0.014959676	0.099058138	FALSE	0.303675106	FALSE	1	FALSE
resC554	0.183306697	1.49E-09	TRUE	1.86E-07	TRUE	1.46E-06	TRUE
resC555	0.006019837	0.296500028	FALSE	0.5561705	FALSE	1	FALSE
resC556	0.00136466	0.619557206	FALSE	0.80444305	FALSE	1	FALSE
resC557	0.009257706	0.195082803	FALSE	0.454905361	FALSE	1	FALSE
resC558	0.15598861	3.15E-08	TRUE	1.29E-06	TRUE	3.09E-05	TRUE
resC559	9.74E-05	0.894528413	FALSE	0.953353114	FALSE	1	FALSE
resC560	0.01187306	0.142020828	FALSE	0.384026741	FALSE	1	FALSE
resC561	0.000329403	0.807339927	FALSE	0.918452549	FALSE	1	FALSE
resC562	0.004655959	0.358720617	FALSE	0.60705299	FALSE	1	FALSE
resC563	0.00113326	0.650977317	FALSE	0.827213404	FALSE	1	FALSE
resC564	0.015359053	0.0946272	FALSE	0.296293599	FALSE	1	FALSE
resC565	0.000569567	0.74845179	FALSE	0.888929908	FALSE	1	FALSE
resC566	0.036552528	0.009526185	TRUE	0.07133281	FALSE	1	FALSE
resC567	0.03648074	0.009598299	TRUE	0.07133281	FALSE	1	FALSE
resC568	0.007069217	0.257800115	FALSE	0.526878984	FALSE	1	FALSE
resC569	0.041785878	0.005508118	TRUE	0.047398802	TRUE	1	FALSE
resC570	0.02687038	0.026601252	TRUE	0.145786747	FALSE	1	FALSE
resC571	0.025866061	0.029635461	TRUE	0.15630316	FALSE	1	FALSE
resC572	0.025725548	0.030087599	TRUE	0.157839223	FALSE	1	FALSE
resC573	0.0215177	0.047534285	TRUE	0.211223323	FALSE	1	FALSE
resC574	0.034051967	0.012394534	TRUE	0.086234313	FALSE	1	FALSE
resC575	0.030531012	0.017993441	TRUE	0.111016138	FALSE	1	FALSE
resC576	6.44E-05	0.914164484	FALSE	0.954975229	FALSE	1	FALSE
resC577	0.004478509	0.368063993	FALSE	0.614797315	FALSE	1	FALSE
resC578	9.64E-05	0.895044055	FALSE	0.953353114	FALSE	1	FALSE
resC579	0.009894554	0.180333643	FALSE	0.438091817	FALSE	1	FALSE
resC580	0.007743802	0.236187819	FALSE	0.501515693	FALSE	1	FALSE
resC581	0.001519369	0.600358295	FALSE	0.788422339	FALSE	1	FALSE
resC582	0.01767811	0.072767369	FALSE	0.263412504	FALSE	1	FALSE
resC583	0.000333142	0.806271121	FALSE	0.918452549	FALSE	1	FALSE
resC584	0.024500315	0.03434543	TRUE	0.172783935	FALSE	1	FALSE
resC585	0.0039341	0.398943365	FALSE	0.635706361	FALSE	1	FALSE
resC586	0.006568368	0.275428901	FALSE	0.539312877	FALSE	1	FALSE
resC587	0.005336135	0.325740836	FALSE	0.579948748	FALSE	1	FALSE
resC588	0.000399074	0.788378644	FALSE	0.909881706	FALSE	1	FALSE
resC589	0.087863568	4.61E-05	TRUE	0.000808371	TRUE	0.045268768	TRUE
resC590	0.085432812	5.95E-05	TRUE	0.000988619	TRUE	0.058328544	FALSE
resC591	0.007817456	0.233963307	FALSE	0.500039224	FALSE	1	FALSE
resC592	0.002204469	0.527943815	FALSE	0.739875547	FALSE	1	FALSE
resC593	3.39E-05	0.937687553	FALSE	0.967605818	FALSE	1	FALSE
resC594	7.78E-05	0.905663071	FALSE	0.954584793	FALSE	1	FALSE
resC595	0.003096951	0.454312791	FALSE	0.672977149	FALSE	1	FALSE
resC596	0.007518627	0.243148372	FALSE	0.511863848	FALSE	1	FALSE
resC597	0.02597154	0.029300669	TRUE	0.155372735	FALSE	1	FALSE
resC598	0.004891799	0.346797517	FALSE	0.601074848	FALSE	1	FALSE
resC599	0.018281474	0.068011636	FALSE	0.256407948	FALSE	1	FALSE
resC600	0.025553852	0.030649765	TRUE	0.159086873	FALSE	1	FALSE
resC601	0.001169063	0.645875249	FALSE	0.825872701	FALSE	1	FALSE
resC602	0.002071019	0.540719315	FALSE	0.749217017	FALSE	1	FALSE
resC603	0.009717989	0.184289766	FALSE	0.440849127	FALSE	1	FALSE
resC604	0.013910987	0.111800827	FALSE	0.333363561	FALSE	1	FALSE
resC605	0.002922528	0.467326211	FALSE	0.683229528	FALSE	1	FALSE
resC606	0.011689017	0.145167487	FALSE	0.389096461	FALSE	1	FALSE
resC607	0.022826396	0.041195494	TRUE	0.191299505	FALSE	1	FALSE
resC608	0.018772062	0.064387915	FALSE	0.249102545	FALSE	1	FALSE
resC609	0.002624502	0.490993887	FALSE	0.70625367	FALSE	1	FALSE
resC610	0.008534494	0.213564598	FALSE	0.47492921	FALSE	1	FALSE
resC611	0.003344791	0.436771567	FALSE	0.662580165	FALSE	1	FALSE
resC612	0.001854373	0.562714167	FALSE	0.763476007	FALSE	1	FALSE
resC613	0.006154743	0.291134003	FALSE	0.549443633	FALSE	1	FALSE
resC614	0.020779314	0.051553007	FALSE	0.22477111	FALSE	1	FALSE
resC615	0.040642107	0.006206873	TRUE	0.051601208	FALSE	1	FALSE
resC616	0.007451513	0.245270803	FALSE	0.514125338	FALSE	1	FALSE
resC617	0.000176575	0.858302701	FALSE	0.936590601	FALSE	1	FALSE
resC618	0.014896509	0.099779279	FALSE	0.303770346	FALSE	1	FALSE
resC619	0.079753729	0.000107374	TRUE	0.001671962	TRUE	0.105333579	FALSE
resC620	0.025075506	0.032273914	TRUE	0.165317153	FALSE	1	FALSE
resC621	0.026255563	0.028418434	TRUE	0.15234144	FALSE	1	FALSE
resC622	0.019132703	0.061854588	FALSE	0.248685866	FALSE	1	FALSE
resC623	0.00234065	0.515451657	FALSE	0.727565576	FALSE	1	FALSE
resC624	0.015357431	0.094644762	FALSE	0.296293599	FALSE	1	FALSE
resC625	0.010827078	0.160984208	FALSE	0.410727426	FALSE	1	FALSE
resC626	0.000822011	0.700035898	FALSE	0.861821424	FALSE	1	FALSE
resC627	0.004011857	0.394313071	FALSE	0.633095127	FALSE	1	FALSE
resC628	0.003886682	0.401805489	FALSE	0.637817451	FALSE	1	FALSE
resC629	0.022352252	0.04338357	TRUE	0.197033713	FALSE	1	FALSE
resC630	0.008503889	0.214391007	FALSE	0.47492921	FALSE	1	FALSE
resC631	2.33E-05	0.948269663	FALSE	0.971036054	FALSE	1	FALSE
resC632	0.008878128	0.204538543	FALSE	0.46504715	FALSE	1	FALSE
resC633	0.008394949	0.217363416	FALSE	0.476228644	FALSE	1	FALSE
resC634	0.000565389	0.74934538	FALSE	0.888929908	FALSE	1	FALSE
resC635	0.000310369	0.812883596	FALSE	0.919225471	FALSE	1	FALSE
resC636	0.016426857	0.083796009	FALSE	0.281520153	FALSE	1	FALSE
resC637	0.003570699	0.421665899	FALSE	0.655553482	FALSE	1	FALSE
resC638	0.003586537	0.420636352	FALSE	0.655030364	FALSE	1	FALSE
resC639	0.010709631	0.163286133	FALSE	0.410727426	FALSE	1	FALSE
resC640	0.009476703	0.189858926	FALSE	0.450972413	FALSE	1	FALSE
resC641	0.006409341	0.28133792	FALSE	0.545439722	FALSE	1	FALSE
resC642	0.010681123	0.1638505	FALSE	0.411092942	FALSE	1	FALSE
resC643	0.004709172	0.355982216	FALSE	0.606282212	FALSE	1	FALSE
resC644	0.000608235	0.740348948	FALSE	0.884631325	FALSE	1	FALSE
resC645	0.012369434	0.133906484	FALSE	0.370034537	FALSE	1	FALSE
resC646	0.005757843	0.307287228	FALSE	0.565569926	FALSE	1	FALSE
resC647	0.009811243	0.182188007	FALSE	0.439337589	FALSE	1	FALSE
resC648	0.009796979	0.18250771	FALSE	0.439337589	FALSE	1	FALSE
resC649	2.21E-06	0.984082382	FALSE	0.990138273	FALSE	1	FALSE
resC650	0.011734125	0.144389126	FALSE	0.388070499	FALSE	1	FALSE
resC651	0.012824546	0.126916724	FALSE	0.357748721	FALSE	1	FALSE
resC652	0.079797255	0.000106889	TRUE	0.001671962	TRUE	0.104858106	FALSE
resC653	0.020189491	0.055018517	FALSE	0.230654551	FALSE	1	FALSE
resC654	0.003471627	0.428192183	FALSE	0.661506349	FALSE	1	FALSE
resC655	0.00011735	0.88428174	FALSE	0.950142811	FALSE	1	FALSE
resC656	0.000686955	0.724695033	FALSE	0.878771109	FALSE	1	FALSE
resC657	0.039675649	0.00686677	TRUE	0.055215588	FALSE	1	FALSE
resC658	0.073651365	0.000202324	TRUE	0.002918814	TRUE	0.198479379	FALSE
resC659	0.002211275	0.527306879	FALSE	0.739875547	FALSE	1	FALSE
resC660	0.000327188	0.807976096	FALSE	0.918452549	FALSE	1	FALSE
resC661	0.033197787	0.013564221	TRUE	0.093052452	FALSE	1	FALSE
resC662	0.003535432	0.423971961	FALSE	0.658029258	FALSE	1	FALSE
resC663	0.001255015	0.634001557	FALSE	0.818463663	FALSE	1	FALSE
resC664	0.198638429	2.58E-10	TRUE	8.42E-08	TRUE	2.53E-07	TRUE
resC665	0.01543727	0.093784753	FALSE	0.296293599	FALSE	1	FALSE
resC666	0.001151538	0.648360636	FALSE	0.82710245	FALSE	1	FALSE
resC667	0.000822449	0.699959784	FALSE	0.861821424	FALSE	1	FALSE
resC668	0.066787041	0.00041205	TRUE	0.00553728	TRUE	0.404221433	FALSE
resC669	0.021028419	0.050158883	FALSE	0.219669036	FALSE	1	FALSE
resC670	0.000272714	0.824405498	FALSE	0.920070299	FALSE	1	FALSE
resC671	0.023636027	0.037720722	TRUE	0.181329503	FALSE	1	FALSE
resC672	0.000393139	0.789921134	FALSE	0.910590637	FALSE	1	FALSE
resC673	0.003599365	0.419805183	FALSE	0.655030364	FALSE	1	FALSE
resC674	6.75E-05	0.912121703	FALSE	0.954975229	FALSE	1	FALSE
resC675	0.013415865	0.118429326	FALSE	0.347316471	FALSE	1	FALSE
resC676	0.00342875	0.431063722	FALSE	0.662580165	FALSE	1	FALSE
resC677	0.000718494	0.718706558	FALSE	0.876929271	FALSE	1	FALSE
resC678	0.027944526	0.023708153	TRUE	0.135990024	FALSE	1	FALSE
resC679	0.01716858	0.077059028	FALSE	0.269021019	FALSE	1	FALSE
resC680	0.043662418	0.004529287	TRUE	0.039320625	TRUE	1	FALSE
resC681	0.016078887	0.087171474	FALSE	0.28793002	FALSE	1	FALSE
resC682	0.007472937	0.24459087	FALSE	0.513797953	FALSE	1	FALSE
resC683	0.006663206	0.271978712	FALSE	0.536114339	FALSE	1	FALSE
resC684	0.172076536	5.27E-09	TRUE	3.45E-07	TRUE	5.17E-06	TRUE
resC685	0.1362531	2.72E-07	TRUE	7.84E-06	TRUE	0.000266712	TRUE
resC686	0.124209853	9.94E-07	TRUE	2.50E-05	TRUE	0.000974807	TRUE
resC687	0.020686469	0.052082957	FALSE	0.226076907	FALSE	1	FALSE
resC688	0.002606911	0.492452197	FALSE	0.70731421	FALSE	1	FALSE
resC689	0.013577038	0.116225537	FALSE	0.343425456	FALSE	1	FALSE
resC690	0.023789595	0.03709676	TRUE	0.180536636	FALSE	1	FALSE
resC691	0.000217201	0.843034757	FALSE	0.927149211	FALSE	1	FALSE
resC692	0.029878057	0.019287533	TRUE	0.116080181	FALSE	1	FALSE
resC693	8.90E-05	0.899130673	FALSE	0.954584793	FALSE	1	FALSE
resC694	0.001319167	0.625459982	FALSE	0.810536648	FALSE	1	FALSE
resC695	0.117781486	1.97E-06	TRUE	4.72E-05	TRUE	0.001936487	TRUE
resC696	0.116999819	2.15E-06	TRUE	5.01E-05	TRUE	0.002104533	TRUE
resC697	0.145227415	1.03E-07	TRUE	3.73E-06	TRUE	0.000100606	TRUE
resC698	0.046953825	0.003215936	TRUE	0.030334932	TRUE	1	FALSE
resC699	0.002395569	0.51055919	FALSE	0.724831499	FALSE	1	FALSE
resC700	0.004074781	0.39062225	FALSE	0.629104368	FALSE	1	FALSE
resC701	0.017554409	0.073785337	FALSE	0.26417305	FALSE	1	FALSE
resC702	0.088200282	4.46E-05	TRUE	0.00079465	TRUE	0.043705767	TRUE
resC703	0.139067842	2.00E-07	TRUE	6.14E-06	TRUE	0.000196615	TRUE
resC704	0.000495997	0.764749956	FALSE	0.895250246	FALSE	1	FALSE
resC705	0.017593727	0.073460145	FALSE	0.26417305	FALSE	1	FALSE
resC706	0.004130585	0.387390142	FALSE	0.626175454	FALSE	1	FALSE
resC707	0.000302905	0.815106323	FALSE	0.919225471	FALSE	1	FALSE
resC708	2.40E-05	0.94750328	FALSE	0.971036054	FALSE	1	FALSE
resC709	0.020442043	0.053505623	FALSE	0.229223082	FALSE	1	FALSE
resC710	0.001136053	0.65057575	FALSE	0.827213404	FALSE	1	FALSE
resC711	0.001971529	0.550616529	FALSE	0.759648122	FALSE	1	FALSE
resC712	0.003681486	0.414541649	FALSE	0.649625171	FALSE	1	FALSE
resC713	0.016311858	0.08489578	FALSE	0.284059282	FALSE	1	FALSE
resC714	2.72E-05	0.944102818	FALSE	0.971024401	FALSE	1	FALSE
resC715	0.003152542	0.450284664	FALSE	0.672977149	FALSE	1	FALSE
resC716	0.000136702	0.875176057	FALSE	0.944496933	FALSE	1	FALSE
resC717	0.003586146	0.420661701	FALSE	0.655030364	FALSE	1	FALSE
resC718	0.004952283	0.343826293	FALSE	0.599100521	FALSE	1	FALSE
resC719	0.000265503	0.8267055	FALSE	0.920634013	FALSE	1	FALSE
resC720	0.014812134	0.10075142	FALSE	0.30505291	FALSE	1	FALSE
resC721	0.02859272	0.022120758	TRUE	0.129942894	FALSE	1	FALSE
resC722	0.00643651	0.2803172	FALSE	0.544536977	FALSE	1	FALSE
resC723	0.009378462	0.192182011	FALSE	0.451797049	FALSE	1	FALSE
resC724	0.015446943	0.093681125	FALSE	0.296293599	FALSE	1	FALSE
resC725	0.002369762	0.512848098	FALSE	0.724933694	FALSE	1	FALSE
resC726	0.004470336	0.368502366	FALSE	0.614797315	FALSE	1	FALSE
resC727	0.01280072	0.127272481	FALSE	0.357748721	FALSE	1	FALSE
resC728	0.005070432	0.338120195	FALSE	0.593546162	FALSE	1	FALSE
resC729	0.006939688	0.262222172	FALSE	0.528962197	FALSE	1	FALSE
resC730	0.000682121	0.725626389	FALSE	0.878814183	FALSE	1	FALSE
resC731	0.000247998	0.832428809	FALSE	0.920750139	FALSE	1	FALSE
resC732	0.016287477	0.085130916	FALSE	0.284059282	FALSE	1	FALSE
resC733	0.000721095	0.718219428	FALSE	0.876929271	FALSE	1	FALSE
resC734	0.019629096	0.058538423	FALSE	0.240276958	FALSE	1	FALSE
resC735	0.00010061	0.89279925	FALSE	0.953353114	FALSE	1	FALSE
resC736	0.008465358	0.215436798	FALSE	0.47492921	FALSE	1	FALSE
resC737	0.028333992	0.022740858	TRUE	0.132004625	FALSE	1	FALSE
resC738	8.81E-05	0.899672733	FALSE	0.954584793	FALSE	1	FALSE
resC739	0.018039321	0.069879404	FALSE	0.259444578	FALSE	1	FALSE
resC740	0.027101144	0.025950477	TRUE	0.143827218	FALSE	1	FALSE
resC741	0.070756991	0.000273123	TRUE	0.003773718	TRUE	0.267933969	FALSE
resC742	0.0079797	0.229151309	FALSE	0.491898105	FALSE	1	FALSE
resC743	0.000745268	0.713738453	FALSE	0.876317174	FALSE	1	FALSE
resC744	0.003875926	0.402458881	FALSE	0.637822556	FALSE	1	FALSE
resC745	0.081446316	9.00E-05	TRUE	0.001448118	TRUE	0.088335185	FALSE
resC746	0.012893837	0.125888343	FALSE	0.356901252	FALSE	1	FALSE
resC747	0.02987836	0.019286911	TRUE	0.116080181	FALSE	1	FALSE
resC748	2.91E-06	0.981727284	FALSE	0.989799039	FALSE	1	FALSE
resC749	0.01535088	0.094715706	FALSE	0.296293599	FALSE	1	FALSE
resC750	0.049676629	0.002423918	TRUE	0.024514058	TRUE	1	FALSE
resC751	0.000246208	0.833025828	FALSE	0.920750139	FALSE	1	FALSE
resC752	0.007141747	0.255363982	FALSE	0.525182529	FALSE	1	FALSE
resC753	0.008640154	0.21074031	FALSE	0.474883415	FALSE	1	FALSE
resC754	0.028735177	0.021786762	TRUE	0.129532201	FALSE	1	FALSE
resC755	0.000406148	0.786555863	FALSE	0.908847234	FALSE	1	FALSE
resC756	0.002161287	0.532017678	FALSE	0.742418354	FALSE	1	FALSE
resC757	0.018974419	0.062953238	FALSE	0.249072053	FALSE	1	FALSE
resC758	0.017722749	0.072403705	FALSE	0.263066796	FALSE	1	FALSE
resC759	0.001370729	0.618779115	FALSE	0.80444305	FALSE	1	FALSE
resC760	0.023188876	0.039600388	TRUE	0.186769137	FALSE	1	FALSE
resC761	0.000109579	0.888152977	FALSE	0.953258283	FALSE	1	FALSE
resC762	0.011371029	0.150789829	FALSE	0.395163911	FALSE	1	FALSE
resC763	0.013107735	0.122771309	FALSE	0.354231337	FALSE	1	FALSE
resC764	0.004974429	0.342746969	FALSE	0.598282521	FALSE	1	FALSE
resC765	0.008473167	0.215224346	FALSE	0.47492921	FALSE	1	FALSE
resC766	0.008267065	0.220915216	FALSE	0.480527332	FALSE	1	FALSE
resC767	0.027837255	0.023981931	TRUE	0.135990024	FALSE	1	FALSE
resC768	0.00483824	0.349457474	FALSE	0.601434706	FALSE	1	FALSE
resC769	0.004275541	0.379169318	FALSE	0.624102518	FALSE	1	FALSE
resC770	0.00013715	0.874973306	FALSE	0.944496933	FALSE	1	FALSE
resC771	0.002494521	0.501943195	FALSE	0.717793402	FALSE	1	FALSE
resC772	0.008390618	0.217482602	FALSE	0.476228644	FALSE	1	FALSE
resC773	0.009364751	0.192508834	FALSE	0.451797049	FALSE	1	FALSE
resC774	0.000654046	0.731110546	FALSE	0.88125997	FALSE	1	FALSE
resC775	0.017843686	0.071428113	FALSE	0.261458876	FALSE	1	FALSE
resC776	0.002053723	0.542416299	FALSE	0.749451253	FALSE	1	FALSE
resC777	0.001863905	0.561711077	FALSE	0.763476007	FALSE	1	FALSE
resC778	0.004735291	0.354648548	FALSE	0.605061261	FALSE	1	FALSE
resC779	0.00893183	0.203168774	FALSE	0.464588735	FALSE	1	FALSE
resC780	0.003783808	0.408118214	FALSE	0.644589702	FALSE	1	FALSE
resC781	0.004604936	0.361373427	FALSE	0.610167525	FALSE	1	FALSE
resC782	0.014976846	0.098863105	FALSE	0.303675106	FALSE	1	FALSE
resC783	0.000725834	0.717334302	FALSE	0.876929271	FALSE	1	FALSE
resC784	0.000144227	0.871814784	FALSE	0.944496933	FALSE	1	FALSE
resC785	0.029019334	0.021135909	TRUE	0.126428824	FALSE	1	FALSE
resC786	0.01131189	0.151862176	FALSE	0.395163911	FALSE	1	FALSE
resC787	0.009054773	0.200073096	FALSE	0.461815782	FALSE	1	FALSE
resC788	3.63E-05	0.935479361	FALSE	0.967023449	FALSE	1	FALSE
resC789	0.001608355	0.589872727	FALSE	0.781979926	FALSE	1	FALSE
resC790	1.01E-05	0.965958341	FALSE	0.984379978	FALSE	1	FALSE
resC791	0.001871281	0.5609372	FALSE	0.763476007	FALSE	1	FALSE
resC792	0.006488229	0.278387014	FALSE	0.542937696	FALSE	1	FALSE
resC793	0.003080556	0.455511547	FALSE	0.672977149	FALSE	1	FALSE
resC794	0.008324169	0.219320804	FALSE	0.478681611	FALSE	1	FALSE
resC795	0.00066744	0.728478026	FALSE	0.881179956	FALSE	1	FALSE
resC796	0.00183993	0.564240678	FALSE	0.763476007	FALSE	1	FALSE
resC797	0.00030778	0.813651485	FALSE	0.919225471	FALSE	1	FALSE
resC798	0.01734589	0.075535766	FALSE	0.26654887	FALSE	1	FALSE
resC799	0.006520321	0.27719766	FALSE	0.541695028	FALSE	1	FALSE
resC800	0.002734526	0.482033058	FALSE	0.698485125	FALSE	1	FALSE
resC801	0.000100366	0.892928241	FALSE	0.953353114	FALSE	1	FALSE
resC802	0.14967551	6.31E-08	TRUE	2.47E-06	TRUE	6.19E-05	TRUE
resC803	0.002400384	0.510134099	FALSE	0.724831499	FALSE	1	FALSE
resC804	0.000891074	0.688318977	FALSE	0.853175942	FALSE	1	FALSE
resC805	0.010792598	0.161656171	FALSE	0.410727426	FALSE	1	FALSE
resC806	0.007421264	0.246234769	FALSE	0.515045433	FALSE	1	FALSE
resC807	0.05273457	0.001765243	TRUE	0.018822859	TRUE	1	FALSE
resC808	0.046335881	0.003429275	TRUE	0.031440358	TRUE	1	FALSE
resC809	0.010135927	0.175082124	FALSE	0.428010457	FALSE	1	FALSE
resC810	0.104954378	7.69E-06	TRUE	0.000157074	TRUE	0.007539548	TRUE
resC811	0.001644548	0.585714743	FALSE	0.778390643	FALSE	1	FALSE
resC812	0.020308177	0.054302016	FALSE	0.230255973	FALSE	1	FALSE
resC813	0.062650744	0.000632283	TRUE	0.007851509	TRUE	0.620269245	FALSE
resC814	0.000928036	0.682263554	FALSE	0.849366175	FALSE	1	FALSE
resC815	0.000557459	0.751051133	FALSE	0.888929908	FALSE	1	FALSE
resC816	0.005600248	0.314020205	FALSE	0.571528424	FALSE	1	FALSE
resC817	9.30E-06	0.967321405	FALSE	0.984379978	FALSE	1	FALSE
resC818	0.001956712	0.552119379	FALSE	0.759648122	FALSE	1	FALSE
resC819	0.011823814	0.14285528	FALSE	0.38500283	FALSE	1	FALSE
resC820	0.087211719	4.94E-05	TRUE	0.000850076	TRUE	0.048454354	TRUE
resC821	0.002085438	0.539312111	FALSE	0.748438001	FALSE	1	FALSE
resC822	0.000556791	0.75119561	FALSE	0.888929908	FALSE	1	FALSE
resC823	0.018307767	0.067812048	FALSE	0.256407948	FALSE	1	FALSE
resC824	0.002259574	0.522825278	FALSE	0.735855951	FALSE	1	FALSE
resC825	0.00282886	0.474561433	FALSE	0.68969595	FALSE	1	FALSE
resC826	0.00315185	0.450334403	FALSE	0.672977149	FALSE	1	FALSE
resC827	0.001890784	0.558900791	FALSE	0.763476007	FALSE	1	FALSE
resC828	0.035591773	0.010538595	TRUE	0.076017369	FALSE	1	FALSE
resC829	0.000254408	0.830309278	FALSE	0.920750139	FALSE	1	FALSE
resC830	0.006751297	0.268822043	FALSE	0.532756413	FALSE	1	FALSE
resC831	0.010763532	0.162225105	FALSE	0.410727426	FALSE	1	FALSE
resC832	0.001595445	0.591370568	FALSE	0.782907595	FALSE	1	FALSE
resC833	0.007550258	0.242155797	FALSE	0.511863848	FALSE	1	FALSE
resC834	0.011374031	0.15073561	FALSE	0.395163911	FALSE	1	FALSE
resC835	0.003515195	0.425303716	FALSE	0.658080355	FALSE	1	FALSE
resC836	0.008563411	0.212787248	FALSE	0.474883415	FALSE	1	FALSE
resC837	5.61E-06	0.97462307	FALSE	0.985588657	FALSE	1	FALSE
resC838	0.012669597	0.129250109	FALSE	0.361237483	FALSE	1	FALSE
resC839	0.009665762	0.185479062	FALSE	0.441638253	FALSE	1	FALSE
resC840	0.017580608	0.073568482	FALSE	0.26417305	FALSE	1	FALSE
resC841	0.00541321	0.32226213	FALSE	0.575845445	FALSE	1	FALSE
resC842	0.018254293	0.068218628	FALSE	0.256407948	FALSE	1	FALSE
resC843	0.010795238	0.161604611	FALSE	0.410727426	FALSE	1	FALSE
resC844	0.016943559	0.079039501	FALSE	0.273984985	FALSE	1	FALSE
resC845	0.011346527	0.151233081	FALSE	0.395163911	FALSE	1	FALSE
resC846	0.01058789	0.165711701	FALSE	0.412486983	FALSE	1	FALSE
resC847	0.000253634	0.830563661	FALSE	0.920750139	FALSE	1	FALSE
resC848	0.012452844	0.132594193	FALSE	0.368025182	FALSE	1	FALSE
resC849	0.023235633	0.039399361	TRUE	0.186718711	FALSE	1	FALSE
resC850	0.000472338	0.770269083	FALSE	0.899324149	FALSE	1	FALSE
resC851	0.013056556	0.123509303	FALSE	0.354835612	FALSE	1	FALSE
resC852	0.004186125	0.384210849	FALSE	0.62505944	FALSE	1	FALSE
resC853	0.031471702	0.01628333	TRUE	0.105091754	FALSE	1	FALSE
resC854	0.004348614	0.375117971	FALSE	0.621270961	FALSE	1	FALSE
resC855	0.020110502	0.055500869	FALSE	0.231686605	FALSE	1	FALSE
resC856	0.001770515	0.571690262	FALSE	0.771427988	FALSE	1	FALSE
resC857	0.078606477	0.000120969	TRUE	0.001825702	TRUE	0.118670613	FALSE
resC858	0.021508084	0.047584459	TRUE	0.211223323	FALSE	1	FALSE
resC859	0.003254082	0.443068637	FALSE	0.665943331	FALSE	1	FALSE
resC860	0.0045485	0.364339128	FALSE	0.612014871	FALSE	1	FALSE
resC861	0.010285344	0.171919019	FALSE	0.422990818	FALSE	1	FALSE
resC862	0.013289599	0.120187851	FALSE	0.349864337	FALSE	1	FALSE
resC863	0.000228036	0.839219238	FALSE	0.923988858	FALSE	1	FALSE
resC864	0.00776028	0.235687936	FALSE	0.501515693	FALSE	1	FALSE
resC865	0.003774442	0.408700096	FALSE	0.644589702	FALSE	1	FALSE
resC866	0.02351832	0.03820635	TRUE	0.18194383	FALSE	1	FALSE
resC867	0.022794066	0.041340973	TRUE	0.191299505	FALSE	1	FALSE
resC868	0.00687387	0.264504943	FALSE	0.530311953	FALSE	1	FALSE
resC869	0.002271402	0.521738073	FALSE	0.735380818	FALSE	1	FALSE
resC870	0.012553261	0.131033188	FALSE	0.365180561	FALSE	1	FALSE
resC871	0.032254464	0.01498731	TRUE	0.10021712	FALSE	1	FALSE
resC872	5.57E-06	0.974705807	FALSE	0.985588657	FALSE	1	FALSE
resC873	0.001695565	0.579953054	FALSE	0.77507835	FALSE	1	FALSE
resC874	0.020489857	0.053224154	FALSE	0.229223082	FALSE	1	FALSE
resC875	0.04637187	0.003416468	TRUE	0.031440358	TRUE	1	FALSE
resC876	0.00630049	0.285474456	FALSE	0.548846293	FALSE	1	FALSE
resC877	0.000384681	0.792141353	FALSE	0.911026295	FALSE	1	FALSE
resC878	0.001574432	0.593825084	FALSE	0.784040925	FALSE	1	FALSE
resC879	0.005466103	0.319903001	FALSE	0.575845445	FALSE	1	FALSE
resC880	0.094379196	2.34E-05	TRUE	0.000432237	TRUE	0.022908583	TRUE
resC881	0.011234177	0.153284378	FALSE	0.396759828	FALSE	1	FALSE
resC882	0.006308835	0.285154618	FALSE	0.548846293	FALSE	1	FALSE
resC883	0.003402441	0.432840139	FALSE	0.662580165	FALSE	1	FALSE
resC884	0.00308808	0.454960807	FALSE	0.672977149	FALSE	1	FALSE
resC885	0.001072188	0.659908723	FALSE	0.832719701	FALSE	1	FALSE
resC886	0.002957531	0.464667765	FALSE	0.681373808	FALSE	1	FALSE
resC887	0.012993343	0.124427574	FALSE	0.354835612	FALSE	1	FALSE
resC888	0.004236511	0.381358396	FALSE	0.62474618	FALSE	1	FALSE
resC889	8.24E-05	0.902914945	FALSE	0.954584793	FALSE	1	FALSE
resC890	0.11001239	4.50E-06	TRUE	0.000102749	TRUE	0.004418212	TRUE
resC891	0.003953142	0.397802266	FALSE	0.635576585	FALSE	1	FALSE
resC892	0.038763506	0.007554621	TRUE	0.060252711	FALSE	1	FALSE
resC893	0.001531888	0.598859788	FALSE	0.787508649	FALSE	1	FALSE
resC894	0.000244904	0.8334619	FALSE	0.920750139	FALSE	1	FALSE
resC895	0.006953966	0.261730164	FALSE	0.528962197	FALSE	1	FALSE
resC896	0.076410015	0.000151963	TRUE	0.00225872	TRUE	0.149075517	FALSE
resC897	0.02801289	0.023535352	TRUE	0.135812826	FALSE	1	FALSE
resC898	0.02644852	0.02783474	TRUE	0.150032305	FALSE	1	FALSE
resC899	0.028616248	0.022065237	TRUE	0.129942894	FALSE	1	FALSE
resC900	0.000773111	0.708677972	FALSE	0.871194349	FALSE	1	FALSE
resC901	0.040925267	0.006025954	TRUE	0.050525303	FALSE	1	FALSE
resC902	0.020243917	0.054688728	FALSE	0.230255973	FALSE	1	FALSE
resC903	0.019784503	0.057539159	FALSE	0.23716771	FALSE	1	FALSE
resC904	2.58E-05	0.945628546	FALSE	0.971024401	FALSE	1	FALSE
resC905	0.030833146	0.01742504	TRUE	0.108878752	FALSE	1	FALSE
resC906	0.018279826	0.068024173	FALSE	0.256407948	FALSE	1	FALSE
resC907	0.00804573	0.227226871	FALSE	0.490990221	FALSE	1	FALSE
resC908	0.000469335	0.770980234	FALSE	0.899324149	FALSE	1	FALSE
resC909	0.001963109	0.551469612	FALSE	0.759648122	FALSE	1	FALSE
resC910	5.94E-05	0.91755402	FALSE	0.955541926	FALSE	1	FALSE
resC911	9.26E-05	0.8971419	FALSE	0.954551197	FALSE	1	FALSE
resC912	0.011964566	0.140484707	FALSE	0.381760381	FALSE	1	FALSE
resC913	0.006146794	0.291446742	FALSE	0.549443633	FALSE	1	FALSE
resC914	0.047181774	0.003140655	TRUE	0.029912449	TRUE	1	FALSE
resC915	0.004860893	0.3483291	FALSE	0.601434706	FALSE	1	FALSE
resC916	0.021249324	0.048955607	TRUE	0.216330859	FALSE	1	FALSE
resC917	0.002163217	0.531834431	FALSE	0.742418354	FALSE	1	FALSE
resC918	0.000142482	0.872586323	FALSE	0.944496933	FALSE	1	FALSE
resC919	0.015466534	0.093471646	FALSE	0.296293599	FALSE	1	FALSE
resC920	0.00047094	0.77059979	FALSE	0.899324149	FALSE	1	FALSE
resC921	0.193045233	4.90E-10	TRUE	1.11E-07	TRUE	4.81E-07	TRUE
resC922	0.000448433	0.775999857	FALSE	0.903031862	FALSE	1	FALSE
resC923	0.010972605	0.158182665	FALSE	0.406223022	FALSE	1	FALSE
resC924	0.026114585	0.028852863	TRUE	0.153829665	FALSE	1	FALSE
resC925	0.002228264	0.525722709	FALSE	0.738873894	FALSE	1	FALSE
resC926	8.70E-05	0.900280786	FALSE	0.954584793	FALSE	1	FALSE
resC927	0.007532349	0.242717178	FALSE	0.511863848	FALSE	1	FALSE
resC928	0.000421442	0.782672536	FALSE	0.906940255	FALSE	1	FALSE
resC929	0.002714111	0.483675228	FALSE	0.699830972	FALSE	1	FALSE
resC930	0.005641439	0.312242086	FALSE	0.571472922	FALSE	1	FALSE
resC931	0.014875834	0.100016545	FALSE	0.303770346	FALSE	1	FALSE
resC932	0.007790622	0.234770839	FALSE	0.500674334	FALSE	1	FALSE
resC933	0.018868411	0.063700549	FALSE	0.249072053	FALSE	1	FALSE
resC934	0.002961558	0.464363421	FALSE	0.681373808	FALSE	1	FALSE
resC935	0.000581363	0.745948556	FALSE	0.888929908	FALSE	1	FALSE
resC936	0.001946612	0.553148204	FALSE	0.759997742	FALSE	1	FALSE
resC937	0.00396384	0.397163226	FALSE	0.635576585	FALSE	1	FALSE
resC938	0.001679228	0.581785625	FALSE	0.775327873	FALSE	1	FALSE
resC939	0.004147458	0.386420353	FALSE	0.626175454	FALSE	1	FALSE
resC940	0.222725795	1.54E-11	TRUE	7.56E-09	TRUE	1.51E-08	TRUE
resC941	0.001361698	0.619937764	FALSE	0.80444305	FALSE	1	FALSE
resC942	0.010751401	0.162463208	FALSE	0.410727426	FALSE	1	FALSE
resC943	0.002395887	0.510531095	FALSE	0.724831499	FALSE	1	FALSE
resC944	0.004913732	0.3457161	FALSE	0.600573509	FALSE	1	FALSE
resC945	0.005140643	0.334789145	FALSE	0.592830597	FALSE	1	FALSE
resC946	0.001207132	0.640552917	FALSE	0.822490067	FALSE	1	FALSE
resC947	0.010609314	0.165281901	FALSE	0.412486983	FALSE	1	FALSE
resC948	0.000568465	0.748687174	FALSE	0.888929908	FALSE	1	FALSE
resC949	0.000147488	0.870386579	FALSE	0.944496933	FALSE	1	FALSE
resC950	0.000231174	0.838131812	FALSE	0.923828435	FALSE	1	FALSE
resC951	0.00701539	0.259626501	FALSE	0.52755845	FALSE	1	FALSE
resC952	0.007263079	0.251351332	FALSE	0.521301599	FALSE	1	FALSE
resC953	0.018808713	0.06412552	FALSE	0.249102545	FALSE	1	FALSE
resC954	0.005431541	0.321441972	FALSE	0.575845445	FALSE	1	FALSE
resC955	0.000287506	0.819785155	FALSE	0.919473267	FALSE	1	FALSE
resC956	3.35E-05	0.938015426	FALSE	0.967605818	FALSE	1	FALSE
resC957	0.001638794	0.586371748	FALSE	0.778390643	FALSE	1	FALSE
resC958	0.006757814	0.268590319	FALSE	0.532756413	FALSE	1	FALSE
resC959	0.002998882	0.461557941	FALSE	0.680781628	FALSE	1	FALSE
resC960	0.002990548	0.462182023	FALSE	0.680781628	FALSE	1	FALSE
resC961	0.008052766	0.227022949	FALSE	0.490990221	FALSE	1	FALSE
resC962	0.010121424	0.175392664	FALSE	0.428010457	FALSE	1	FALSE
resC963	0.000280377	0.821995979	FALSE	0.919473267	FALSE	1	FALSE
resC964	0.005019952	0.340542525	FALSE	0.596557531	FALSE	1	FALSE
resC965	0.000139985	0.873698362	FALSE	0.944496933	FALSE	1	FALSE
resC966	0.013403194	0.118604503	FALSE	0.347316471	FALSE	1	FALSE
resC967	0.00419065	0.383953475	FALSE	0.62505944	FALSE	1	FALSE
resC968	0.001191382	0.642742353	FALSE	0.823298437	FALSE	1	FALSE
resC969	0.006928923	0.262593873	FALSE	0.528962197	FALSE	1	FALSE
resC970	0.023868741	0.036779373	TRUE	0.180402824	FALSE	1	FALSE
resC971	0.01853088	0.066143151	FALSE	0.254308721	FALSE	1	FALSE
resC972	0.008586717	0.212163127	FALSE	0.474883415	FALSE	1	FALSE
resC973	0.015386368	0.094332077	FALSE	0.296293599	FALSE	1	FALSE
resC974	0.031352222	0.016490988	TRUE	0.105449685	FALSE	1	FALSE
resC975	0.013726303	0.114224587	FALSE	0.338532689	FALSE	1	FALSE
resC976	0.011321061	0.15169532	FALSE	0.395163911	FALSE	1	FALSE
resC977	0.015356785	0.094651752	FALSE	0.296293599	FALSE	1	FALSE
resC978	0.00036503	0.797402275	FALSE	0.913845365	FALSE	1	FALSE
resC979	3.66E-05	0.935248674	FALSE	0.967023449	FALSE	1	FALSE
resC980	0.00024594	0.833115249	FALSE	0.920750139	FALSE	1	FALSE
resC981	0.006628118	0.273248898	FALSE	0.536114339	FALSE	1	FALSE
